# Supplementary material for: Microplastics accumulate fungal pathogens in terrestrial ecosystems
Source: Sci Rep. 2021 Jul 15;11:13214. doi: 10.1038/s41598-021-92405-7 (PMC8282651; doi:10.1038/s41598-021-92405-7)
Supplement: Supplementary file 2 — Supplementary Information 2. [file 41598_2021_92405_MOESM2_ESM.xlsx]

## Sheet: Annotated Taxonomy
OTU ID	Identity [%]	Domain	Kingdom	Phylum	Subdivision	Class	Subclass	Order	Family	Genus	Species	Ecological Guild	Trophic Mode	Growth Form
88e1e44704157f4046541236396f48e2	100	Eukarya	Fungi	Ascomycota	Pezizomycotina	Dothideomycetes	Pleosporomycetidae	Pleosporales	Dacampiaceae	Aaosphaeria	Aaosphaeria arxii	saprotroph	saprotrophic	filamentous
40e685e9cf2dba58e7afa50da78c887b	100	Eukarya	Fungi	Ascomycota	Pezizomycotina	Sordariomycetes	Hypocreomycetidae	Hypocreales	Incertae sedis	Acremonium	Acremonium antarcticum	lichenparasite	biotrophic-antagonistic	filamentous
c9920a5488d02be13016829f01add089	98	Eukarya	Fungi	Ascomycota	Pezizomycotina	Sordariomycetes	Hypocreomycetidae	Hypocreales	Incertae sedis	Acremonium	Acremonium furcatum	saprotroph	saprotrophic	filamentous
3e4735080a171760717083e41c7bec3e	100	Eukarya	Fungi	Ascomycota	Pezizomycotina	Sordariomycetes	Hypocreomycetidae	Hypocreales	Incertae sedis	Acremonium	Acremonium persicinum	zoopathogen	biotrophic-antagonistic	filamentous
8724cbf8ad528aee9aadafe0c2de4902	100	Eukarya	Fungi	Ascomycota	Pezizomycotina	Dothideomycetes	Pleosporomycetidae	Pleosporales	Acrocalymmaceae	Acrocalymma	Acrocalymma medicaginis	phytopathogen	biotrophic-antagonistic	filamentous
64e9c3bd4ed64cf1c3614aa7e5724a04	100	Eukarya	Fungi	Ascomycota	Pezizomycotina	Dothideomycetes	Pleosporomycetidae	Pleosporales	Acrocalymmaceae	Acrocalymma	Acrocalymma vagum	saprotroph	saprotrophic	filamentous
100fbe66e6d2a9c50dd5af539bb6f242	100	Eukarya	Fungi	Ascomycota	Pezizomycotina	Sordariomycetes	Hypocreomycetidae	Hypocreales	Hypocreaceae	Acrostalagmus	Acrostalagmus annulatus	saprotroph	saprotrophic	filamentous
2b484c94a19174c1815a83ac864eda6e	100	Eukarya	Fungi	Ascomycota	Pezizomycotina	Dothideomycetes	Pleosporomycetidae	Pleosporales	Pleosporaceae	Alternaria	Alternaria alternata	zoopathogen	biotrophic-antagonistic	filamentous
db610013455639b5a8d2f5e53adc5797	100	Eukarya	Fungi	Ascomycota	Pezizomycotina	Dothideomycetes	Pleosporomycetidae	Pleosporales	Pleosporaceae	Alternaria	Alternaria crassa	phytopathogen	biotrophic-antagonistic	filamentous
8aed07e2206537a5b1eab9d25f3d8254	100	Eukarya	Fungi	Ascomycota	Pezizomycotina	Eurotiomycetes	Eurotiomycetidae	Onygenales	Onygenaceae	Aphanoascus	Aphanoascus pinarensis	zoopathogen	biotrophic-antagonistic	filamentous
fefc34e04262b39980598e833faf6ea1	100	Eukarya	Fungi	Ascomycota	Pezizomycotina	Dothideomycetes	Incertae sedis	Botryosphaeriales	Aplosporellaceae	Aplosporella	Aplosporella yalgorensis	phytopathogen	biotrophic-antagonistic	filamentous
96c37b527e55bc93416ee410e350e48f	100	Eukarya	Fungi	Ascomycota	Pezizomycotina	Pezizomycetes	Pezizomycetidae	Pezizales	Ascodesmidaceae	Ascodesmis	Ascodesmis sphaerospora	coprophile	saprotrophic	filamentous
947f1763219a12a9de2325814ea02126	100	Eukarya	Fungi	Ascomycota	Pezizomycotina	Eurotiomycetes	Eurotiomycetidae	Eurotiales	Aspergillaceae	Aspergillus	Aspergillus flavus	zoopathogen	biotrophic-antagonistic	filamentous
a1ba5cd6390c079ade32beb424b2f51c	100	Eukarya	Fungi	Ascomycota	Pezizomycotina	Eurotiomycetes	Eurotiomycetidae	Eurotiales	Aspergillaceae	Aspergillus	Aspergillus pseudodeflectus	zoopathogen	biotrophic-antagonistic	filamentous
085e5180f8b8eeae21ef14abedf3f5fe	100	Eukarya	Fungi	Ascomycota	Pezizomycotina	Eurotiomycetes	Eurotiomycetidae	Eurotiales	Aspergillaceae	Aspergillus	Aspergillus quadrilineatus	zoopathogen	biotrophic-antagonistic	filamentous
a9be25c1f5877c27b288acf18dd6e97f	100	Eukarya	Fungi	Ascomycota	Pezizomycotina	Eurotiomycetes	Eurotiomycetidae	Eurotiales	Aspergillaceae	Aspergillus	Aspergillus ruber	zoopathogen	biotrophic-antagonistic	filamentous
13f428e524b712198bddff6788d137c5	100	Eukarya	Fungi	Ascomycota	Pezizomycotina	Eurotiomycetes	Eurotiomycetidae	Eurotiales	Aspergillaceae	Aspergillus	Aspergillus sydowii	zoopathogen	biotrophic-antagonistic	filamentous
a8e5a95c164d02c97874ed14b6238566	100	Eukarya	Fungi	Ascomycota	Pezizomycotina	Eurotiomycetes	Eurotiomycetidae	Eurotiales	Aspergillaceae	Aspergillus	Aspergillus tamarii	zoopathogen	biotrophic-antagonistic	filamentous
2842169abc7c4684f6095600e9d85e37	100	Eukarya	Fungi	Ascomycota	Pezizomycotina	Dothideomycetes	Dothideomycetidae	Dothideales	Saccotheciaceae	Aureobasidium	Aureobasidium subglaciale	zoopathogen	biotrophic-antagonistic	filamentous
79eaf25bb415fe728ef4599d8ad86dbf	100	Eukarya	Fungi	Ascomycota	Pezizomycotina	Dothideomycetes	Pleosporomycetidae	Pleosporales	Pleosporaceae	Bipolaris	Bipolaris cynodontis	phytopathogen	biotrophic-antagonistic	filamentous
6fbe76e9625abf54525283e986c1ba20	100	Eukarya	Fungi	Ascomycota	Pezizomycotina	Dothideomycetes	Pleosporomycetidae	Pleosporales	Pleosporaceae	Bipolaris	Bipolaris gossypina	phytopathogen	biotrophic-antagonistic	filamentous
b0980b00392db5a37e2fbaab0276122c	99	Eukarya	Fungi	Ascomycota	Pezizomycotina	Dothideomycetes	Pleosporomycetidae	Pleosporales	Pleosporaceae	Bipolaris	Bipolaris sacchari	phytopathogen	biotrophic-antagonistic	filamentous
3bbd1a3db9b1ac3e6d78025d66dbe6c3	97	Eukarya	Fungi	Basidiomycota	Agaricomycotina	Agaricomycetes	Agaricomycetidae	Agaricales	Lycoperdaceae	Calvatia	Calvatia rubroflava	saprotroph	saprotrophic	other
5cc8d1197c15cafe0947322047a35714	100	Eukarya	Fungi	Ascomycota	Pezizomycotina	Pezizomycetes	Pezizomycetidae	Pezizales	Incertae sedis	Cephaliophora	Cephaliophora tropica	phytopathogen	biotrophic-antagonistic	filamentous
93d4f54cb14dab06d262e603f1b3f637	100	Eukarya	Fungi	Ascomycota	Pezizomycotina	Leotiomycetes	Leotiomycetidae	Chaetomellales	Chaetomellaceae	Chaetomella	Chaetomella raphigera	phytopathogen	biotrophic-antagonistic	filamentous
6d27f7f1c5b2e578f38de541506a0180	100	Eukarya	Fungi	Ascomycota	Pezizomycotina	Sordariomycetes	Sordariomycetidae	Sordariales	Chaetomiaceae	Chaetomium	Chaetomium globosum	phytopathogen	biotrophic-antagonistic	filamentous
70b5280a2b60aba108e02021313c30d5	100	Eukarya	Fungi	Ascomycota	Pezizomycotina	Sordariomycetes	Sordariomycetidae	Sordariales	Chaetomiaceae	Chaetomium	Chaetomium homopilatum	zoopathogen	biotrophic-antagonistic	filamentous
a391fd422f435cea3bff9be6be7b5544	100	Eukarya	Fungi	Basidiomycota	Agaricomycotina	Agaricomycetes	Agaricomycetidae	Agaricales	Agaricaceae	Chlorophyllum	Chlorophyllum hortense	saprotroph	saprotrophic	other
3e852cb9fd3a86ea71ae19ff81ca1649	100	Eukarya	Fungi	Basidiomycota	Agaricomycotina	Agaricomycetes	Agaricomycetidae	Boletales	Gomphidiaceae	Chroogomphus	Chroogomphus purpurascens	mycoparasite	biotrophic-antagonistic	other
71f5057cd80a03643ec59a83c33be303	99	Eukarya	Fungi	Ascomycota	Pezizomycotina	Dothideomycetes	Dothideomycetidae	Capnodiales	Cladosporiaceae	Cladosporium	Cladosporium austrohemisphaericum	zoopathogen	biotrophic-antagonistic	filamentous
a930920397b59b45ede9c00f991e1efa	100	Eukarya	Fungi	Ascomycota	Pezizomycotina	Dothideomycetes	Dothideomycetidae	Capnodiales	Cladosporiaceae	Cladosporium	Cladosporium cladosporioides	phytopathogen	biotrophic-antagonistic	filamentous
139954f536c37f419a2ab1b3c36a4c52	100	Eukarya	Fungi	Ascomycota	Pezizomycotina	Dothideomycetes	Dothideomycetidae	Capnodiales	Cladosporiaceae	Cladosporium	Cladosporium halotolerans	zoopathogen	biotrophic-antagonistic	filamentous
e48158509e2b711951ba7b9bcd46bc62	97	Eukarya	Fungi	Ascomycota	Pezizomycotina	Sordariomycetes	Hypocreomycetidae	Hypocreales	Bionectriaceae	Clonostachys	Clonostachys rogersoniana	phytopathogen	biotrophic-antagonistic	filamentous
71c8fe8002d716a224c7ba1e151a652b	100	Eukarya	Fungi	Ascomycota	Pezizomycotina	Sordariomycetes	Hypocreomycetidae	Hypocreales	Bionectriaceae	Clonostachys	Clonostachys rosea	zoopathogen	biotrophic-antagonistic	filamentous
bd7627638bb8e050cca791e8c9846ea0	100	Eukarya	Fungi	Ascomycota	Pezizomycotina	Sordariomycetes	Hypocreomycetidae	Hypocreales	Bionectriaceae	Clonostachys	Clonostachys rosea	zoopathogen	biotrophic-antagonistic	filamentous
05c38622f53537fcb943509ee903b946	100	Eukarya	Fungi	Ascomycota	Pezizomycotina	Sordariomycetes	Hypocreomycetidae	Glomerellales	Glomerellaceae	Colletotrichum	Colletotrichum aenigma	phytopathogen	biotrophic-antagonistic	filamentous
543c657c94935f2031eb508efe17f082	100	Eukarya	Fungi	Ascomycota	Pezizomycotina	Sordariomycetes	Hypocreomycetidae	Glomerellales	Glomerellaceae	Colletotrichum	Colletotrichum truncatum	phytopathogen	biotrophic-antagonistic	filamentous
baa92a8c48b52551bab4e98778d4cb26	100	Eukarya	Fungi	Ascomycota	Pezizomycotina	Sordariomycetes	Diaporthomycetidae	Coniochaetales	Coniochaetaceae	Coniochaeta	Coniochaeta fasciculata	phytopathogen	biotrophic-antagonistic	yeast
5104531c753ceec904d7f2a31b689fb0	100	Eukarya	Fungi	Basidiomycota	Agaricomycotina	Agaricomycetes	Agaricomycetidae	Agaricales	Psathyrellaceae	Coprinopsis	Coprinopsis cinerea	saprotroph	saprotrophic	other
1f98c3d8255aecb7ccf8f6a81bf98b65	99	Eukarya	Fungi	Basidiomycota	Agaricomycotina	Agaricomycetes	Incertae sedis	Cantharellales	Hydnaceae	Craterellus	Craterellus tubaeformis	ectomycorrhizal	biotrophic-mutualistic	other
c57ad2a0a0aaf08fd04646ea3d26404d	99	Eukarya	Fungi	Basidiomycota	Agaricomycotina	Tremellomycetes	Incertae sedis	Tremellales	Cryptococcaceae	Cryptococcus	Cryptococcus dimennae	zoopathogen	biotrophic-antagonistic	yeast
83d0f695c70b092ada6823dd99bb9298	99	Eukarya	Fungi	Ascomycota	Pezizomycotina	Eurotiomycetes	Eurotiomycetidae	Onygenales	Arthrodermataceae	Ctenomyces	Ctenomyces serratus	zoopathogen	biotrophic-antagonistic	filamentous
fcfce7b7dc225c10b47dbfc63fd9e39a	100	Eukarya	Fungi	Ascomycota	Pezizomycotina	Dothideomycetes	Pleosporomycetidae	Pleosporales	Pleosporaceae	Curvularia	Curvularia brachyspora	phytopathogen	biotrophic-antagonistic	filamentous
07d3193072d69ceef1c47676cc72d1ef	100	Eukarya	Fungi	Ascomycota	Pezizomycotina	Dothideomycetes	Pleosporomycetidae	Pleosporales	Pleosporaceae	Curvularia	Curvularia coatesiae	phytopathogen	biotrophic-antagonistic	filamentous
56f7c9123ada9d7dfd17e5ec7e7fbf1b	100	Eukarya	Fungi	Ascomycota	Pezizomycotina	Dothideomycetes	Pleosporomycetidae	Pleosporales	Pleosporaceae	Curvularia	Curvularia lunata	phytopathogen	biotrophic-antagonistic	filamentous
64c777edc6bda8775ab75aba0bdf65e0	100	Eukarya	Fungi	Ascomycota	Pezizomycotina	Dothideomycetes	Pleosporomycetidae	Pleosporales	Pleosporaceae	Curvularia	Curvularia lunata	phytopathogen	biotrophic-antagonistic	filamentous
d7a4010e7ce2138435d732e570dcfc7d	100	Eukarya	Fungi	Ascomycota	Pezizomycotina	Dothideomycetes	Pleosporomycetidae	Pleosporales	Pleosporaceae	Curvularia	Curvularia lunata	phytopathogen	biotrophic-antagonistic	filamentous
b412f62d5bc6052f17cb5db9c803886b	100	Eukarya	Fungi	Ascomycota	Pezizomycotina	Dothideomycetes	Pleosporomycetidae	Pleosporales	Pleosporaceae	Curvularia	Curvularia mebaldsii	phytopathogen	biotrophic-antagonistic	filamentous
b0bee92660d1418998bafe8e974f07dd	98	Eukarya	Fungi	Ascomycota	Pezizomycotina	Dothideomycetes	Pleosporomycetidae	Pleosporales	Pleosporaceae	Curvularia	Curvularia nodulosa	phytopathogen	biotrophic-antagonistic	filamentous
370747a8ed8da5764fac11632e5ba9fe	100	Eukarya	Fungi	Ascomycota	Pezizomycotina	Dothideomycetes	Pleosporomycetidae	Pleosporales	Pleosporaceae	Curvularia	Curvularia prasadii	phytopathogen	biotrophic-antagonistic	filamentous
828bae046c60e168217da053d8112a2f	100	Eukarya	Fungi	Ascomycota	Pezizomycotina	Dothideomycetes	Pleosporomycetidae	Pleosporales	Pleosporaceae	Curvularia	Curvularia senegalensis	phytopathogen	biotrophic-antagonistic	filamentous
a22222c7476cbc9cd75ec9bd4f109f4d	99	Eukarya	Fungi	Ascomycota	Pezizomycotina	Dothideomycetes	Pleosporomycetidae	Pleosporales	Pleosporaceae	Curvularia	Curvularia sporobolicola	phytopathogen	biotrophic-antagonistic	filamentous
21338f60dc4402f32feb4da117ab5bab	100	Eukarya	Fungi	Basidiomycota	Agaricomycotina	Tremellomycetes	Incertae sedis	Trichosporonales	Trichosporonaceae	Cutaneotrichosporon	Cutaneotrichosporon terricola	zoopathogen	biotrophic-antagonistic	yeast
2f5868ada76835a581b96d9f9526cfbf	97	Eukarya	Fungi	Basidiomycota	Agaricomycotina	Agaricomycetes	Agaricomycetidae	Agaricales	Incertae sedis	Cyathus	Cyathus stercoreus	saprotroph	saprotrophic	other
3137920c75c9296418b5126e95275ba0	97	Eukarya	Fungi	Basidiomycota	Agaricomycotina	Agaricomycetes	Agaricomycetidae	Agaricales	Incertae sedis	Cyathus	Cyathus stercoreus	saprotroph	saprotrophic	other
0ae42b542dc78a94ce98ff0ad77e3327	99	Eukarya	Fungi	Basidiomycota	Agaricomycotina	Agaricomycetes	Agaricomycetidae	Agaricales	Incertae sedis	Cyathus	Cyathus stercoreus	saprotroph	saprotrophic	other
4197392a9f9b338d4e55f841d93af06c	100	Eukarya	Fungi	Ascomycota	Pezizomycotina	Eurotiomycetes	Chaetothyriomycetidae	Chaetothyriales	Cyphellophoraceae	Cyphellophora	Cyphellophora gamsii	zoopathogen	biotrophic-antagonistic	yeast
c6ec10a7f6eab857ede17893173d45a0	97	Eukarya	Fungi	Basidiomycota	Pucciniomycotina	Cystobasidiomycetes	Incertae sedis	Incertae sedis	Incertae sedis	Cyrenella	Cyrenella elegans	unassigned	unassigned	unassigned
a478db37fa7aaac710f758cf70375306	100	Eukarya	Fungi	Basidiomycota	Pucciniomycotina	Cystobasidiomycetes	Incertae sedis	Cystobasidiales	Cystobasidiaceae	Cystobasidium	Cystobasidium pinicola	mycoparasite	biotrophic-antagonistic	yeast
56ce5e0758e171fe28b77c74e34a70fa	100	Eukarya	Fungi	Basidiomycota	Pucciniomycotina	Cystobasidiomycetes	Incertae sedis	Cystobasidiales	Cystobasidiaceae	Cystobasidium	Cystobasidium slooffiae	mycoparasite	biotrophic-antagonistic	yeast
dc8537c6ad949c0d6cda38b907ba65ee	99	Eukarya	Fungi	Ascomycota	Pezizomycotina	Dothideomycetes	Pleosporomycetidae	Pleosporales	Didymellaceae	Didymella	Didymella exigua	phytopathogen	biotrophic-antagonistic	filamentous
1b384c191e35529200d10d6d0720e60d	100	Eukarya	Fungi	Ascomycota	Pezizomycotina	Dothideomycetes	Pleosporomycetidae	Pleosporales	Didymellaceae	Didymella	Didymella glomerata	zoopathogen	biotrophic-antagonistic	filamentous
65c5120085f8dd0d442f64a838395621	100	Eukarya	Fungi	Ascomycota	Pezizomycotina	Dothideomycetes	Pleosporomycetidae	Pleosporales	Didymellaceae	Didymella	Didymella glomerata	zoopathogen	biotrophic-antagonistic	filamentous
e069fb7e6268a1e4bfde88f361d61581	99	Eukarya	Fung	Ascomycota	Pezizomycotina	Dothideomycetes	Dothideomycetidae	Capnodiales	Mycosphaerellaceae	Dothistroma	Dothistroma pini	phytopathogen	biotrophic-antagonistic	filamentous
808af2fdd1081d7a1950dce5229ccd9c	100	Eukarya	Fungi	Ascomycota	Pezizomycotina	Dothideomycetes	Pleosporomycetidae	Pleosporales	Pleosporaceae	Edenia	Edenia gomezpompae	phytopathogen	biotrophic-antagonistic	filamentous
f430901a364815c0207ba6fc8ab7dcde	100	Eukarya	Fungi	Ascomycota	Pezizomycotina	Dothideomycetes	Pleosporomycetidae	Pleosporales	Didymellaceae	Epicoccum	Epicoccum italicum	phytopathogen	biotrophic-antagonistic	filamentous
6594f0e1a2bd2623a0801cb1c7f853b4	100	Eukarya	Fungi	Ascomycota	Pezizomycotina	Dothideomycetes	Pleosporomycetidae	Pleosporales	Didymellaceae	Epicoccum	Epicoccum sorghinum	phytopathogen	biotrophic-antagonistic	filamentous
e17fa01a97073069f563b08784f4f9cc	100	Eukarya	Fungi	Ascomycota	Pezizomycotina	Eurotiomycetes	Chaetothyriomycetidae	Chaetothyriales	Herpotrichiellaceae	Exophiala	Exophiala spinifera	zoopathogen	biotrophic-antagonistic	filamentous
fc2ea086af875929c90fd00ec75d3e60	100	Eukarya	Fungi	Ascomycota	Pezizomycotina	Dothideomycetes	Pleosporomycetidae	Pleosporales	Pleosporaceae	Exserohilum	Exserohilum rostratum	zoopathogen	biotrophic-antagonistic	filamentous
c2b4df33c8334123b90eb337e6119820	100	Eukarya	Fungi	Glomeromycota	Glomeromycotina	Glomeromycetes	Incertae sedis	Glomerales	Glomeraceae	Funneliformis	Funneliformis mosseae	arbuscularmycorrhizal	biotrophic-mutualistic	filamentous
99e0b776960601bf73e2942d11c78c27	100	Eukarya	Fungi	Ascomycota	Pezizomycotina	Sordariomycetes	Hypocreomycetidae	Hypocreales	Nectriaceae	Fusarium	Fusarium buharicum	unassigned	unassigned	filamentous
91ca8c82c256a93b14882acdd2cae59c	100	Eukarya	Fungi	Ascomycota	Pezizomycotina	Sordariomycetes	Hypocreomycetidae	Hypocreales	Nectriaceae	Fusarium	Fusarium delphinoides	zoopathogen	biotrophic-antagonistic	filamentous
cad7d4b966ff6c3975d67ab5ee77fe1c	100	Eukarya	Fungi	Ascomycota	Pezizomycotina	Sordariomycetes	Hypocreomycetidae	Hypocreales	Nectriaceae	Fusarium	Fusarium equiseti	phytopathogen	biotrophic-antagonistic	filamentous
02e6db1447bc1e85fcb4bfa63b7095d9	100	Eukarya	Fungi	Ascomycota	Pezizomycotina	Sordariomycetes	Hypocreomycetidae	Hypocreales	Nectriaceae	Fusarium	Fusarium kyushuense	phytopathogen	biotrophic-antagonistic	filamentous
fa60eaa947f48840936a4caf3272b0ea	100	Eukarya	Fungi	Ascomycota	Pezizomycotina	Sordariomycetes	Hypocreomycetidae	Hypocreales	Nectriaceae	Fusarium	Fusarium nelsonii	phytopathogen	biotrophic-antagonistic	filamentous
474948c2c42190836fe25a38b3168b8a	100	Eukarya	Fungi	Ascomycota	Pezizomycotina	Sordariomycetes	Hypocreomycetidae	Hypocreales	Nectriaceae	Fusarium	Fusarium oxysporum	zoopathogen	biotrophic-antagonistic	filamentous
5069c98cf157a35e65dee221c57e8e81	100	Eukarya	Fungi	Ascomycota	Pezizomycotina	Sordariomycetes	Hypocreomycetidae	Hypocreales	Nectriaceae	Fusarium	Fusarium oxysporum	zoopathogen	biotrophic-antagonistic	filamentous
f422290dd81ad86605d3b620ac80dff5	100	Eukarya	Fungi	Ascomycota	Pezizomycotina	Sordariomycetes	Hypocreomycetidae	Hypocreales	Nectriaceae	Fusarium	Fusarium oxysporum	zoopathogen	biotrophic-antagonistic	filamentous
24e74d80a14c45a5cf5d90ec5a781cc7	100	Eukarya	Fungi	Ascomycota	Pezizomycotina	Sordariomycetes	Hypocreomycetidae	Hypocreales	Nectriaceae	Fusarium	Fusarium solani	zoopathogen	biotrophic-antagonistic	filamentous
f7900dfc86971677a3e0529b2aa161b2	100	Eukarya	Fungi	Ascomycota	Pezizomycotina	Sordariomycetes	Hypocreomycetidae	Hypocreales	Nectriaceae	Fusarium	Fusarium solani	zoopathogen	biotrophic-antagonistic	filamentous
39d3eb9a88b2ffd44d8b30c436988040	99	Eukarya	Fungi	Ascomycota	Pezizomycotina	Sordariomycetes	Hypocreomycetidae	Hypocreales	Nectriaceae	Fusarium	Fusarium sublunatum	zoopathogen	biotrophic-antagonistic	filamentous
e533f2e1da9c77e2dd37cb85d1a3c020	100	Eukarya	Fungi	Ascomycota	Pezizomycotina	Sordariomycetes	Hypocreomycetidae	Hypocreales	Nectriaceae	Fusicolla	Fusicolla acetilerea	phytopathogen	biotrophic-antagonistic	filamentous
ca20029f96981591db494fd78574fcd5	97	Eukarya	Fungi	Chytridiomycota	Chytridiomycotina	Chytridiomycetes	Chytridiomycetidae	Spizellomycetales	Spizellomycetaceae	Gaertneriomyces	Gaertneriomyces semiglobifer	phytopathogen	biotrophic-antagonistic	filamentous
9da795cb3eef43f70a675b899856336f	99	Eukarya	Fungi	Chytridiomycota	Chytridiomycotina	Chytridiomycetes	Chytridiomycetidae	Spizellomycetales	Spizellomycetaceae	Gaertneriomyces	Gaertneriomyces semiglobifer	phytopathogen	biotrophic-antagonistic	filamentous
ce3a80da5e972bac74d7294205b44cb8	100	Eukarya	Fungi	Ascomycota	Pezizomycotina	Incertae sedis	Incertae sedis	Incertae sedis	Incertae sedis	Gilmaniella	Gilmaniella humicola	coprophile	saprotrophic	filamentous
466cb503062ef71382fc8e1297fc25e5	100	Eukarya	Fungi	Basidiomycota	Agaricomycotina	Tremellomycetes	Incertae sedis	Tremellales	Bulleribasidiaceae	Hannaella	Hannaella luteola	zoopathogen	biotrophic-antagonistic	yeast
05c8373250fe919635cb536bcfda4f73	100	Eukarya	Fungi	Basidiomycota	Agaricomycotina	Tremellomycetes	Incertae sedis	Tremellales	Bulleribasidiaceae	Hannaella	Hannaella oryzae	phytopathogen	biotrophic-antagonistic	yeast
3a620571455b952b506ecd3a508fc6e0	100	Eukarya	Fungi	Basidiomycota	Agaricomycotina	Tremellomycetes	Incertae sedis	Tremellales	Bulleribasidiaceae	Hannaella	Hannaella oryzae	phytopathogen	biotrophic-antagonistic	yeast
af89c1230ef59a0c4fe613497b97e540	100	Eukarya	Fungi	Basidiomycota	Agaricomycotina	Tremellomycetes	Incertae sedis	Tremellales	Bulleribasidiaceae	Hannaella	Hannaella siamensis	unassigned	unassigned	yeast
42d11ac5c368888e5e3a20f1d7ea588e	98	Eukarya	Fungi	Ascomycota	Pezizomycotina	Dothideomycetes	Pleosporomycetidae	Pleosporales	Didymellaceae	Heterophoma	Heterophoma adonidis	unassigned	unassigned	filamentous
e38451b4197429539393d6da44356230	100	Eukarya	Fungi	Ascomycota	Pezizomycotina	Pezizomycetes	Pezizomycetidae	Pezizales	Pezizaceae	Iodophanus	Iodophanus carneus	coprophile	saprotrophic	filamentous
31752de26bae1708609dffc71af4b1ce	100	Eukarya	Fungi	Basidiomycota	Agaricomycotina	Agaricomycetes	Incertae sedis	Corticiales	Corticiaceae	Laetisaria	Laetisaria arvalis	endophyte	biotrophic-neutral	filamentous
7efe2520f47bb2e8a5448ea2a3d7c90b	100	Eukarya	Fungi	Ascomycota	Pezizomycotina	Dothideomycetes	Incertae sedis	Botryosphaeriales	Botryosphaeriaceae	Lasiodiplodia	Lasiodiplodia theobromae	phytopathogen	biotrophic-antagonistic	filamentous
eacf77f8bfcd686f1877d6efdbe679c2	97	Eukarya	Fungi	Ascomycota	Pezizomycotina	Dothideomycetes	Pleosporomycetidae	Pleosporales	Latoruaceae	Latorua	Latorua caligans	unassigned	unassigned	unassigned
be97feb70eafdd9bd7495ca401e70452	98	Eukarya	Fungi	Ascomycota	Pezizomycotina	Dothideomycetes	Pleosporomycetidae	Pleosporales	Latoruaceae	Latorua	Latorua caligans	unassigned	unassigned	unassigned
4051c6d32a46a4a0d3ce215defd17c96	100	Eukarya	Fungi	Ascomycota	Pezizomycotina	Sordariomycetes	Hypocreomycetidae	Glomerellales	Plectosphaerellaceae	Lectera	Lectera longa	phytopathogen	biotrophic-antagonistic	filamentous
b651b611c81187853e6a2eebf31522fb	98	Eukarya	Fungi	Ascomycota	Pezizomycotina	Incertae sedis	Incertae sedis	Incertae sedis	Incertae sedis	Leptodiscella	Leptodiscella	saprotroph	saprotrophic	filamentous
66d0f50270940ad12f91015556ad8712	99	Eukarya	Fungi	Ascomycota	Pezizomycotina	Incertae sedis	Incertae sedis	Incertae sedis	Incertae sedis	Leptodiscella	Leptodiscella africana	saprotroph	saprotrophic	filamentous
d1b126ec4b00257d30a81313e0bfddd6	100	Eukarya	Fungi	Ascomycota	Pezizomycotina	Dothideomycetes	Pleosporomycetidae	Pleosporales	Didymellaceae	Leptosphaerulina	Leptosphaerulina australis	phytopathogen	biotrophic-antagonistic	filamentous
0a92cbef0021a74d8b6b7a679eb2cc19	100	Eukarya	Fungi	Incertae sedis	Incertae sedis	Incertae sedis	Incertae sedis	Incertae sedis	Incertae sedis	Leptospora	Leptospora thailandica	unassigned	unassigned	unassigned
d484c1451a23998a049e9b847eea16a6	100	Eukarya	Fungi	Ascomycota	Saccharomycotina	Saccharomycetes	Saccharomycetidae	Saccharomycetales	Lipomycetaceae	Lipomyces	Lipomyces kononenkoae	unassigned	unassigned	filamentous
63d6b0a56d1035778edb1d762b4cbd35	98	Eukarya	Fungi	Ascomycota	Pezizomycotina	Sordariomycetes	Hypocreomycetidae	Hypocreales	Nectriaceae	Mariannaea	Mariannaea elegans	phytopathogen	biotrophic-antagonistic	filamentous
0ea20db6c1a802167667b7cd9f48ae66	100	Eukarya	Fungi	Ascomycota	Pezizomycotina	Sordariomycetes	Hypocreomycetidae	Hypocreales	Clavicipitaceae	Metacordyceps	Metacordyceps chlamydosporia	zoopathogen	biotrophic-antagonistic	filamentous
014027b4f4957ca69b0aaa15fdb45f67	100	Eukarya	Fungi	Ascomycota	Saccharomycotina	Saccharomycetes	Saccharomycetidae	Saccharomycetales	Debaryomycetaceae	Meyerozyma	Meyerozyma caribbica	epiphyte	biotrophic-neutral	yeast
67e9a7a6bcf2bf8c042f651dfe212fcf	97	Eukarya	Fungi	Basidiomycota	Agaricomycotina	Agaricomycetes	Incertae sedis	Cantharellales	Incertae sedis	Minimedusa	Minimedusa polyspora	mycoparasite	biotrophic-antagonistic	filamentous
a4b8636f41a6515b62a01497a3c988ec	99	Eukarya	Fungi	Basidiomycota	Agaricomycotina	Agaricomycetes	Incertae sedis	Cantharellales	Incertae sedis	Minimedusa	Minimedusa polyspora	mycoparasite	biotrophic-antagonistic	filamentous
00d95e8c7bc0fb07c5b26a3f16f020db	99	Eukarya	Fungi	Mucoromycota	Mortierellomycotina	Mortierellomycetes	Incertae sedis	Mortierellales	Mortierellaceae	Mortierella	Mortierella ambigua	saprotroph	saprotrophic	filamentous
d2a11c63d12b74f8d26a7ba2e38c9d1e	100	Eukarya	Fungi	Mucoromycota	Mortierellomycotina	Mortierellomycetes	Incertae sedis	Mortierellales	Mortierellaceae	Mortierella	Mortierella ambigua	saprotroph	saprotrophic	filamentous
a4f3c1b6a3bc09decf7597af389749f2	100	Eukarya	Fungi	Mucoromycota	Mortierellomycotina	Mortierellomycetes	Incertae sedis	Mortierellales	Mortierellaceae	Mortierella	Mortierella macrocystis	saprotroph	saprotrophic	filamentous
9de5f7a1043ee0038b805cdec49c51f7	100	Eukarya	Fungi	Mucoromycota	Mortierellomycotina	Mortierellomycetes	Incertae sedis	Mortierellales	Mortierellaceae	Mortierella	Mortierella wolfii	zoopathogen	biotrophic-antagonistic	filamentous
880f1ac622b22ab9a41b19c64adc937f	100	Eukarya	Fungi	Basidiomycota	Agaricomycotina	Agaricomycetes	Incertae sedis	Incertae sedis	Incertae sedis	Myriococcum	Myriococcum thermophilum	phytopathogen	biotrophic-antagonistic	filamentous
0d04c87a44109d749d97c21d3857ec09	100	Eukarya	Fungi	Ascomycota	Pezizomycotina	Sordariomycetes	Hypocreomycetidae	Hypocreales	Incertae sedis	Myrothecium	Myrothecium gramineum	phytopathogen	biotrophic-antagonistic	filamentous
511829718cd1a5a598d4e74b590d5da7	98	Eukarya	Fungi	Ascomycota	Pezizomycotina	Sordariomycetes	Hypocreomycetidae	Hypocreales	Incertae sedis	Myrothecium	Myrothecium inundatum	endophyte	biotrophic-neutral	filamentous
28a26da1432324f79eabe3e84efcb2ec	100	Eukarya	Fungi	Ascomycota	Pezizomycotina	Sordariomycetes	Hypocreomycetidae	Hypocreales	Incertae sedis	Myrothecium	Myrothecium verrucaria	phytopathogen	biotrophic-antagonistic	filamentous
6f7e1743658fe1f1ad8d4fba40bb1da7	98	Eukarya	Fungi	Basidiomycota	Agaricomycotina	Tremellomycetes	Incertae sedis	Tremellales	Cryptococcaceae	Naganishia	Naganishia albida	zoopathogen	biotrophic-antagonistic	yeast
ad8dc8d27c86485bcc2d283418f15ab8	100	Eukarya	Fungi	Basidiomycota	Agaricomycotina	Tremellomycetes	Incertae sedis	Tremellales	Cryptococcaceae	Naganishia	Naganishia diffluens	zoopathogen	biotrophic-antagonistic	yeast
a707102a55be82817fb214f44f3ff255	100	Eukarya	Fungi	Ascomycota	Pezizomycotina	Sordariomycetes	Sordariomycetidae	Sordariales	Sordariaceae	Neurospora	Neurospora terricola	saprotroph	saprotrophic	filamentous
50c3ff9ae91619ca61ef07995d60cfd2	100	Eukarya	Fungi	Ascomycota	Pezizomycotina	Sordariomycetes	Incertae sedis	Incertae sedis	Incertae sedis	Nigrospora	Nigrospora oryzae	phytopathogen	biotrophic-antagonistic	filamentous
aa7aa2291d1600a328ea432646a20e7b	100	Eukarya	Fungi	Ascomycota	Pezizomycotina	Sordariomycetes	Incertae sedis	Incertae sedis	Incertae sedis	Nigrospora	Nigrospora oryzae	phytopathogen	biotrophic-antagonistic	filamentous
9e6a0d8531986126ba2d651535f14682	100	Eukarya	Fungi	Ascomycota	Pezizomycotina	Incertae sedis	Incertae sedis	Incertae sedis	Incertae sedis	Ochroconis	Ochroconis minima	zoopathogen	biotrophic-antagonistic	filamentous
e4b70f203db5ae65a8a7aceb9023f6ef	97	Eukarya	Fungi	Basidiomycota	Agaricomycotina	Tremellomycetes	Incertae sedis	Tremellales	Rhynchogastremaceae	Papiliotrema	Papiliotrema flavescens	saprotroph	saprotrophic	yeast
987bafe6b71ebad27c34a1793c4a7999	100	Eukarya	Fungi	Basidiomycota	Agaricomycotina	Tremellomycetes	Incertae sedis	Tremellales	Rhynchogastremaceae	Papiliotrema	Papiliotrema laurentii	saprotroph	saprotrophic	yeast
e5621848bfe6f9999d7b9e066a1bfef4	100	Eukarya	Fungi	Basidiomycota	Agaricomycotina	Tremellomycetes	Incertae sedis	Tremellales	Rhynchogastremaceae	Papiliotrema	Papiliotrema rajasthanensis	saprotroph	saprotrophic	yeast
4741fb04df52b2bd765f992005ebde4f	100	Eukarya	Fungi	Basidiomycota	Agaricomycotina	Tremellomycetes	Incertae sedis	Tremellales	Rhynchogastremaceae	Papiliotrema	Papiliotrema terrestris	saprotroph	saprotrophic	yeast
3cfc6301d9b8c0656b620c5c9f22d184	100	Eukarya	Fungi	Ascomycota	Pezizomycotina	Dothideomycetes	Pleosporomycetidae	Pleosporales	Didymosphaeriaceae	Paraconiothyrium	Paraconiothyrium	phytopathogen	biotrophic-antagonistic	filamentous
89d2172e6674a43ca1c114c7bb567f0f	100	Eukarya	Fungi	Ascomycota	Pezizomycotina	Sordariomycetes	Hypocreomycetidae	Hypocreales	Nectriaceae	Paracremonium	Paracremonium inflatum	zoopathogen	biotrophic-antagonistic	filamentous
3b82b62dbc551666efef941a6e651c67	97	Eukarya	Fungi	Ascomycota	Pezizomycotina	Eurotiomycetes	Eurotiomycetidae	Eurotiales	Aspergillaceae	Penicillium	Penicillium montanense	saprotroph	saprotrophic	filamentous
10bcad9a1d97e5aaf9a614234e7d2153	100	Eukarya	Fungi	Ascomycota	Pezizomycotina	Dothideomycetes	Pleosporomycetidae	Pleosporales	Incertae sedis	Periconia	Periconia byssoides	phytopathogen	biotrophic-antagonistic	filamentous
06ee77212a03932a6b15b9358fdf16f3	100	Eukarya	Fungi	Ascomycota	Pezizomycotina	Pezizomycetes	Pezizomycetidae	Pezizales	Pezizaceae	Peziza	Peziza ripensis	saprotroph	saprotrophic	other
9d5fa3cd057ab7f7ab4980316a860ed9	98	Eukarya	Fungi	Basidiomycota	Agaricomycotina	Tremellomycetes	Incertae sedis	Tremellales	Rhynchogastremaceae	Phaeosphaeria	Phaeosphaeria podocarpi	phytopathogen	biotrophic-antagonistic	filamentous
04983f525630c44a41a1618f357defc6	99	Eukarya	Fungi	Basidiomycota	Agaricomycotina	Tremellomycetes	Incertae sedis	Tremellales	Rhynchogastremaceae	Phaeosphaeria	Phaeosphaeria podocarpi	phytopathogen	biotrophic-antagonistic	filamentous
13a164f7bb974ce6ed65dddebe135b1a	99	Eukarya	Fungi	Ascomycota	Pezizomycotina	Leotiomycetes	Leotiomycetidae	Helotiales	Mollisiaceae	Phialocephala	Phialocephala humicola	endophyte	biotrophic-neutral	filamentous
81e9b1b39ba8eca194447b5fb1c611e0	99	Eukarya	Fungi	Ascomycota	Pezizomycotina	Dothideomycetes	Pleosporomycetidae	Pleosporales	Didymellaceae	Phoma	Phoma herbarum	zoopathogen	biotrophic-antagonistic	filamentous
9719d79aa7c11a5a2ae43a0d747fb088	98	Eukarya	Fungi	Ascomycota	Pezizomycotina	Sordariomycetes	Incertae sedis	Phomatosporales	Phomatosporaceae	Phomatospora	Phomatospora biseriata	unassigned	unassigned	filamentous
e1f3d0e7e284f83de6cd1fc0f51a5796	99	Eukarya	Fungi	Ascomycota	Pezizomycotina	Sordariomycetes	Hypocreomycetidae	Glomerellales	Plectosphaerellaceae	Plectosphaerella	Plectosphaerella cucumerina	phytopathogen	biotrophic-antagonistic	filamentous
29f7b5b8112842e06c74ce56672183b0	100	Eukarya	Fungi	Ascomycota	Pezizomycotina	Sordariomycetes	Hypocreomycetidae	Glomerellales	Plectosphaerellaceae	Plectosphaerella	Plectosphaerella niemeijerarum	phytopathogen	biotrophic-antagonistic	filamentous
db5cfc3e8cb36a955adfcb8b82c6f93f	100	Eukarya	Fungi	Ascomycota	Pezizomycotina	Dothideomycetes	Pleosporomycetidae	Pleosporales	Lentitheciaceae	Poaceascoma	Poaceascoma helicoides	phytopathogen	biotrophic-antagonistic	filamentous
f5a455a26774d63cd501e6c0512dac75	100	Eukarya	Fungi	Ascomycota	Pezizomycotina	Sordariomycetes	Sordariomycetidae	Sordariales	Lasiosphaeriaceae	Podospora	Podospora communis	coprophile	saprotrophic	filamentous
294f5b65de97f99473a9f8a50015bb35	100	Eukarya	Fungi	Ascomycota	Pezizomycotina	Sordariomycetes	Sordariomycetidae	Sordariales	Lasiosphaeriaceae	Podospora	Podospora dimorpha	saprotroph	saprotrophic	filamentous
77b5f6a56b00dbb057d0bb91dc6e65c9	100	Eukarya	Fungi	Ascomycota	Pezizomycotina	Dothideomycetes	Pleosporomycetidae	Pleosporales	Sporormiaceae	Preussia	Preussia persica	saprotroph	saprotrophic	filamentous
94b8890cfdb177047b01d1939e99707d	100	Eukarya	Fungi	Ascomycota	Pezizomycotina	Dothideomycetes	Pleosporomycetidae	Pleosporales	Sporormiaceae	Preussia	Preussia terricola	saprotroph	saprotrophic	filamentous
04454bd9e4b63234c90b00321ad37305	100	Eukarya	Fungi	Ascomycota	Pezizomycotina	Sordariomycetes	Hypocreomycetidae	Microascales	Microascaceae	Pseudallescheria	Pseudallescheria boydii	zoopathogen	biotrophic-antagonistic	filamentous
a678a5088020b6d5dd8de33613eae2f2	100	Eukarya	Fungi	Ascomycota	Pezizomycotina	Dothideomycetes	Pleosporomycetidae	Pleosporales	Didymosphaeriaceae	Pseudopithomyces	Pseudopithomyces chartarum	phytopathogen	biotrophic-antagonistic	filamentous
0c60ce967fb0c2cf770b32ed6a72542a	100	Eukarya	Fungi	Ascomycota	Pezizomycotina	Dothideomycetes	Pleosporomycetidae	Pleosporales	Cucurbitariaceae	Pyrenochaetopsis	Pyrenochaetopsis leptospora	phytopathogen	biotrophic-antagonistic	filamentous
79e8b586c2f4f5bed9cf718965fe8842	99	Eukarya	Fungi	Ascomycota	Pezizomycotina	Dothideomycetes	Pleosporomycetidae	Pleosporales	Incertae sedis	Remotididymella	Remotididymella anthropophila	zoopathogen	biotrophic-antagonistic	filamentous
8d7cc322cfb2baabe126f8bc950786a1	94	Eukarya	Fungi	Chytridiomycota	Chytridiomycotina	Chytridiomycetes	Chytridiomycetidae	Rhizophlyctidales	Rhizophlyctidaceae	Rhizophlyctis	Rhizophlyctis rosea	saprotroph	saprotrophic	unassigned
605f7c29ca048ed1be16e31327ab7cc7	98	Eukarya	Fungi	Chytridiomycota	Chytridiomycotina	Chytridiomycetes	Chytridiomycetidae	Rhizophlyctidales	Rhizophlyctidaceae	Rhizophlyctis	Rhizophlyctis rosea	saprotroph	saprotrophic	unassigned
ddd785077e4b49217bb438e345b5eeee	100	Eukarya	Fungi	Chytridiomycota	Chytridiomycotina	Chytridiomycetes	Chytridiomycetidae	Rhizophlyctidales	Rhizophlyctidaceae	Rhizophlyctis	Rhizophlyctis rosea	saprotroph	saprotrophic	unassigned
e503b483c030de658980ef4dd8702df9	100	Eukarya	Fungi	Chytridiomycota	Chytridiomycotina	Chytridiomycetes	Chytridiomycetidae	Rhizophlyctidales	Rhizophlyctidaceae	Rhizophlyctis	Rhizophlyctis rosea	saprotroph	saprotrophic	unassigned
9561ac02c5561a7989aa19a52fc46f93	100	Eukarya	Fungi	Basidiomycota	Pucciniomycotina	Microbotryomycetes	Incertae sedis	Sporidiobolales	Sporidiobolaceae	Rhodotorula	Rhodotorula diobovata	unassigned	unassigned	yeast
37afa533a29aa239392010125a935fae	100	Eukarya	Fungi	Basidiomycota	Pucciniomycotina	Microbotryomycetes	Incertae sedis	Sporidiobolales	Sporidiobolaceae	Rhodotorula	Rhodotorula kratochvilovae	unassigned	unassigned	yeast
b1a8382d9ce441fca11a44bfad4550cf	100	Eukarya	Fungi	Basidiomycota	Pucciniomycotina	Microbotryomycetes	Incertae sedis	Sporidiobolales	Sporidiobolaceae	Rhodotorula	Rhodotorula mucilaginosa	zoopathogen	biotrophic-antagonistic	yeast
daa45bee81d4b3c84159b1f5c0a3eaa6	100	Eukarya	Fungi	Basidiomycota	Pucciniomycotina	Microbotryomycetes	Incertae sedis	Sporidiobolales	Sporidiobolaceae	Rhodotorula	Rhodotorula toruloides	unassigned	unassigned	yeast
3342c41c179b839d722403568951c03b	100	Eukarya	Fungi	Ascomycota	Pezizomycotina	Sordariomycetes	Xylariomycetidae	Amphisphaeriales	Amphisphaeriaceae	Robillarda	Robillarda sessilis	phytopathogen	biotrophic-antagonistic	filamentous
1f72fda7da9f85043a997b9c59e38c27	99	Eukarya	Fungi	Ascomycota	Pezizomycotina	Dothideomycetes	Pleosporomycetidae	Pleosporales	Roussoellaceae	Roussoella	Roussoella solani	saprotroph	saprotrophic	filamentous
d3a72abacf83eef1396a692a2fe4f31a	100	Eukarya	Fungi	Basidiomycota	Agaricomycotina	Agaricomycetes	Incertae sedis	Russulales	Russulaceae	Russula	Russula cyanoxantha	ectomycorrhizal	biotrophic-mutualistic	other
f82e704a79fcf6da62d85c4c9a519dcf	100	Eukarya	Fungi	Basidiomycota	Agaricomycotina	Agaricomycetes	Incertae sedis	Russulales	Russulaceae	Russula	Russula nigricans	ectomycorrhizal	biotrophic-mutualistic	other
b27771fc0988c049f4d9d2f10013210e	100	Eukarya	Fungi	Basidiomycota	Agaricomycotina	Tremellomycetes	Incertae sedis	Tremellales	Trimorphomycetaceae	Saitozyma	Saitozyma flava	saprotroph	saprotrophic	yeast
07d31ee613d2eb20d14080ca5b4902a4	100	Eukarya	Fungi	Basidiomycota	Agaricomycotina	Tremellomycetes	Incertae sedis	Tremellales	Trimorphomycetaceae	Saitozyma	Saitozyma podzolica	saprotroph	saprotrophic	yeast
0ce2d48177ca83c06d42aa40a2e27d0c	97	Eukarya	Fungi	Basidiomycota	Pucciniomycotina	Cystobasidiomycetes	Incertae sedis	Sakaguchiales	Sakaguchiaceae	Sakaguchia	Sakaguchia oryzae	saprotroph	saprotrophic	yeast
876464fe78e2930a6a4e70006b6207aa	99	Eukarya	Fungi	Ascomycota	Pezizomycotina	Incertae sedis	Incertae sedis	Incertae sedis	Incertae sedis	Scolecobasidium	Scolecobasidium humicola	zoopathogen	biotrophic-antagonistic	filamentous
9246cf4e497fbc29ca9261e1d1dc2e57	99	Eukarya	Fungi	Ascomycota	Pezizomycotina	Dothideomycetes	Pleosporomycetidae	Pleosporales	Phaeosphaeriaceae	Setophaeosphaeria	Setophaeosphaeria badalingensis	phytopathogen	biotrophic-antagonistic	filamentous
a8cb7e74aa53ef11035f77713aee4c8d	99	Eukarya	Fungi	Ascomycota	Pezizomycotina	Dothideomycetes	Pleosporomycetidae	Pleosporales	Phaeosphaeriaceae	Setophoma	Setophoma vernoniae	phytopathogen	biotrophic-antagonistic	filamentous
a887a4d9b9fc07dbf6aaecf4d6b39798	98	Eukarya	Fungi	Chytridiomycota	Chytridiomycotina	Chytridiomycetes	Chytridiomycetidae	Spizellomycetales	Spizellomycetaceae	Spizellomyces	Spizellomyces acuminatus	zoopathogen	biotrophic-antagonistic	filamentous
02143cc57132d9348d5fb0d379ed33b7	100	Eukarya	Fungi	Chytridiomycota	Chytridiomycotina	Chytridiomycetes	Chytridiomycetidae	Spizellomycetales	Spizellomycetaceae	Spizellomyces	Spizellomyces palustris	zoopathogen	biotrophic-antagonistic	filamentous
08f734ce0baf992f381ec04a0d2172b4	100	Eukarya	Fungi	Chytridiomycota	Chytridiomycotina	Chytridiomycetes	Chytridiomycetidae	Spizellomycetales	Spizellomycetaceae	Spizellomyces	Spizellomyces palustris	zoopathogen	biotrophic-antagonistic	filamentous
1712825f721f3115c790c5d788bbf958	100	Eukarya	Fungi	Chytridiomycota	Chytridiomycotina	Chytridiomycetes	Chytridiomycetidae	Spizellomycetales	Spizellomycetaceae	Spizellomyces	Spizellomyces palustris	zoopathogen	biotrophic-antagonistic	filamentous
3cb5e08ca9bda4f2ed827582af2b63d7	100	Eukarya	Fungi	Chytridiomycota	Chytridiomycotina	Chytridiomycetes	Chytridiomycetidae	Spizellomycetales	Spizellomycetaceae	Spizellomyces	Spizellomyces palustris	zoopathogen	biotrophic-antagonistic	filamentous
ec7dd3368c420a133bbbaefbfb1e4809	100	Eukarya	Fungi	Chytridiomycota	Chytridiomycotina	Chytridiomycetes	Chytridiomycetidae	Spizellomycetales	Spizellomycetaceae	Spizellomyces	Spizellomyces palustris	zoopathogen	biotrophic-antagonistic	filamentous
2243b00a9576d55d15ef0809165b94bc	100	Eukarya	Fungi	Ascomycota	Pezizomycotina	Sordariomycetes	Hypocreomycetidae	Hypocreales	Stachybotryaceae	Stachybotrys	Stachybotrys chlorohalonata	saprotroph	saprotrophic	filamentous
78065ef9a594af0ac28dab535ed63b59	100	Eukarya	Fungi	Ascomycota	Pezizomycotina	Sordariomycetes	Hypocreomycetidae	Hypocreales	Stachybotryaceae	Stachybotrys	Stachybotrys limonispora	saprotroph	saprotrophic	filamentous
24b55dff337e0bb93b5099cdf6cd1f88	100	Eukarya	Fungi	Ascomycota	Pezizomycotina	Sordariomycetes	Hypocreomycetidae	Hypocreales	Stachybotryaceae	Stachybotrys	Stachybotrys microspora	saprotroph	saprotrophic	filamentous
2449640de95be0960f3bad7f68808cfb	99	Eukarya	Fungi	Ascomycota	Pezizomycotina	Dothideomycetes	Pleosporomycetidae	Pleosporales	Didymellaceae	Stagonosporopsis	Stagonosporopsis cucurbitacearum	phytopathogen	biotrophic-antagonistic	filamentous
3f0e0b419317dc165f334f510a8e15c7	99	Eukarya	Fungi	Ascomycota	Pezizomycotina	Dothideomycetes	Pleosporomycetidae	Pleosporales	Didymellaceae	Stagonosporopsis	Stagonosporopsis cucurbitacearum	phytopathogen	biotrophic-antagonistic	filamentous
91dc45a8d9850461af9ef08adfdce198	100	Eukarya	Fungi	Ascomycota	Pezizomycotina	Sordariomycetes	Hypocreomycetidae	Hypocreales	Bionectriaceae	Stephanonectria	Stephanonectria keithii	saprotroph	saprotrophic	unassigned
1ceffd8d3900b17052dd4b1b079d4761	99	Eukarya	Fungi	Ascomycota	Pezizomycotina	Eurotiomycetes	Chaetothyriomycetidae	Chaetothyriales	Incertae sedis	Strelitziana	Strelitziana africana	phytopathogen	biotrophic-antagonistic	filamentous
4c19d908dc2122c360cdadf196a8e484	97	Eukarya	Fungi	Basidiomycota	Agaricomycotina	Agaricomycetes	Incertae sedis	Trechisporales	Hydnodontaceae	Subulicystidium	Subulicystidium perlongisporum	saprotroph	saprotrophic	other
ea1b01e92dbda3f0cd7628b4e75432c7	98	Eukarya	Fungi	Basidiomycota	Pucciniomycotina	Cystobasidiomycetes	Incertae sedis	Incertae sedis	Symmetrosporaceae	Symmetrospora	Symmetrospora symmetrica	endophyte	biotrophic-neutral	yeast
febcb3ed9dbde48e5d0c0cd9f660d087	98	Eukarya	Fungi	Ascomycota	Pezizomycotina	Eurotiomycetes	Eurotiomycetidae	Eurotiales	Aspergillaceae	Talaromyces	Talaromyces stollii	saprotroph	saprotrophic	filamentous
4dfde891f54e400e114b9336ae5c615b	97	Eukarya	Fungi	Basidiomycota	Agaricomycotina	Tremellomycetes	Incertae sedis	Tremellales	Rhynchogastremaceae	Tetragoniomyces	Tetragoniomyces uliginosus	mycoparasite	biotrophic-antagonistic	yeast
3c0e8d97dd7a5e69a4924d107d205c1f	97	Eukarya	Fungi	Basidiomycota	Agaricomycotina	Agaricomycetes	Incertae sedis	Cantharellales	Ceratobasidiaceae	Thanatephorus	Thanatephorus cucumeris	phytopathogen	biotrophic-antagonistic	filamentous
397010ec03aa772f1d4887ac6339ee8b	100	Eukarya	Fungi	Basidiomycota	Agaricomycotina	Agaricomycetes	Incertae sedis	Cantharellales	Ceratobasidiaceae	Thanatephorus	Thanatephorus cucumeris	phytopathogen	biotrophic-antagonistic	filamentous
7ee1d59c9fbdbe3347f640ba393b972b	100	Eukarya	Fungi	Basidiomycota	Agaricomycotina	Agaricomycetes	Incertae sedis	Cantharellales	Ceratobasidiaceae	Thanatephorus	Thanatephorus cucumeris	phytopathogen	biotrophic-antagonistic	filamentous
fc662f542526b8840aaf879a7a590961	100	Eukarya	Fungi	Basidiomycota	Agaricomycotina	Agaricomycetes	Incertae sedis	Cantharellales	Ceratobasidiaceae	Thanatephorus	Thanatephorus cucumeris	phytopathogen	biotrophic-antagonistic	filamentous
41fd260d31569add11594847c5e9e86e	100	Eukarya	Fungi	Ascomycota	Pezizomycotina	Sordariomycetes	Hypocreomycetidae	Hypocreales	Hypocreaceae	Trichoderma	Trichoderma asperellum	endophyte	biotrophic-neutral	filamentous
bdc77c47d5a6c7283fea2a0f691823f4	100	Eukarya	Fungi	Ascomycota	Pezizomycotina	Sordariomycetes	Hypocreomycetidae	Hypocreales	Hypocreaceae	Trichoderma	Trichoderma brevicompactum	endophyte	biotrophic-neutral	filamentous
37aa5ee8122d6a27c80c2d90eeeef295	100	Eukarya	Fungi	Ascomycota	Pezizomycotina	Sordariomycetes	Hypocreomycetidae	Hypocreales	Hypocreaceae	Trichoderma	Trichoderma harzianum	phytopathogen	biotrophic-antagonistic	filamentous
b14292d761943b43c984cdb5a5019d70	100	Eukarya	Fungi	Ascomycota	Pezizomycotina	Sordariomycetes	Hypocreomycetidae	Hypocreales	Hypocreaceae	Trichoderma	Trichoderma longibrachiatum	phytopathogen	biotrophic-antagonistic	filamentous
eb641049ae6eac2f5f88d16cfb678c64	100	Eukarya	Fungi	Basidiomycota	Agaricomycotina	Tremellomycetes	Incertae sedis	Trichosporonales	Trichosporonaceae	Trichosporon	Trichosporon asahii	zoopathogen	biotrophic-antagonistic	yeast
977d5d91d86bc89dd87445926aebfaee	99	Eukarya	Fungi	Chytridiomycota	Chytridiomycotina	Chytridiomycetes	Chytridiomycetidae	Spizellomycetales	Spizellomycetaceae	Triparticalcar	Triparticalcar equi	phytopathogen	biotrophic-antagonistic	filamentous
5f147e71f5ba6b554b30f4a8dc12e9f1	96	Eukarya	Fungi	Ascomycota	Pezizomycotina	Dothideomycetes	Pleosporomycetidae	Pleosporales	Acrocalymmaceae	Acrocalymma	unassigned	saprotroph	saprotrophic	filamentous
9a02545b27ef89f5ac072796bc8e8758	96	Eukarya	Fungi	Ascomycota	Pezizomycotina	Dothideomycetes	Pleosporomycetidae	Pleosporales	Acrocalymmaceae	Acrocalymma	unassigned	saprotroph	saprotrophic	filamentous
fe9c405ab7be7f7ea70261cd082551b0	96	Eukarya	Fungi	Ascomycota	Pezizomycotina	Dothideomycetes	Pleosporomycetidae	Pleosporales	Pleosporaceae	Alternaria	unassigned	zoopathogen	biotrophic-antagonistic	filamentous
e8be0c635c14a98dedfa37b84a25a920	100	Eukarya	Fungi	Ascomycota	Pezizomycotina	Dothideomycetes	Pleosporomycetidae	Pleosporales	Pleosporaceae	Alternaria	unassigned	zoopathogen	biotrophic-antagonistic	filamentous
73808e99811f6bd794421f04aaa2b3be	100	Eukarya	Fungi	Ascomycota	Pezizomycotina	Dothideomycetes	Pleosporomycetidae	Pleosporales	Arthopyreniaceae	Arthopyrenia	unassigned	saprotroph	saprotrophic	filamentous
1ff267999cdf9e0c4fd960d8fb4de21f	95	Eukarya	Fungi	Ascomycota	Pezizomycotina	Dothideomycetes	Incertae sedis	Incertae sedis	Incertae sedis	Asteromella	unassigned	phytopathogen	biotrophic-antagonistic	filamentous
a3d3b1a1631627d7d9ff8ca86cd4bde5	99	Eukarya	Fungi	Ascomycota	Pezizomycotina	Sordariomycetes	Xylariomycetidae	Amphisphaeriales	Bartaliniaceae	Bartalinia	unassigned	saprotroph	saprotrophic	filamentous
381236f33cbebcc197ea8f6e9ba57340	100	Eukarya	Fungi	Ascomycota	Pezizomycotina	Dothideomycetes	Pleosporomycetidae	Pleosporales	Incertae sedis	Berkleasmium	unassigned	saprotroph	saprotrophic	filamentous
c2c046f3a890dca91e37bb41fb21d318	98	Eukarya	Fungi	Ascomycota	Pezizomycotina	Dothideomycetes	Incertae sedis	Botryosphaeriales	Botryosphaeriaceae	Botryosphaeria	unassigned	phytopathogen	biotrophic-antagonistic	filamentous
6c582cbff39ed292a567ef5ba35361f5	97	Eukarya	Fungi	Ascomycota	Pezizomycotina	Pezizomycetes	Pezizomycetidae	Pezizales	Incertae sedis	Cephaliophora	unassigned	phytopathogen	biotrophic-antagonistic	filamentous
7f43fdfda83658f02d6c4940043f4699	98	Eukarya	Fungi	Basidiomycota	Agaricomycotina	Agaricomycetes	Incertae sedis	Cantharellales	Ceratobasidiaceae	Ceratobasidium	unassigned	phytopathogen	biotrophic-antagonistic	other
8f152c4baadbea6965a137065f3f968f	98	Eukarya	Fungi	Basidiomycota	Agaricomycotina	Agaricomycetes	Incertae sedis	Cantharellales	Ceratobasidiaceae	Ceratobasidium	unassigned	phytopathogen	biotrophic-antagonistic	other
c76edbc0232a950f9f16eff3e5b2d12b	98	Eukarya	Fungi	Basidiomycota	Agaricomycotina	Agaricomycetes	Incertae sedis	Cantharellales	Ceratobasidiaceae	Ceratobasidium	unassigned	phytopathogen	biotrophic-antagonistic	other
a72c981083dab1cfec2a54b56f61978c	100	Eukarya	Fungi	Ascomycota	Pezizomycotina	Dothideomycetes	Dothideomycetidae	Capnodiales	Mycosphaerellaceae	Cercospora	unassigned	phytopathogen	biotrophic-antagonistic	filamentous
56f12919706a59f1b5f6cc7044340ef9	100	Eukarya	Fungi	Ascomycota	Pezizomycotina	Sordariomycetes	Sordariomycetidae	Sordariales	Chaetomiaceae	Chaetomium	unassigned	zoopathogen	biotrophic-antagonistic	filamentous
88a175ad2877b7d8f0a63b3f3bc66cfc	98	Eukarya	Fungi	Ascomycota	Pezizomycotina	Eurotiomycetes	Eurotiomycetidae	Onygenales	Onygenaceae	Chrysosporium	unassigned	zoopathogen	biotrophic-antagonistic	filamentous
d64416c14098e3c662bb9215d0ef33b6	100	Eukarya	Fungi	Ascomycota	Pezizomycotina	Eurotiomycetes	Eurotiomycetidae	Onygenales	Onygenaceae	Chrysosporium	unassigned	zoopathogen	biotrophic-antagonistic	filamentous
18650fd446db57f15a5a2b2a3d79ee34	98	Eukarya	Fungi	Ascomycota	Pezizomycotina	Sordariomycetes	Sordariomycetidae	Sordariales	Lasiosphaeriaceae	Cladorrhinum	unassigned	zoopathogen	biotrophic-antagonistic	filamentous
2b249de530c03cd2b9efe9d3d3cfe386	99	Eukarya	Fungi	Basidiomycota	Agaricomycotina	Agaricomycetes	Incertae sedis	Cantharellales	Hydnaceae	Clavulina	unassigned	ectomycorrhizal	biotrophic-mutualistic	other
de6a19def08db333b76707b0d510dcad	94	Eukarya	Fungi	Basidiomycota	Agaricomycotina	Agaricomycetes	Agaricomycetidae	Agaricales	Entolomataceae	Clitopilus	unassigned	saprotroph	saprotrophic	other
a278225ff45d3d4909e4ada102d6d0ac	96	Eukarya	Fungi	Basidiomycota	Agaricomycotina	Agaricomycetes	Agaricomycetidae	Agaricales	Entolomataceae	Clitopilus	unassigned	saprotroph	saprotrophic	other
865b365b83775867ef1393ab558adf20	99	Eukarya	Fungi	Ascomycota	Pezizomycotina	Sordariomycetes	Hypocreomycetidae	Hypocreales	Bionectriaceae	Clonostachys	unassigned	zoopathogen	biotrophic-antagonistic	filamentous
65372912be32453a4eff3e3ff3be6f7b	100	Eukarya	Fungi	Ascomycota	Pezizomycotina	Sordariomycetes	Hypocreomycetidae	Hypocreales	Bionectriaceae	Clonostachys	unassigned	zoopathogen	biotrophic-antagonistic	filamentous
a93777c144d4b2957f4f8d9334f0335f	100	Eukarya	Fungi	Ascomycota	Pezizomycotina	Dothideomycetes	Pleosporomycetidae	Pleosporales	Coniothyriaceae	Coniothyrium	unassigned	phytopathogen	biotrophic-antagonistic	filamentous
8acf3ec551c549e2f03e08f599be8a88	95	Eukarya	Fungi	Basidiomycota	Agaricomycotina	Agaricomycetes	Agaricomycetidae	Agaricales	Psathyrellaceae	Coprinopsis	unassigned	saprotroph	saprotrophic	other
714a0a555bd33ba985954ebbc91280ed	96	Eukarya	Fungi	Basidiomycota	Agaricomycotina	Agaricomycetes	Agaricomycetidae	Agaricales	Psathyrellaceae	Coprinopsis	unassigned	saprotroph	saprotrophic	other
6b4041b55b5e949fcfaddaf4a2659c54	99	Eukarya	Fungi	Basidiomycota	Agaricomycotina	Agaricomycetes	Agaricomycetidae	Agaricales	Psathyrellaceae	Coprinopsis	unassigned	saprotroph	saprotrophic	other
5e6f85fcafc6286a23809bb6f3930245	100	Eukarya	Fungi	Basidiomycota	Agaricomycotina	Agaricomycetes	Agaricomycetidae	Agaricales	Psathyrellaceae	Coprinopsis	unassigned	saprotroph	saprotrophic	other
3f4347381f9908bd7272401cad043dcb	96	Eukarya	Fungi	Ascomycota	Pezizomycotina	Sordariomycetes	Hypocreomycetidae	Hypocreales	Nectriaceae	Cosmospora	unassigned	zoopathogen	biotrophic-antagonistic	filamentous
9c18d61c02dc1b9daa0655c08d640ecb	98	Eukarya	Fungi	Ascomycota	Pezizomycotina	Sordariomycetes	Hypocreomycetidae	Hypocreales	Nectriaceae	Cosmospora	unassigned	zoopathogen	biotrophic-antagonistic	filamentous
3db8ddafaa4a2ee760efc037e944df7d	99	Eukarya	Fungi	Basidiomycota	Agaricomycotina	Tremellomycetes	Incertae sedis	Tremellales	Cryptococcaceae	Cryptococcus	unassigned	zoopathogen	biotrophic-antagonistic	yeast
c2fb71c032f124480b6c32f56bea0ab2	99	Eukarya	Fungi	Basidiomycota	Agaricomycotina	Tremellomycetes	Incertae sedis	Tremellales	Cryptococcaceae	Cryptococcus	unassigned	zoopathogen	biotrophic-antagonistic	yeast
5cb357762994cc738eb134803d91f321	100	Eukarya	Fungi	Ascomycota	Pezizomycotina	Dothideomycetes	Pleosporomycetidae	Pleosporales	Incertae sedis	Cumuliphoma	unassigned	phytopathogen	biotrophic-antagonistic	filamentous
6417a5cab708a1a37f9ee43fac2998e0	100	Eukarya	Fungi	Ascomycota	Pezizomycotina	Dothideomycetes	Pleosporomycetidae	Pleosporales	Lentitheciaceae	Darksidea	unassigned	endophyte	biotrophic-neutral	filamentous
76f64b30f06e7553f30594e5ed9881d1	94	Eukarya	Fungi	Basidiomycota	Pucciniomycotina	Cystobasidiomycetes	Incertae sedis	Erythrobasidiales	Erythrobasidiaceae	Erythrobasidium	unassigned	saprotroph	saprotrophic	yeast
73bd91f6ffc7a4f2e29fb9d80bbbbc3e	100	Eukarya	Fungi	Basidiomycota	Pucciniomycotina	Cystobasidiomycetes	Incertae sedis	Erythrobasidiales	Erythrobasidiaceae	Erythrobasidium	unassigned	saprotroph	saprotrophic	yeast
593045cca8eaee43e516c24c6c3b6018	99	Eukarya	Fungi	Ascomycota	Pezizomycotina	Eurotiomycetes	Chaetothyriomycetidae	Chaetothyriales	Herpotrichiellaceae	Exophiala	unassigned	zoopathogen	biotrophic-antagonistic	filamentous
5bf3ca376a969350d90d881c70358148	99	Eukarya	Fungi	Basidiomycota	Agaricomycotina	Tremellomycetes	Incertae sedis	Filobasidiales	Filobasidiaceae	Filobasidium	unassigned	zoopathogen	biotrophic-antagonistic	yeast
5055d76f768fc0e09bd48d58a005b5bf	100	Eukarya	Fungi	Basidiomycota	Agaricomycotina	Tremellomycetes	Incertae sedis	Filobasidiales	Filobasidiaceae	Filobasidium	unassigned	zoopathogen	biotrophic-antagonistic	yeast
668eeeb561d056ff0201f95571d3a520	100	Eukarya	Fungi	Ascomycota	Pezizomycotina	Incertae sedis	Incertae sedis	Incertae sedis	Incertae sedis	Fusariella	unassigned	phytopathogen	biotrophic-antagonistic	filamentous
1ecae6b5ade81d25466798f08dd89646	95	Eukarya	Fungi	Ascomycota	Pezizomycotina	Sordariomycetes	Hypocreomycetidae	Hypocreales	Nectriaceae	Fusarium	unassigned	zoopathogen	biotrophic-antagonistic	filamentous
2887ea9251f91a4aa9d57df1af72320b	96	Eukarya	Fungi	Ascomycota	Pezizomycotina	Sordariomycetes	Hypocreomycetidae	Hypocreales	Nectriaceae	Fusarium	unassigned	zoopathogen	biotrophic-antagonistic	filamentous
254a748cff7650d07522ab3de095955a	100	Eukarya	Fungi	Ascomycota	Pezizomycotina	Sordariomycetes	Hypocreomycetidae	Hypocreales	Nectriaceae	Fusarium	unassigned	zoopathogen	biotrophic-antagonistic	filamentous
9f628b735240e8f5fad77b3afb166e59	96	Eukarya	Fungi	Ascomycota	Pezizomycotina	Sordariomycetes	Hypocreomycetidae	Glomerellales	Plectosphaerellaceae	Gibellulopsis	unassigned	phytopathogen	biotrophic-antagonistic	filamentous
b6c9de09449e562e005b27286817d2a8	99	Eukarya	Fungi	Ascomycota	Pezizomycotina	Sordariomycetes	Hypocreomycetidae	Glomerellales	Plectosphaerellaceae	Gibellulopsis	unassigned	phytopathogen	biotrophic-antagonistic	filamentous
5cc590b91a9e6f94dcb616917b94f7ab	100	Eukarya	Fungi	Ascomycota	Pezizomycotina	Sordariomycetes	Sordariomycetidae	Sordariales	Chaetomiaceae	Humicola	unassigned	saprotroph	saprotrophic	filamentous
816096c1ffadd9ae7c4e382ae1e2bdc9	95	Eukarya	Fungi	Basidiomycota	Agaricomycotina	Agaricomycetes	Agaricomycetidae	Agaricales	Hygrophoraceae	Hygrocybe	unassigned	saprotroph	saprotrophic	other
6bb47f5965d6a569d2c3be294e174a4f	100	Eukarya	Fungi	Ascomycota	Pezizomycotina	Sordariomycetes	Xylariomycetidae	Xylariales	Microdochiaceae	Idriella	unassigned	saprotroph	saprotrophic	filamentous
07722782779f446a41e39ca65c10ebee	99	Eukarya	Fungi	Ascomycota	Pezizomycotina	Sordariomycetes	Hypocreomycetidae	Microascales	Microascaceae	Kernia	unassigned	coprophile	saprotrophic	filamentous
292832cbf6b107e02eaff96f444a6116	100	Eukarya	Fungi	Basidiomycota	Agaricomycotina	Agaricomycetes	Incertae sedis	Corticiales	Corticiaceae	Laetisaria	unassigned	phytopathogen	biotrophic-antagonistic	other
6f3ead1c86f4b133454cf56b87b5f378	96	Eukarya	Fungi	Ascomycota	Pezizomycotina	Sordariomycetes	Hypocreomycetidae	Glomerellales	Plectosphaerellaceae	Lectera	unassigned	phytopathogen	biotrophic-antagonistic	filamentous
cd3934eff2c87069be215ca3182d868f	99	Eukarya	Fungi	Ascomycota	Pezizomycotina	Sordariomycetes	Hypocreomycetidae	Glomerellales	Plectosphaerellaceae	Lectera	unassigned	phytopathogen	biotrophic-antagonistic	filamentous
2b9deb989b2bcd7418a1644f1ed731d5	96	Eukarya	Fungi	Incertae sedis	Incertae sedis	Incertae sedis	Incertae sedis	Incertae sedis	Incertae sedis	Leptospora	unassigned	unassigned	unassigned	unassigned
56a74a1ec205ed700f20e06c7e50c0ed	100	Eukarya	Fungi	Ascomycota	Pezizomycotina	Leotiomycetes	Leotiomycetidae	Helotiales	Hyaloscyphaceae	Meliniomyces	unassigned	saprotroph	saprotrophic	filamentous
5fbbd227706ab228a24b76dc641b5df5	100	Eukarya	Fungi	Ascomycota	Pezizomycotina	Leotiomycetes	Leotiomycetidae	Helotiales	Hyaloscyphaceae	Meliniomyces	unassigned	saprotroph	saprotrophic	filamentous
c00d6dc4091fecfdf1a45f34f833e67e	99	Eukarya	Fungi	Ascomycota	Pezizomycotina	Dothideomycetes	Incertae sedis	Botryosphaeriales	Botryosphaeriaceae	Microdiplodia	unassigned	phytopathogen	biotrophic-antagonistic	unassigned
0fb5398f2afcc19efc7a2190989d1ad4	100	Eukarya	Fungi	Ascomycota	Pezizomycotina	Sordariomycetes	Xylariomycetidae	Amphisphaeriales	Amphisphaeriaceae	Microdochium	unassigned	phytopathogen	biotrophic-antagonistic	filamentous
98ff424a7c83ab72cce6ff1ddd49271d	100	Eukarya	Fungi	Basidiomycota	Agaricomycotina	Agaricomycetes	Incertae sedis	Cantharellales	Incertae sedis	Minimedusa	unassigned	lichenparasite	biotrophic-antagonistic	filamentous
9f196d0d763169cbe3ebf450bdb15c24	100	Eukarya	Fungi	Ascomycota	Pezizomycotina	Sordariomycetes	Xylariomycetidae	Xylariales	Diatrypaceae	Monosporascus	unassigned	phytopathogen	biotrophic-antagonistic	filamentous
70454a61e38e838f8477d42f8486237f	100	Eukarya	Fungi	Ascomycota	Pezizomycotina	Dothideomycetes	Pleosporomycetidae	Pleosporales	Didymosphaeriaceae	Montagnula	unassigned	saprotroph	saprotrophic	filamentous
13a05cb5ad4202ebb5758ed49b7b4db4	98	Eukarya	Fungi	Mucoromycota	Mortierellomycotina	Mortierellomycetes	Incertae sedis	Mortierellales	Mortierellaceae	Mortierella	unassigned	saprotroph	saprotrophic	filamentous
678df949bcaa118af8ff553df4cebc52	99	Eukarya	Fungi	Mucoromycota	Mortierellomycotina	Mortierellomycetes	Incertae sedis	Mortierellales	Mortierellaceae	Mortierella	unassigned	saprotroph	saprotrophic	filamentous
4b7fe75c244748c2295d883123ea64ea	100	Eukarya	Fungi	Mucoromycota	Mortierellomycotina	Mortierellomycetes	Incertae sedis	Mortierellales	Mortierellaceae	Mortierella	unassigned	saprotroph	saprotrophic	filamentous
803bfda5a9cff173e08128916895ed38	100	Eukarya	Fungi	Mucoromycota	Mortierellomycotina	Mortierellomycetes	Incertae sedis	Mortierellales	Mortierellaceae	Mortierella	unassigned	saprotroph	saprotrophic	filamentous
04ae737afa95b2dd5bc352fdde224f58	100	Eukarya	Fungi	Ascomycota	Pezizomycotina	Sordariomycetes	Hypocreomycetidae	Hypocreales	Incertae sedis	Myrothecium	unassigned	phytopathogen	biotrophic-antagonistic	filamentous
70507375c66649be22b4f18591d361f5	100	Eukarya	Fungi	Basidiomycota	Agaricomycotina	Tremellomycetes	Incertae sedis	Tremellales	Cryptococcaceae	Naganishia	unassigned	zoopathogen	biotrophic-antagonistic	yeast
5361cf5e81a8b132a35d06f81b0786d5	100	Eukarya	Fungi	Ascomycota	Pezizomycotina	Dothideomycetes	Pleosporomycetidae	Pleosporales	Pyrenochaetopsidaceae	Neopyrenochaeta	unassigned	saprotroph	saprotrophic	filamentous
98d685ba772316ed06388b81144c745d	98	Eukarya	Fungi	Ascomycota	Pezizomycotina	Incertae sedis	Incertae sedis	Incertae sedis	Incertae sedis	Ochroconis	unassigned	zoopathogen	biotrophic-antagonistic	filamentous
0ea3dc7c2b1460dfc096db326164b09e	96	Eukarya	Fungi	Basidiomycota	Agaricomycotina	Tremellomycetes	Incertae sedis	Tremellales	Rhynchogastremaceae	Papiliotrema	unassigned	saprotroph	saprotrophic	yeast
e8a31ecde37becd938e45085a7c19004	100	Eukarya	Fungi	Basidiomycota	Agaricomycotina	Tremellomycetes	Incertae sedis	Tremellales	Rhynchogastremaceae	Papiliotrema	unassigned	saprotroph	saprotrophic	yeast
65b01cd322f91f7828a0db8a17c9145a	97	Eukarya	Fungi	Ascomycota	Pezizomycotina	Dothideomycetes	Pleosporomycetidae	Pleosporales	Phaeosphaeriaceae	Phaeosphaeriopsis	unassigned	saprotroph	saprotrophic	filamentous
a9d7c7047b57673e72cae82f21697a24	95	Eukarya	Fungi	Ascomycota	Pezizomycotina	Dothideomycetes	Pleosporomycetidae	Pleosporales	Didymellaceae	Phoma	unassigned	zoopathogen	biotrophic-antagonistic	filamentous
0ac799c775f6c71f79b8f87079c23d6b	98	Eukarya	Fungi	Ascomycota	Pezizomycotina	Dothideomycetes	Pleosporomycetidae	Pleosporales	Didymellaceae	Phoma	unassigned	zoopathogen	biotrophic-antagonistic	filamentous
f91b38c59e27dddf170e3813840ffe2f	98	Eukarya	Fungi	Ascomycota	Pezizomycotina	Dothideomycetes	Pleosporomycetidae	Pleosporales	Didymellaceae	Phoma	unassigned	zoopathogen	biotrophic-antagonistic	filamentous
0e3fd2cdbe74ab1e66f75cda92091a71	95	Eukarya	Fungi	Ascomycota	Pezizomycotina	Sordariomycetes	Sordariomycetidae	Sordariales	Lasiosphaeriaceae	Podospora	unassigned	coprophile	saprotrophic	filamentous
9b4adbc302afeb0b82471a79d92965fb	97	Eukarya	Fungi	Ascomycota	Pezizomycotina	Sordariomycetes	Sordariomycetidae	Sordariales	Lasiosphaeriaceae	Podospora	unassigned	coprophile	saprotrophic	filamentous
2ab3e881771afd0ed70c2b77afe6a27b	99	Eukarya	Fungi	Ascomycota	Pezizomycotina	Sordariomycetes	Sordariomycetidae	Sordariales	Lasiosphaeriaceae	Podospora	unassigned	coprophile	saprotrophic	filamentous
99a3a394236cc02d1cbb7db460e072ef	100	Eukarya	Fungi	Ascomycota	Pezizomycotina	Dothideomycetes	Pleosporomycetidae	Pleosporales	Sporormiaceae	Preussia	unassigned	saprotroph	saprotrophic	filamentous
bf87051ad9ffcd5232e1facc400c34c6	99	Eukarya	Fungi	Ascomycota	Pezizomycotina	Dothideomycetes	Pleosporomycetidae	Pleosporales	Incertae sedis	Pseudorobillarda	unassigned	lichenparasite	biotrophic-antagonistic	filamentous
78cd7d7f8657fcc5b56632ffdd390c93	94	Eukarya	Fungi	Ascomycota	Pezizomycotina	Dothideomycetes	Pleosporomycetidae	Incertae sedis	Incertae sedis	Pyrenochaeta	unassigned	saprotroph	saprotrophic	filamentous
78b900070e63d9aa6f1cb66e519e1a4b	98	Eukarya	Fungi	Ascomycota	Pezizomycotina	Sordariomycetes	Sordariomycetidae	Sordariales	Incertae sedis	Ramophialophora	unassigned	unassigned	unassigned	unassigned
8e2c27e23886b38147643994096fa801	99	Eukarya	Fungi	Basidiomycota	Agaricomycotina	Agaricomycetes	Incertae sedis	Cantharellales	Ceratobasidiaceae	Rhizoctonia	unassigned	phytopathogen	biotrophic-antagonistic	filamentous
6523568c973e099e828f9f2639739799	97	Eukarya	Fungi	Chytridiomycota	Chytridiomycotina	Rhizophydiomycetes	Incertae sedis	Rhizophlyctidales	Rhizophlyctidaceae	Rhizophydium	unassigned	phytopathogen	biotrophic-antagonistic	unassigned
f0456b56746baba7933d8d6e0cdf82f7	100	Eukarya	Fungi	Basidiomycota	Pucciniomycotina	Microbotryomycetes	Incertae sedis	Sporidiobolales	Sporidiobolaceae	Rhodotorula	unassigned	zoopathogen	biotrophic-antagonistic	yeast
a6961b19a00f24acaffcfafb177b71f9	96	Eukarya	Fungi	Basidiomycota	Agaricomycotina	Tremellomycetes	Incertae sedis	Tremellales	Trimorphomycetaceae	Saitozyma	unassigned	saprotroph	saprotrophic	yeast
a64e677ad843dc49c0a90c2aea52ab47	97	Eukarya	Fungi	Basidiomycota	Pucciniomycotina	Cystobasidiomycetes	Incertae sedis	Sakaguchiales	Sakaguchiaceae	Sakaguchia	unassigned	saprotroph	saprotrophic	yeast
7a57bd76c23d7a33a9035094127a2a8c	95	Eukarya	Fungi	Ascomycota	Pezizomycotina	Sordariomycetes	Hypocreomycetidae	Hypocreales	Incertae sedis	Sarocladium	unassigned	zoopathogen	biotrophic-antagonistic	filamentous
264661e4dc6540a56c3cf796b6c1f158	96	Eukarya	Fungi	Ascomycota	Pezizomycotina	Sordariomycetes	Sordariomycetidae	Sordariales	Lasiosphaeriaceae	Schizothecium	unassigned	coprophile	saprotrophic	unassigned
d302118a8f68d2aa1ce859f794b9443e	98	Eukarya	Fungi	Ascomycota	Pezizomycotina	Leotiomycetes	Leotiomycetidae	Helotiales	Incertae sedis	Scytalidium	unassigned	saprotroph	saprotrophic	filamentous
a94d4b7ba131282a76fd7085f8be6d24	99	Eukarya	Fungi	Ascomycota	Pezizomycotina	Dothideomycetes	Pleosporomycetidae	Pleosporales	Phaeosphaeriaceae	Setophoma	unassigned	phytopathogen	biotrophic-antagonistic	filamentous
79319517b9c78f6b386ae16606de4063	100	Eukarya	Fungi	Ascomycota	Pezizomycotina	Dothideomycetes	Pleosporomycetidae	Pleosporales	Phaeosphaeriaceae	Setophoma	unassigned	phytopathogen	biotrophic-antagonistic	filamentous
99c026fdadd6ebec7b35c4d5a9ca2e65	96	Eukarya	Fungi	Chytridiomycota	Chytridiomycotina	Chytridiomycetes	Chytridiomycetidae	Rhizophlyctidales	Sonoraphlyctidaceae	Sonoraphlyctis	unassigned	unassigned	unassigned	unassigned
927ca9f04934f076027725a6a2f9cc1c	98	Eukarya	Fungi	Ascomycota	Pezizomycotina	Dothideomycetes	Pleosporomycetidae	Pleosporales	Phaeosphaeriaceae	Stagonospora	unassigned	phytopathogen	biotrophic-antagonistic	filamentous
bea916f2b07bf6efb3558ef5c0d6244a	98	Eukarya	Fungi	Ascomycota	Pezizomycotina	Dothideomycetes	Pleosporomycetidae	Pleosporales	Phaeosphaeriaceae	Stagonospora	unassigned	phytopathogen	biotrophic-antagonistic	filamentous
1adfacc4a58cc4064c16c9a5c5199599	100	Eukarya	Fungi	Ascomycota	Pezizomycotina	Dothideomycetes	Pleosporomycetidae	Pleosporales	Didymosphaeriaceae	Staurosphaeria	unassigned	phytopathogen	biotrophic-antagonistic	filamentous
e126249db70bf9da3df24a619f645aac	100	Eukarya	Fungi	Ascomycota	Pezizomycotina	Dothideomycetes	Pleosporomycetidae	Pleosporales	Didymosphaeriaceae	Staurosphaeria	unassigned	phytopathogen	biotrophic-antagonistic	filamentous
431f122b787102a406828dcd3e63339e	100	Eukarya	Fungi	Basidiomycota	Pucciniomycotina	Cystobasidiomycetes	Incertae sedis	Incertae sedis	Symmetrosporaceae	Symmetrospora	unassigned	endophyte	biotrophic-neutral	yeast
a3735018e4aaaefebb6b915de991245e	100	Eukarya	Fungi	Basidiomycota	Pucciniomycotina	Cystobasidiomycetes	Incertae sedis	Incertae sedis	Symmetrosporaceae	Symmetrospora	unassigned	endophyte	biotrophic-neutral	yeast
65237bdcca2dc3e28037ad4393a85bf5	95	Eukarya	Fungi	Ascomycota	Pezizomycotina	Leotiomycetes	Leotiomycetidae	Helotiales	Incertae sedis	Tetracladium	unassigned	saprotroph	saprotrophic	filamentous
0bc442285c652b11f68330581f320d18	100	Eukarya	Fungi	Ascomycota	Pezizomycotina	Leotiomycetes	Leotiomycetidae	Helotiales	Incertae sedis	Tetracladium	unassigned	saprotroph	saprotrophic	filamentous
c4a0ec40a4506ed0f7ea03f5ca6ec9d8	97	Eukarya	Fungi	Ascomycota	Pezizomycotina	Dothideomycetes	Pleosporomycetidae	Pleosporales	Torulaceae	Torula	unassigned	phytopathogen	biotrophic-antagonistic	yeast
58d03e3fff7c3ab54b9fcecda0c58976	100	Eukarya	Fungi	Ascomycota	Pezizomycotina	Dothideomycetes	Pleosporomycetidae	Pleosporales	Torulaceae	Torula	unassigned	phytopathogen	biotrophic-antagonistic	yeast
7b3d311cfd09c67d44cf50f4f2ba6298	96	Eukarya	Fungi	Ascomycota	Pezizomycotina	Dothideomycetes	Pleosporomycetidae	Pleosporales	Torulaceae	Torula	unassigned	phytopathogen	biotrophic-antagonistic	unassigned
1b00ca67f935b20ccfbf69e4a808a191	99	Eukarya	Fungi	Ascomycota	Pezizomycotina	Incertae sedis	Incertae sedis	Incertae sedis	Incertae sedis	Trematophoma	unassigned	saprotroph	saprotrophic	filamentous
59e2ea7b66667e3ad47c4a5932c6e148	92	Eukarya	Fungi	Basidiomycota	Agaricomycotina	Agaricomycetes	Incertae sedis	Sebacinales	Sebacinaceae	unassigned	unassigned	unassigned	unassigned	unassigned
a9303f915a6c747619d650fe7de5feb9	92	Eukarya	Fungi	Basidiomycota	Agaricomycotina	Agaricomycetes	Agaricomycetidae	Agaricales	Lycoperdaceae	unassigned	unassigned	unassigned	unassigned	unassigned
5f83327019961b727c53c9d513a61ced	93	Eukarya	Fungi	Basidiomycota	Agaricomycotina	Agaricomycetes	Agaricomycetidae	Agaricales	Entolomataceae	unassigned	unassigned	unassigned	unassigned	unassigned
04c23e171447a87af8809db462da999b	96	Eukarya	Fungi	Basidiomycota	Agaricomycotina	Agaricomycetes	Incertae sedis	Trechisporales	unassigned	unassigned	unassigned	unassigned	unassigned	unassigned
2c345f24022144f995ba27f1305fc229	96	Eukarya	Fungi	Basidiomycota	Agaricomycotina	Agaricomycetes	Agaricomycetidae	Agaricales	Pterulaceae	unassigned	unassigned	unassigned	unassigned	unassigned
fbec213dc733fe2421a190be265350a1	99	Eukarya	Fungi	Basidiomycota	Agaricomycotina	Agaricomycetes	Agaricomycetidae	Agaricales	Mycenaceae	unassigned	unassigned	unassigned	unassigned	unassigned
a8b03adce13f32730b41bb1a8d3780fc	88	Eukarya	Fungi	Chytridiomycota	Chytridiomycotina	Chytridiomycetes	Chytridiomycetidae	Rhizophlyctidales	unassigned	unassigned	unassigned	unassigned	unassigned	unassigned
54e4bf0e742a5bcc6f59c4fc1bed1b4c	91	Eukarya	Fungi	Chytridiomycota	Chytridiomycotina	Chytridiomycetes	unassigned	unassigned	unassigned	unassigned	unassigned	unassigned	unassigned	unassigned
8a237e7e2cff8bffc8b91bafbfb2ba60	91	Eukarya	Fungi	Chytridiomycota	Chytridiomycotina	Chytridiomycetes	Chytridiomycetidae	Rhizophlyctidales	Rhizophlyctidaceae	unassigned	unassigned	unassigned	unassigned	unassigned
e228d3c48c201abdf8017946da63338f	92	Eukarya	Fungi	Chytridiomycota	Chytridiomycotina	Chytridiomycetes	unassigned	unassigned	unassigned	unassigned	unassigned	unassigned	unassigned	unassigned
4201dd06856ddff6c8f7babff7f5b25e	93	Eukarya	Fungi	Chytridiomycota	Chytridiomycotina	Chytridiomycetes	Chytridiomycetidae	Spizellomycetales	Spizellomycetaceae	unassigned	unassigned	unassigned	unassigned	unassigned
932a0766b8706513805b4ae62531d3e8	93	Eukarya	Fungi	Chytridiomycota	Chytridiomycotina	Chytridiomycetes	Chytridiomycetidae	Rhizophlyctidales	Sonoraphlyctidaceae	unassigned	unassigned	unassigned	unassigned	unassigned
c71cb314972823fefa9b1a0dca641d4e	93	Eukarya	Fungi	Chytridiomycota	Chytridiomycotina	Chytridiomycetes	unassigned	Lobulomycetales	unassigned	unassigned	unassigned	unassigned	unassigned	unassigned
705df4c63725722143f4198c60f88b37	98	Eukarya	Fungi	Chytridiomycota	Chytridiomycotina	Chytridiomycetes	Chytridiomycetidae	Spizellomycetales	unassigned	unassigned	unassigned	unassigned	unassigned	unassigned
7d3039f654fa439c0cce3acbe9a6676d	98	Eukarya	Fungi	Chytridiomycota	Chytridiomycotina	Chytridiomycetes	Chaetothyriomycetidae	Olpidiales	Olpidiaceae	unassigned	unassigned	unassigned	unassigned	unassigned
e9c810c71aabd225a3a1192425c46156	98	Eukarya	Fungi	Chytridiomycota	Chytridiomycotina	Chytridiomycetes	Chytridiomycetidae	Spizellomycetales	Powellomycetaceae	unassigned	unassigned	unassigned	unassigned	unassigned
1d55478c782e4501db3c4004b6876236	99	Eukarya	Fungi	Chytridiomycota	Chytridiomycotina	Chytridiomycetes	Chytridiomycetidae	Spizellomycetales	Spizellomycetaceae	unassigned	unassigned	unassigned	unassigned	unassigned
bbf41363a66e32cd2578672949b771f6	99	Eukarya	Fungi	Chytridiomycota	Chytridiomycotina	Chytridiomycetes	Chytridiomycetidae	Spizellomycetales	Spizellomycetaceae	unassigned	unassigned	unassigned	unassigned	unassigned
ff56645d87c35a71c3f3cd706b8df85d	99	Eukarya	Fungi	Chytridiomycota	Chytridiomycotina	Chytridiomycetes	unassigned	unassigned	unassigned	unassigned	unassigned	unassigned	unassigned	unassigned
233c792bb93bd94bee634ac90ce54d03	100	Eukarya	Fungi	Chytridiomycota	Chytridiomycotina	Chytridiomycetes	Chytridiomycetidae	Spizellomycetales	Powellomycetaceae	unassigned	unassigned	unassigned	unassigned	unassigned
40665d237f3cd53048ecaeb5a0223074	100	Eukarya	Fungi	Chytridiomycota	Chytridiomycotina	Chytridiomycetes	Chytridiomycetidae	Spizellomycetales	Spizellomycetaceae	unassigned	unassigned	unassigned	unassigned	unassigned
7aacce7d8c020baa27cb025d21039a59	100	Eukarya	Fungi	Basidiomycota	Pucciniomycotina	Cystobasidiomycetes	unassigned	unassigned	unassigned	unassigned	unassigned	unassigned	unassigned	unassigned
995ac151de50fc1ce81d4570af93ae2e	89	Eukarya	Fungi	Ascomycota	Pezizomycotina	Dothideomycetes	Pleosporomycetidae	Pleosporales	unassigned	unassigned	unassigned	unassigned	unassigned	unassigned
f1c38f8c9b59688969178becd2cd9703	89	Eukarya	Fungi	Ascomycota	Pezizomycotina	Dothideomycetes	Pleosporomycetidae	Pleosporales	unassigned	unassigned	unassigned	unassigned	unassigned	unassigned
3d684407604e9bb82543bc89d7037b1d	90	Eukarya	Fungi	Ascomycota	Pezizomycotina	Dothideomycetes	Pleosporomycetidae	Pleosporales	unassigned	unassigned	unassigned	unassigned	unassigned	unassigned
70e8d19520a30f423d54792aec495e2e	90	Eukarya	Fungi	Ascomycota	Pezizomycotina	Dothideomycetes	Pleosporomycetidae	Pleosporales	unassigned	unassigned	unassigned	unassigned	unassigned	unassigned
4dc69e389a2857c4772c80f53b2c225b	91	Eukarya	Fungi	Ascomycota	Pezizomycotina	Dothideomycetes	Pleosporomycetidae	Pleosporales	unassigned	unassigned	unassigned	unassigned	unassigned	unassigned
84427dbc1bfce32d920e0d75f2f05101	91	Eukarya	Fungi	Ascomycota	Pezizomycotina	Dothideomycetes	Pleosporomycetidae	Pleosporales	Phaeosphaeriaceae	unassigned	unassigned	unassigned	unassigned	unassigned
2d32aa44af38eeea4e1e0e2e4f97b220	93	Eukarya	Fungi	Ascomycota	Pezizomycotina	Dothideomycetes	unassigned	unassigned	unassigned	unassigned	unassigned	unassigned	unassigned	unassigned
37ac118758202f8a9f279ec7cbba1486	93	Eukarya	Fungi	Ascomycota	Pezizomycotina	Dothideomycetes	Dothideomycetidae	Capnodiales	Incertae sedis	unassigned	unassigned	unassigned	unassigned	unassigned
cab9f24f6b3f41f28f77f910198b4bed	93	Eukarya	Fungi	Ascomycota	Pezizomycotina	Dothideomycetes	Pleosporomycetidae	Pleosporales	unassigned	unassigned	unassigned	unassigned	unassigned	unassigned
3ac108fc61827f0f03ab616643076582	94	Eukarya	Fungi	Ascomycota	Pezizomycotina	Dothideomycetes	Pleosporomycetidae	Pleosporales	unassigned	unassigned	unassigned	unassigned	unassigned	unassigned
a3372a90a785d6d32c086972ff36f681	97	Eukarya	Fungi	Ascomycota	Pezizomycotina	Dothideomycetes	Dothideomycetidae	Capnodiales	unassigned	unassigned	unassigned	unassigned	unassigned	unassigned
a58b20e16b3950bc87e09a993c493ab5	97	Eukarya	Fungi	Ascomycota	Pezizomycotina	Dothideomycetes	Pleosporomycetidae	Pleosporales	unassigned	unassigned	unassigned	unassigned	unassigned	unassigned
541f1497237f341b322a18d2a7b2c758	98	Eukarya	Fungi	Ascomycota	Pezizomycotina	Dothideomycetes	Pleosporomycetidae	Pleosporales	unassigned	unassigned	unassigned	unassigned	unassigned	unassigned
c9d1e8e461c78b908db30e600123defe	98	Eukarya	Fungi	Ascomycota	Pezizomycotina	Dothideomycetes	Pleosporomycetidae	Pleosporales	unassigned	unassigned	unassigned	unassigned	unassigned	unassigned
2a585c1a1c3d65e3f54f073933931c43	99	Eukarya	Fungi	Ascomycota	Pezizomycotina	Dothideomycetes	Pleosporomycetidae	Pleosporales	unassigned	unassigned	unassigned	unassigned	unassigned	unassigned
42fc3822ab042b402235681a0ccc72b5	99	Eukarya	Fungi	Ascomycota	Pezizomycotina	Dothideomycetes	Pleosporomycetidae	Pleosporales	unassigned	unassigned	unassigned	unassigned	unassigned	unassigned
6f0d31217be51b1849b64b309b5c39f8	99	Eukarya	Fungi	Ascomycota	Pezizomycotina	Dothideomycetes	Pleosporomycetidae	Pleosporales	Phaeosphaeriaceae	unassigned	unassigned	unassigned	unassigned	unassigned
87c952f35f4377d126d59903e538319c	99	Eukarya	Fungi	Ascomycota	Pezizomycotina	Dothideomycetes	Pleosporomycetidae	Pleosporales	unassigned	unassigned	unassigned	unassigned	unassigned	unassigned
8f22cac6e8e91ce704c5cb647e6c999e	99	Eukarya	Fungi	Ascomycota	Pezizomycotina	Dothideomycetes	unassigned	unassigned	unassigned	unassigned	unassigned	unassigned	unassigned	unassigned
e1282aaea6b132165260af222ce1edab	99	Eukarya	Fungi	Ascomycota	Pezizomycotina	Dothideomycetes	Pleosporomycetidae	Pleosporales	Cucurbitariaceae	unassigned	unassigned	unassigned	unassigned	unassigned
e15aabee6ec8385226ecac95c1f0a669	99	Eukarya	Fungi	Ascomycota	Pezizomycotina	Dothideomycetes	Pleosporomycetidae	Pleosporales	unassigned	unassigned	unassigned	unassigned	unassigned	unassigned
f58bbbd2e72bfd978c3d15c27615c1ac	99	Eukarya	Fungi	Ascomycota	Pezizomycotina	Dothideomycetes	unassigned	unassigned	unassigned	unassigned	unassigned	unassigned	unassigned	unassigned
02cd8df93c1775c9974d52c46490d6cf	100	Eukarya	Fungi	Ascomycota	Pezizomycotina	Dothideomycetes	unassigned	unassigned	unassigned	unassigned	unassigned	unassigned	unassigned	unassigned
18feb2ee63f78f0a8a5430495e7eef26	100	Eukarya	Fungi	Ascomycota	Pezizomycotina	Dothideomycetes	Pleosporomycetidae	Pleosporales	Cucurbitariaceae	unassigned	unassigned	unassigned	unassigned	unassigned
436fd321c66ec3174b88b99171e55be1	100	Eukarya	Fungi	Ascomycota	Pezizomycotina	Dothideomycetes	Pleosporomycetidae	Pleosporales	unassigned	unassigned	unassigned	unassigned	unassigned	unassigned
62d1aa642d78519f7453409a8b741906	100	Eukarya	Fungi	Ascomycota	Pezizomycotina	Dothideomycetes	Pleosporomycetidae	Pleosporales	unassigned	unassigned	unassigned	unassigned	unassigned	unassigned
9b6fe44af97ee9510e59a47535802374	100	Eukarya	Fungi	Ascomycota	Pezizomycotina	Dothideomycetes	unassigned	unassigned	unassigned	unassigned	unassigned	unassigned	unassigned	unassigned
cdce67bdd2493c0a95f6634ee43cad0d	100	Eukarya	Fungi	Ascomycota	Pezizomycotina	Dothideomycetes	Pleosporomycetidae	Pleosporales	unassigned	unassigned	unassigned	unassigned	unassigned	unassigned
ecbdebfd251b929f79bc2b15c282c8c3	95	Eukarya	Fungi	Ascomycota	Pezizomycotina	Eurotiomycetes	Chaetothyriomycetidae	Chaetothyriales	unassigned	unassigned	unassigned	unassigned	unassigned	unassigned
3524ad898b99eb6c80807192ec0cb19f	98	Eukarya	Fungi	Ascomycota	Pezizomycotina	Eurotiomycetes	Chaetothyriomycetidae	Chaetothyriales	unassigned	unassigned	unassigned	unassigned	unassigned	unassigned
072d4cb1e00f658fffba2e9a35dd903c	99	Eukarya	Fungi	Ascomycota	Pezizomycotina	Eurotiomycetes	Chaetothyriomycetidae	Chaetothyriales	unassigned	unassigned	unassigned	unassigned	unassigned	unassigned
e16876aeb2c530ef635a4ec10aa830a6	100	Eukarya	Fungi	Ascomycota	Pezizomycotina	Eurotiomycetes	Chaetothyriomycetidae	Chaetothyriales	Herpotrichiellaceae	unassigned	unassigned	unassigned	unassigned	unassigned
eeac9e8adfc5b2ed240f73b3653c6584	97	Eukarya	Fungi	Glomeromycota	Glomeromycotina	Glomeromycetes	Incertae sedis	Glomerales	Glomeraceae	unassigned	unassigned	unassigned	unassigned	unassigned
82c67165003c190721d0e5c2c5b2e2d2	100	Eukarya	Fungi	Glomeromycota	Glomeromycotina	Glomeromycetes	Incertae sedis	Glomerales	Glomeraceae	unassigned	unassigned	unassigned	unassigned	unassigned
2ae4008d6bce0fb393dde376f028b12f	93	Eukarya	Fungi	Ascomycota	Pezizomycotina	Incertae sedis	Incertae sedis	Incertae sedis	Incertae sedis	unassigned	unassigned	unassigned	unassigned	unassigned
ea8a71c837f941e2ad1dc2bc8e673793	92	Eukarya	Fungi	Ascomycota	Pezizomycotina	Leotiomycetes	Leotiomycetidae	Helotiales	Disinellaceae	unassigned	unassigned	unassigned	unassigned	unassigned
14aaad4215dd9321fe4ae992c3f8b0ef	96	Eukarya	Fungi	Ascomycota	Pezizomycotina	Leotiomycetes	unassigned	unassigned	unassigned	unassigned	unassigned	unassigned	unassigned	unassigned
9549b29866f858cb559406fcbeb6ac25	100	Eukarya	Fungi	Ascomycota	Pezizomycotina	Leotiomycetes	Leotiomycetidae	Helotiales	Hyaloscyphaceae	unassigned	unassigned	unassigned	unassigned	unassigned
6763e504415a8c50a47cb11331a01c00	100	Eukarya	Fungi	Basidiomycota	Pucciniomycotina	Microbotryomycetes	Incertae sedis	Leucosporidiales	unassigned	unassigned	unassigned	unassigned	unassigned	unassigned
3fb173d0ceaaa0313c14c6e5d2da5fb1	91	Eukarya	Fungi	Mucoromycota	Mortierellomycotina	Mortierellomycetes	Incertae sedis	Mortierellales	unassigned	unassigned	unassigned	unassigned	unassigned	unassigned
2a5009ae5c48516cc4f2a258c71f791b	92	Eukarya	Fungi	Ascomycota	Pezizomycotina	Orbiliomycetes	Orbiliomycetidae	Orbiliales	Orbiliaceae	unassigned	unassigned	unassigned	unassigned	unassigned
a1fff42c6e80f6d7a6a3f418fea5ad96	92	Eukarya	Fungi	Ascomycota	Pezizomycotina	Orbiliomycetes	Orbiliomycetidae	Orbiliales	Orbiliaceae	unassigned	unassigned	unassigned	unassigned	unassigned
dcd022104790b0dc763fdf3116f9c90f	94	Eukarya	Fungi	Ascomycota	Pezizomycotina	Orbiliomycetes	Orbiliomycetidae	Orbiliales	unassigned	unassigned	unassigned	unassigned	unassigned	unassigned
3a7657cd6a0a3fbf0fd0fc65aae314eb	90	Eukarya	Fungi	Ascomycota	Pezizomycotina	Pezizomycetes	Pezizomycetidae	Pezizales	unassigned	unassigned	unassigned	unassigned	unassigned	unassigned
ee5b42b05fa9bb8e6c422b1ba80f1ee1	94	Eukarya	Fungi	Ascomycota	Pezizomycotina	Pezizomycetes	Pezizomycetidae	Pezizales	unassigned	unassigned	unassigned	unassigned	unassigned	unassigned
e12ca6fe594249e8b703a9ea606a1b0f	96	Eukarya	Fungi	Ascomycota	Pezizomycotina	Pezizomycetes	Pezizomycetidae	Pezizales	unassigned	unassigned	unassigned	unassigned	unassigned	unassigned
5cfda69f81d8babeb5355f43ac71d57d	98	Eukarya	Fungi	Ascomycota	Pezizomycotina	Pezizomycetes	Pezizomycetidae	Pezizales	unassigned	unassigned	unassigned	unassigned	unassigned	unassigned
1b1110ff12567e5f8aba8b3ab387e4a1	99	Eukarya	Fungi	Ascomycota	Pezizomycotina	Pezizomycetes	Pezizomycetidae	Pezizales	Pyronemataceae	unassigned	unassigned	unassigned	unassigned	unassigned
4a504eb35047a9bd809ca5dfb913aabb	100	Eukarya	Fungi	Ascomycota	Pezizomycotina	Pezizomycetes	Pezizomycetidae	Pezizales	unassigned	unassigned	unassigned	unassigned	unassigned	unassigned
5e48185cf2f6db7298d3bb8bacdf35d4	100	Eukarya	Fungi	Ascomycota	Pezizomycotina	Pezizomycetes	unassigned	unassigned	unassigned	unassigned	unassigned	unassigned	unassigned	unassigned
aea36d3d239c2e52f9ced3226dfe9772	100	Eukarya	Fungi	Ascomycota	Pezizomycotina	Pezizomycetes	Pezizomycetidae	Pezizales	Pyronemataceae	unassigned	unassigned	unassigned	unassigned	unassigned
778cd2d47a694c94aeee1ae521dd4ad0	100	Eukarya	Fungi	Ascomycota	Saccharomycotina	Saccharomycetes	Saccharomycetidae	Saccharomycetales	unassigned	unassigned	unassigned	unassigned	unassigned	unassigned
856cbabf470482e3df3c6b52afa9de63	88	Eukarya	Fungi	Ascomycota	Pezizomycotina	Sordariomycetes	Diaporthomycetidae	Cordanales	unassigned	unassigned	unassigned	unassigned	unassigned	unassigned
6a4684cf6fe991cfe86b64f9b5c88ce2	89	Eukarya	Fungi	Ascomycota	Pezizomycotina	Sordariomycetes	Sordariomycetidae	Sordariales	unassigned	unassigned	unassigned	unassigned	unassigned	unassigned
1150cd8c1d33edb75ec860abec4e9e6c	91	Eukarya	Fungi	Ascomycota	Pezizomycotina	Sordariomycetes	unassigned	unassigned	unassigned	unassigned	unassigned	unassigned	unassigned	unassigned
4b30a51ff4d68c535a4e9ef94a8dfc69	91	Eukarya	Fungi	Ascomycota	Pezizomycotina	Sordariomycetes	Hypocreomycetidae	Hypocreales	Nectriaceae	unassigned	unassigned	unassigned	unassigned	unassigned
53150fa48560fd8c96f65055224d4c0d	91	Eukarya	Fungi	Ascomycota	Pezizomycotina	Sordariomycetes	unassigned	unassigned	unassigned	unassigned	unassigned	unassigned	unassigned	unassigned
716ccdc377a34948c32f65d2ad2ab56a	91	Eukarya	Fungi	Ascomycota	Pezizomycotina	Sordariomycetes	unassigned	unassigned	unassigned	unassigned	unassigned	unassigned	unassigned	unassigned
d4618e5fee6ee806f478c9e885856810	91	Eukarya	Fungi	Ascomycota	Pezizomycotina	Sordariomycetes	Sordariomycetidae	unassigned	unassigned	unassigned	unassigned	unassigned	unassigned	unassigned
8f1626ce1264c2af8b9827e3f7f053c5	92	Eukarya	Fungi	Ascomycota	Pezizomycotina	Sordariomycetes	Hypocreomycetidae	Hypocreales	Incertae sedis	unassigned	unassigned	unassigned	unassigned	unassigned
152bd9219164a440346add9d705d80c6	94	Eukarya	Fungi	Ascomycota	Pezizomycotina	Sordariomycetes	Hypocreomycetidae	Hypocreales	Stachybotryaceae	unassigned	unassigned	unassigned	unassigned	unassigned
d1fd30db5e39836ab07f4fede64b3665	94	Eukarya	Fungi	Ascomycota	Pezizomycotina	Sordariomycetes	Sordariomycetidae	Sordariales	unassigned	unassigned	unassigned	unassigned	unassigned	unassigned
08c50eb5b6fa02d21d9ef671d68768bd	95	Eukarya	Fungi	Ascomycota	Pezizomycotina	Sordariomycetes	Hypocreomycetidae	Microascales	unassigned	unassigned	unassigned	unassigned	unassigned	unassigned
5cb006a8e3db4d40e82d2c0caa58c2b2	95	Eukarya	Fungi	Ascomycota	Pezizomycotina	Sordariomycetes	Hypocreomycetidae	Glomerellales	Plectosphaerellaceae	unassigned	unassigned	unassigned	unassigned	unassigned
e0695651c0828c9b61247d0ed577562a	96	Eukarya	Fungi	Ascomycota	Pezizomycotina	Sordariomycetes	Xylariomycetidae	Xylariales	unassigned	unassigned	unassigned	unassigned	unassigned	unassigned
720ac007c0ffe5eef9c867544d744ce7	97	Eukarya	Fungi	Ascomycota	Pezizomycotina	Sordariomycetes	Sordariomycetidae	Sordariales	unassigned	unassigned	unassigned	unassigned	unassigned	unassigned
486221bf46b09d6f43b8bd19d823f93a	98	Eukarya	Fungi	Ascomycota	Pezizomycotina	Sordariomycetes	Sordariomycetidae	Sordariales	Chaetomiaceae	unassigned	unassigned	unassigned	unassigned	unassigned
62bebd1f78d6b6efa274ff541dc6986c	98	Eukarya	Fungi	Ascomycota	Pezizomycotina	Sordariomycetes	Hypocreomycetidae	Glomerellales	Plectosphaerellaceae	unassigned	unassigned	unassigned	unassigned	unassigned
06e814dcda6229008480d9bc7d193f6f	99	Eukarya	Fungi	Ascomycota	Pezizomycotina	Sordariomycetes	Sordariomycetidae	Sordariales	unassigned	unassigned	unassigned	unassigned	unassigned	unassigned
084913601a9cab8e6fc2ad78d8ee1eef	99	Eukarya	Fungi	Ascomycota	Pezizomycotina	Sordariomycetes	unassigned	unassigned	unassigned	unassigned	unassigned	unassigned	unassigned	unassigned
85133c56cfda8ff5f5308c483b6001ea	99	Eukarya	Fungi	Ascomycota	Pezizomycotina	Sordariomycetes	Xylariomycetidae	Xylariales	unassigned	unassigned	unassigned	unassigned	unassigned	unassigned
006e8f55204ae563136d74a1957a39fd	100	Eukarya	Fungi	Ascomycota	Pezizomycotina	Sordariomycetes	Hypocreomycetidae	Hypocreales	unassigned	unassigned	unassigned	unassigned	unassigned	unassigned
38f816a53f6ace76402c1ab0d5f4bff6	100	Eukarya	Fungi	Ascomycota	Pezizomycotina	Sordariomycetes	Diaporthomycetidae	Coniochaetales	Coniothyriaceae	unassigned	unassigned	unassigned	unassigned	unassigned
c6c189b810b835ae20eb641cd9b22869	98	Eukarya	Fungi	Basidiomycota	Agaricomycotina	Tremellomycetes	Incertae sedis	Tremellales	unassigned	unassigned	unassigned	unassigned	unassigned	unassigned
791de7e6e4383af6f27daba835b22b1a	89	Eukarya	Fungi	Ascomycota	unassigned	unassigned	unassigned	unassigned	unassigned	unassigned	unassigned	unassigned	unassigned	unassigned
137174a2868035c42973fb51ed4555e3	92	Eukarya	Fungi	Ascomycota	unassigned	unassigned	unassigned	unassigned	unassigned	unassigned	unassigned	unassigned	unassigned	unassigned
795d08534508a770da4d76e32b7ff140	94	Eukarya	Fungi	Ascomycota	unassigned	unassigned	unassigned	unassigned	unassigned	unassigned	unassigned	unassigned	unassigned	unassigned
f49ed82b85df782740edb7085be315d6	94	Eukarya	Fungi	Ascomycota	unassigned	unassigned	unassigned	unassigned	unassigned	unassigned	unassigned	unassigned	unassigned	unassigned
4f0731fb927961dea27755adca334f9a	96	Eukarya	Fungi	Ascomycota	unassigned	unassigned	unassigned	unassigned	unassigned	unassigned	unassigned	unassigned	unassigned	unassigned
53bec629f7f8add8acc03ad9a29937e0	98	Eukarya	Fungi	Ascomycota	unassigned	unassigned	unassigned	unassigned	unassigned	unassigned	unassigned	unassigned	unassigned	unassigned
405028609ffa1c6b514d983516f6d05d	99	Eukarya	Fungi	Ascomycota	unassigned	unassigned	unassigned	unassigned	unassigned	unassigned	unassigned	unassigned	unassigned	unassigned
a06bef5776871c6cc93a5948dc90f067	99	Eukarya	Fungi	Ascomycota	unassigned	unassigned	unassigned	unassigned	unassigned	unassigned	unassigned	unassigned	unassigned	unassigned
ab3fd918d9b00dd62b94f56cfad6d1b0	99	Eukarya	Fungi	Ascomycota	unassigned	unassigned	unassigned	unassigned	unassigned	unassigned	unassigned	unassigned	unassigned	unassigned
dba808dba86feb94184099cd00550964	99	Eukarya	Fungi	Ascomycota	unassigned	unassigned	unassigned	unassigned	unassigned	unassigned	unassigned	unassigned	unassigned	unassigned
e9afba933a1559a344d0cc29dbf3beb2	99	Eukarya	Fungi	Ascomycota	unassigned	unassigned	unassigned	unassigned	unassigned	unassigned	unassigned	unassigned	unassigned	unassigned
067964fc8b49daad84de45a2f0fcea7c	100	Eukarya	Fungi	Ascomycota	unassigned	unassigned	unassigned	unassigned	unassigned	unassigned	unassigned	unassigned	unassigned	unassigned
0962c85a48ba9c91bbc709a38ab16956	100	Eukarya	Fungi	Ascomycota	unassigned	unassigned	unassigned	unassigned	unassigned	unassigned	unassigned	unassigned	unassigned	unassigned
2c0630bcba298dd33d5023fb7019149f	100	Eukarya	Fungi	Ascomycota	unassigned	unassigned	unassigned	unassigned	unassigned	unassigned	unassigned	unassigned	unassigned	unassigned
37946c72bfc8c169569c0dad7b013767	100	Eukarya	Fungi	Ascomycota	unassigned	unassigned	unassigned	unassigned	unassigned	unassigned	unassigned	unassigned	unassigned	unassigned
3f75565ce92fd363dbf9146c6a642cca	100	Eukarya	Fungi	Ascomycota	unassigned	unassigned	unassigned	unassigned	unassigned	unassigned	unassigned	unassigned	unassigned	unassigned
54ed69b99020d00a668380f3314019e7	100	Eukarya	Fungi	Ascomycota	unassigned	unassigned	unassigned	unassigned	unassigned	unassigned	unassigned	unassigned	unassigned	unassigned
57f81ca6307929e9abdc57f4907e5dad	100	Eukarya	Fungi	Ascomycota	unassigned	unassigned	unassigned	unassigned	unassigned	unassigned	unassigned	unassigned	unassigned	unassigned
c3a1d25932d20a20dd4cc6f4f261466b	100	Eukarya	Fungi	Ascomycota	unassigned	unassigned	unassigned	unassigned	unassigned	unassigned	unassigned	unassigned	unassigned	unassigned
d2d4c29af48776c3bf4b6538cc339cd4	100	Eukarya	Fungi	Ascomycota	unassigned	unassigned	unassigned	unassigned	unassigned	unassigned	unassigned	unassigned	unassigned	unassigned
fcb374eb056aaea6cf396ea53f56b6a0	100	Eukarya	Fungi	Ascomycota	unassigned	unassigned	unassigned	unassigned	unassigned	unassigned	unassigned	unassigned	unassigned	unassigned
6c63564d24531643ad39f8c25bee9b28	95	Eukarya	Fungi	Basidiomycota	unassigned	unassigned	unassigned	unassigned	unassigned	unassigned	unassigned	unassigned	unassigned	unassigned
2248c5aa414f4b0ee92066a0dfa64d1f	98	Eukarya	Fungi	Basidiomycota	unassigned	unassigned	unassigned	unassigned	unassigned	unassigned	unassigned	unassigned	unassigned	unassigned
f1904ca560a6f850b60f6c390d33fe61	92	Eukarya	Fungi	Chytridiomycota	unassigned	unassigned	unassigned	unassigned	unassigned	unassigned	unassigned	unassigned	unassigned	unassigned
76440e0528d531346d845093b0b41da7	94	Eukarya	Fungi	Chytridiomycota	unassigned	unassigned	unassigned	unassigned	unassigned	unassigned	unassigned	unassigned	unassigned	unassigned
5472bc4401542eaaa326ac4e4556daee	97	Eukarya	Fungi	Chytridiomycota	unassigned	unassigned	unassigned	unassigned	unassigned	unassigned	unassigned	unassigned	unassigned	unassigned
0c1c78d1fcd3ded7e0cd311280ca8ece	99	Eukarya	Fungi	Chytridiomycota	unassigned	unassigned	unassigned	unassigned	unassigned	unassigned	unassigned	unassigned	unassigned	unassigned
e4d7b75674f5655a979d9feb94b3670f	99	Eukarya	Fungi	Chytridiomycota	unassigned	unassigned	unassigned	unassigned	unassigned	unassigned	unassigned	unassigned	unassigned	unassigned
8829c5aebaed4310e0b9ec9a08aabb3f	100	Eukarya	Fungi	Glomeromycota	unassigned	unassigned	unassigned	unassigned	unassigned	unassigned	unassigned	unassigned	unassigned	unassigned
6a6c1281c1e63b550789de80e084e6fc	79	Eukarya	Fungi	unassigned	unassigned	unassigned	unassigned	unassigned	unassigned	unassigned	unassigned	unassigned	unassigned	unassigned
d427c7dbd106d045c9bd3f9cf5b7094c	80	Eukarya	Fungi	unassigned	unassigned	unassigned	unassigned	unassigned	unassigned	unassigned	unassigned	unassigned	unassigned	unassigned
47a649d044a84e1ab0c20f99eefe72f7	81	Eukarya	Fungi	unassigned	unassigned	unassigned	unassigned	unassigned	unassigned	unassigned	unassigned	unassigned	unassigned	unassigned
e50ce2949f41c4e470d72d0e33dcac0a	81	Eukarya	Fungi	unassigned	unassigned	unassigned	unassigned	unassigned	unassigned	unassigned	unassigned	unassigned	unassigned	unassigned
3b5932d7b0794e8918b6e56a786aeea2	82	Eukarya	Fungi	unassigned	unassigned	unassigned	unassigned	unassigned	unassigned	unassigned	unassigned	unassigned	unassigned	unassigned
7ceff20f68feb93947c197624c65d12f	82	Eukarya	Fungi	unassigned	unassigned	unassigned	unassigned	unassigned	unassigned	unassigned	unassigned	unassigned	unassigned	unassigned
7ec6b8b05e56bbf0d672ad325849f49c	82	Eukarya	Fungi	unassigned	unassigned	unassigned	unassigned	unassigned	unassigned	unassigned	unassigned	unassigned	unassigned	unassigned
98f6391fd1d34a30dfd372a5f575091c	82	Eukarya	Fungi	unassigned	unassigned	unassigned	unassigned	unassigned	unassigned	unassigned	unassigned	unassigned	unassigned	unassigned
ae767f2b815c08b02227972904d089e3	82	Eukarya	Fungi	unassigned	unassigned	unassigned	unassigned	unassigned	unassigned	unassigned	unassigned	unassigned	unassigned	unassigned
70493bb6eaaa5b694152002a267e4145	83	Eukarya	Fungi	unassigned	unassigned	unassigned	unassigned	unassigned	unassigned	unassigned	unassigned	unassigned	unassigned	unassigned
9cdefcb213e7ad1190f5e15604dad27a	83	Eukarya	Fungi	unassigned	unassigned	unassigned	unassigned	unassigned	unassigned	unassigned	unassigned	unassigned	unassigned	unassigned
a693bf3f78299ed726efe93153259d50	83	Eukarya	Fungi	unassigned	unassigned	unassigned	unassigned	unassigned	unassigned	unassigned	unassigned	unassigned	unassigned	unassigned
b89465ce7c44190584607063383406ae	83	Eukarya	Fungi	unassigned	unassigned	unassigned	unassigned	unassigned	unassigned	unassigned	unassigned	unassigned	unassigned	unassigned
d6f4bfd30bd0ae2a5ee450e01fa5f0ef	83	Eukarya	Fungi	unassigned	unassigned	unassigned	unassigned	unassigned	unassigned	unassigned	unassigned	unassigned	unassigned	unassigned
fe78b546d4e32960b5e025308697223f	83	Eukarya	Fungi	unassigned	unassigned	unassigned	unassigned	unassigned	unassigned	unassigned	unassigned	unassigned	unassigned	unassigned
ffc2f297dc736401cc5c432d886358cd	83	Eukarya	Fungi	unassigned	unassigned	unassigned	unassigned	unassigned	unassigned	unassigned	unassigned	unassigned	unassigned	unassigned
79729d8f4335d80dbe9783430033d16f	84	Eukarya	Fungi	unassigned	unassigned	unassigned	unassigned	unassigned	unassigned	unassigned	unassigned	unassigned	unassigned	unassigned
96a3bb92a7abb747a8376fffada59f0a	84	Eukarya	Fungi	unassigned	unassigned	unassigned	unassigned	unassigned	unassigned	unassigned	unassigned	unassigned	unassigned	unassigned
9c369497cf533bc737ad408cc73f7fb2	84	Eukarya	Fungi	unassigned	unassigned	unassigned	unassigned	unassigned	unassigned	unassigned	unassigned	unassigned	unassigned	unassigned
9fc56284fe97c8b0c6a4c985a3383d6c	84	Eukarya	Fungi	unassigned	unassigned	unassigned	unassigned	unassigned	unassigned	unassigned	unassigned	unassigned	unassigned	unassigned
d9fd27dcde970a4c8842cd2ce79d06ef	84	Eukarya	Fungi	unassigned	unassigned	unassigned	unassigned	unassigned	unassigned	unassigned	unassigned	unassigned	unassigned	unassigned
48b9d52e8a4e2d57160c543b8b0aedc5	85	Eukarya	Fungi	unassigned	unassigned	unassigned	unassigned	unassigned	unassigned	unassigned	unassigned	unassigned	unassigned	unassigned
5be8d4804641487c2d6d1987be797d7e	85	Eukarya	Fungi	unassigned	unassigned	unassigned	unassigned	unassigned	unassigned	unassigned	unassigned	unassigned	unassigned	unassigned
68fa9efe28a1b34a7912c6eef98d3318	85	Eukarya	Fungi	unassigned	unassigned	unassigned	unassigned	unassigned	unassigned	unassigned	unassigned	unassigned	unassigned	unassigned
7a3b34fc4609ea119018639c2cd8f279	85	Eukarya	Fungi	unassigned	unassigned	unassigned	unassigned	unassigned	unassigned	unassigned	unassigned	unassigned	unassigned	unassigned
ec749017cbc31afbf16604d72e66ca81	85	Eukarya	Fungi	unassigned	unassigned	unassigned	unassigned	unassigned	unassigned	unassigned	unassigned	unassigned	unassigned	unassigned
1e100da57f7cb7343919105f40647a9d	86	Eukarya	Fungi	unassigned	unassigned	unassigned	unassigned	unassigned	unassigned	unassigned	unassigned	unassigned	unassigned	unassigned
45c58101aa3f315825d0056b9a5d9b38	86	Eukarya	Fungi	unassigned	unassigned	unassigned	unassigned	unassigned	unassigned	unassigned	unassigned	unassigned	unassigned	unassigned
61bad34e94546beee410f6b57779e8bf	86	Eukarya	Fungi	unassigned	unassigned	unassigned	unassigned	unassigned	unassigned	unassigned	unassigned	unassigned	unassigned	unassigned
cae9d39bef9722156d63bc2c6a92589a	86	Eukarya	Fungi	unassigned	unassigned	unassigned	unassigned	unassigned	unassigned	unassigned	unassigned	unassigned	unassigned	unassigned
946f12adc309a54acaee665d2628b50a	87	Eukarya	Fungi	unassigned	unassigned	unassigned	unassigned	unassigned	unassigned	unassigned	unassigned	unassigned	unassigned	unassigned
c1848c6f5c8c265b8e087f84be2e4aef	87	Eukarya	Fungi	unassigned	unassigned	unassigned	unassigned	unassigned	unassigned	unassigned	unassigned	unassigned	unassigned	unassigned
d060f4ef59557b387894e9cce6b1ec64	87	Eukarya	Fungi	unassigned	unassigned	unassigned	unassigned	unassigned	unassigned	unassigned	unassigned	unassigned	unassigned	unassigned
d0e881560071cd5a2a78cbd27fe9bada	87	Eukarya	Fungi	unassigned	unassigned	unassigned	unassigned	unassigned	unassigned	unassigned	unassigned	unassigned	unassigned	unassigned
d986018d0e5b54f1d4558732567f550d	87	Eukarya	Fungi	unassigned	unassigned	unassigned	unassigned	unassigned	unassigned	unassigned	unassigned	unassigned	unassigned	unassigned
217b1bbab575b83b9cd1388804774623	88	Eukarya	Fungi	unassigned	unassigned	unassigned	unassigned	unassigned	unassigned	unassigned	unassigned	unassigned	unassigned	unassigned
7a3aa6350fab94955cc150701282e915	88	Eukarya	Fungi	unassigned	unassigned	unassigned	unassigned	unassigned	unassigned	unassigned	unassigned	unassigned	unassigned	unassigned
aaded4475b0a98e810d763092ba4862e	88	Eukarya	Fungi	unassigned	unassigned	unassigned	unassigned	unassigned	unassigned	unassigned	unassigned	unassigned	unassigned	unassigned
b5a98a8688497ac9b6a58029c1d1f994	88	Eukarya	Fungi	unassigned	unassigned	unassigned	unassigned	unassigned	unassigned	unassigned	unassigned	unassigned	unassigned	unassigned
deddb817bf1479a2957487eeef494ba5	88	Eukarya	Fungi	unassigned	unassigned	unassigned	unassigned	unassigned	unassigned	unassigned	unassigned	unassigned	unassigned	unassigned
40ced2412ee37470a93d37be1ff17c3e	89	Eukarya	Fungi	unassigned	unassigned	unassigned	unassigned	unassigned	unassigned	unassigned	unassigned	unassigned	unassigned	unassigned
572b6fc5b7e75d11fab3a55eb3f0426d	89	Eukarya	Fungi	unassigned	unassigned	unassigned	unassigned	unassigned	unassigned	unassigned	unassigned	unassigned	unassigned	unassigned
861a73af39579b7dca0811612047c781	89	Eukarya	Fungi	unassigned	unassigned	unassigned	unassigned	unassigned	unassigned	unassigned	unassigned	unassigned	unassigned	unassigned
be51365085bd17b7d28aa7ff9029f857	89	Eukarya	Fungi	unassigned	unassigned	unassigned	unassigned	unassigned	unassigned	unassigned	unassigned	unassigned	unassigned	unassigned
e53ee6028023a12801c557514adefce6	89	Eukarya	Fungi	unassigned	unassigned	unassigned	unassigned	unassigned	unassigned	unassigned	unassigned	unassigned	unassigned	unassigned
026f69f34b2f52c3c77efa431e8d23a4	90	Eukarya	Fungi	unassigned	unassigned	unassigned	unassigned	unassigned	unassigned	unassigned	unassigned	unassigned	unassigned	unassigned
a25fcc09a34404f696edd1ab08e33e4c	90	Eukarya	Fungi	unassigned	unassigned	unassigned	unassigned	unassigned	unassigned	unassigned	unassigned	unassigned	unassigned	unassigned
c4bdaf3cda6af98c56addbc18dd1e1f3	90	Eukarya	Fungi	unassigned	unassigned	unassigned	unassigned	unassigned	unassigned	unassigned	unassigned	unassigned	unassigned	unassigned
c652898a482ec8fcda99941a1c4a916f	90	Eukarya	Fungi	unassigned	unassigned	unassigned	unassigned	unassigned	unassigned	unassigned	unassigned	unassigned	unassigned	unassigned
c927d10cb3aa65422b1a7eda120d24c2	90	Eukarya	Fungi	unassigned	unassigned	unassigned	unassigned	unassigned	unassigned	unassigned	unassigned	unassigned	unassigned	unassigned
344030604927f532ca5634c13f34ed60	91	Eukarya	Fungi	unassigned	unassigned	unassigned	unassigned	unassigned	unassigned	unassigned	unassigned	unassigned	unassigned	unassigned
58e2fbe03bf60e825119bca212adde95	91	Eukarya	Fungi	unassigned	unassigned	unassigned	unassigned	unassigned	unassigned	unassigned	unassigned	unassigned	unassigned	unassigned
790eba44ad342f3934789cea52d71473	91	Eukarya	Fungi	unassigned	unassigned	unassigned	unassigned	unassigned	unassigned	unassigned	unassigned	unassigned	unassigned	unassigned
b4bb681c13a6f8df6502ab537521c2c1	91	Eukarya	Fungi	unassigned	unassigned	unassigned	unassigned	unassigned	unassigned	unassigned	unassigned	unassigned	unassigned	unassigned
e05240c17a3a32613525d01715733ff1	91	Eukarya	Fungi	unassigned	unassigned	unassigned	unassigned	unassigned	unassigned	unassigned	unassigned	unassigned	unassigned	unassigned
ec7d6ae9dda84082d9c57ea72035360b	91	Eukarya	Fungi	unassigned	unassigned	unassigned	unassigned	unassigned	unassigned	unassigned	unassigned	unassigned	unassigned	unassigned
03215e793576cfd265d0535cda65d061	92	Eukarya	Fungi	unassigned	unassigned	unassigned	unassigned	unassigned	unassigned	unassigned	unassigned	unassigned	unassigned	unassigned
1cfd13d3a4eaab6736d860dc7ba8ee6b	92	Eukarya	Fungi	unassigned	unassigned	unassigned	unassigned	unassigned	unassigned	unassigned	unassigned	unassigned	unassigned	unassigned
41d491feb1a85083ab0b2c70faa8e835	92	Eukarya	Fungi	unassigned	unassigned	unassigned	unassigned	unassigned	unassigned	unassigned	unassigned	unassigned	unassigned	unassigned
52a52e4884bcdfa586ab58ef4d640aba	92	Eukarya	Fungi	unassigned	unassigned	unassigned	unassigned	unassigned	unassigned	unassigned	unassigned	unassigned	unassigned	unassigned
7f1dd8a9b43df37a13720008b4abee86	92	Eukarya	Fungi	unassigned	unassigned	unassigned	unassigned	unassigned	unassigned	unassigned	unassigned	unassigned	unassigned	unassigned
86dc04659992719ffff3292a82f19167	92	Eukarya	Fungi	unassigned	unassigned	unassigned	unassigned	unassigned	unassigned	unassigned	unassigned	unassigned	unassigned	unassigned
945958e63631ab75acb3bded52cb3131	92	Eukarya	Fungi	unassigned	unassigned	unassigned	unassigned	unassigned	unassigned	unassigned	unassigned	unassigned	unassigned	unassigned
fb3e9ab102ae544632b26a184b41dad7	92	Eukarya	Fungi	unassigned	unassigned	unassigned	unassigned	unassigned	unassigned	unassigned	unassigned	unassigned	unassigned	unassigned
129c0aad116182fa30a29ae9c658cbaf	93	Eukarya	Fungi	unassigned	unassigned	unassigned	unassigned	unassigned	unassigned	unassigned	unassigned	unassigned	unassigned	unassigned
186c2273e2979533f7957d5848999b8b	93	Eukarya	Fungi	unassigned	unassigned	unassigned	unassigned	unassigned	unassigned	unassigned	unassigned	unassigned	unassigned	unassigned
436637cafb7bcdace671ce960a1264a5	93	Eukarya	Fungi	unassigned	unassigned	unassigned	unassigned	unassigned	unassigned	unassigned	unassigned	unassigned	unassigned	unassigned
af8b8246c7d570a7f1c865f8ec98a6ae	93	Eukarya	Fungi	unassigned	unassigned	unassigned	unassigned	unassigned	unassigned	unassigned	unassigned	unassigned	unassigned	unassigned
ec77f51f013cc20b8ace56258da2f7b1	93	Eukarya	Fungi	unassigned	unassigned	unassigned	unassigned	unassigned	unassigned	unassigned	unassigned	unassigned	unassigned	unassigned
b613b79e55a5b4282d55d99dc1cc5510	94	Eukarya	Fungi	unassigned	unassigned	unassigned	unassigned	unassigned	unassigned	unassigned	unassigned	unassigned	unassigned	unassigned
148e07a48708dc356ba37678f1010844	95	Eukarya	Fungi	unassigned	unassigned	unassigned	unassigned	unassigned	unassigned	unassigned	unassigned	unassigned	unassigned	unassigned
a1d547fe9e48bf520819d38c001aed0d	95	Eukarya	Fungi	unassigned	unassigned	unassigned	unassigned	unassigned	unassigned	unassigned	unassigned	unassigned	unassigned	unassigned
aa972e1b873092545eb56eb582187279	95	Eukarya	Fungi	unassigned	unassigned	unassigned	unassigned	unassigned	unassigned	unassigned	unassigned	unassigned	unassigned	unassigned
cf14e452839776024d7c88967a20f362	95	Eukarya	Fungi	unassigned	unassigned	unassigned	unassigned	unassigned	unassigned	unassigned	unassigned	unassigned	unassigned	unassigned
d3ce03bcd6ac20717c56622b9f4213fe	95	Eukarya	Fungi	unassigned	unassigned	unassigned	unassigned	unassigned	unassigned	unassigned	unassigned	unassigned	unassigned	unassigned
fadc685178644356bd9385e6884def74	95	Eukarya	Fungi	unassigned	unassigned	unassigned	unassigned	unassigned	unassigned	unassigned	unassigned	unassigned	unassigned	unassigned
faffaab0b6a5bbcaf1982bbf63b81552	95	Eukarya	Fungi	unassigned	unassigned	unassigned	unassigned	unassigned	unassigned	unassigned	unassigned	unassigned	unassigned	unassigned
fba52a84fffccc2ce66cdf86b57e4805	95	Eukarya	Fungi	unassigned	unassigned	unassigned	unassigned	unassigned	unassigned	unassigned	unassigned	unassigned	unassigned	unassigned
04ba9a00b4913d8d37846eb17177a913	96	Eukarya	Fungi	unassigned	unassigned	unassigned	unassigned	unassigned	unassigned	unassigned	unassigned	unassigned	unassigned	unassigned
0a9e8bc5ad8c612896a1cfaa6b6702f9	96	Eukarya	Fungi	unassigned	unassigned	unassigned	unassigned	unassigned	unassigned	unassigned	unassigned	unassigned	unassigned	unassigned
1203e99ec413308a96801845d4ac6ebe	96	Eukarya	Fungi	unassigned	unassigned	unassigned	unassigned	unassigned	unassigned	unassigned	unassigned	unassigned	unassigned	unassigned
512d80dce05cae3dbe12a10f6f9e9c60	96	Eukarya	Fungi	unassigned	unassigned	unassigned	unassigned	unassigned	unassigned	unassigned	unassigned	unassigned	unassigned	unassigned
55324ffe4dd13317d55c41d4e0b10301	96	Eukarya	Fungi	unassigned	unassigned	unassigned	unassigned	unassigned	unassigned	unassigned	unassigned	unassigned	unassigned	unassigned
9dda52bb7deb079c539603d5fde1723b	96	Eukarya	Fungi	unassigned	unassigned	unassigned	unassigned	unassigned	unassigned	unassigned	unassigned	unassigned	unassigned	unassigned
a49c5d157c3b91715abb3093c26895ea	96	Eukarya	Fungi	unassigned	unassigned	unassigned	unassigned	unassigned	unassigned	unassigned	unassigned	unassigned	unassigned	unassigned
beccb90dd1bbf0d83361bf65ac81831a	96	Eukarya	Fungi	unassigned	unassigned	unassigned	unassigned	unassigned	unassigned	unassigned	unassigned	unassigned	unassigned	unassigned
c8a326febefbad47e5207404075cd009	96	Eukarya	Fungi	unassigned	unassigned	unassigned	unassigned	unassigned	unassigned	unassigned	unassigned	unassigned	unassigned	unassigned
ef1f5646b92273764ff03bfd8afecfb2	96	Eukarya	Fungi	unassigned	unassigned	unassigned	unassigned	unassigned	unassigned	unassigned	unassigned	unassigned	unassigned	unassigned
1007a6f2ec84d96572e2d4864049a88e	97	Eukarya	Fungi	unassigned	unassigned	unassigned	unassigned	unassigned	unassigned	unassigned	unassigned	unassigned	unassigned	unassigned
11935818450f86213333c590eafa192f	97	Eukarya	Fungi	unassigned	unassigned	unassigned	unassigned	unassigned	unassigned	unassigned	unassigned	unassigned	unassigned	unassigned
23a1b4327f9b6efe515213fa6df5fe1d	97	Eukarya	Fungi	unassigned	unassigned	unassigned	unassigned	unassigned	unassigned	unassigned	unassigned	unassigned	unassigned	unassigned
79341236c5fa2da63135090248643d70	97	Eukarya	Fungi	unassigned	unassigned	unassigned	unassigned	unassigned	unassigned	unassigned	unassigned	unassigned	unassigned	unassigned
8fef995147f87e0606c67e05d99332e2	97	Eukarya	Fungi	unassigned	unassigned	unassigned	unassigned	unassigned	unassigned	unassigned	unassigned	unassigned	unassigned	unassigned
932784235fbc58fe801ec2d46a1cc980	97	Eukarya	Fungi	unassigned	unassigned	unassigned	unassigned	unassigned	unassigned	unassigned	unassigned	unassigned	unassigned	unassigned
f436e6e9efae7a3e695678fbedbb12b0	97	Eukarya	Fungi	unassigned	unassigned	unassigned	unassigned	unassigned	unassigned	unassigned	unassigned	unassigned	unassigned	unassigned
7e1d2dd3da54fbbbca3019acaf50739e	98	Eukarya	Fungi	unassigned	unassigned	unassigned	unassigned	unassigned	unassigned	unassigned	unassigned	unassigned	unassigned	unassigned
817249d5de0c36b195c692ff9f98dac1	98	Eukarya	Fungi	unassigned	unassigned	unassigned	unassigned	unassigned	unassigned	unassigned	unassigned	unassigned	unassigned	unassigned
bc2fc3af86d549e6743c7a70462800b8	98	Eukarya	Fungi	unassigned	unassigned	unassigned	unassigned	unassigned	unassigned	unassigned	unassigned	unassigned	unassigned	unassigned
c8e2f5e0d4b22a0494ba5a2dc2c4f934	98	Eukarya	Fungi	unassigned	unassigned	unassigned	unassigned	unassigned	unassigned	unassigned	unassigned	unassigned	unassigned	unassigned
e40832a0387619005dd7c65ca06eb4e7	98	Eukarya	Fungi	unassigned	unassigned	unassigned	unassigned	unassigned	unassigned	unassigned	unassigned	unassigned	unassigned	unassigned
ec46afd9bc79d5fe65141f52055a5ea8	98	Eukarya	Fungi	unassigned	unassigned	unassigned	unassigned	unassigned	unassigned	unassigned	unassigned	unassigned	unassigned	unassigned
094f289baaedf9e28f421b0c1b3b74f5	99	Eukarya	Fungi	unassigned	unassigned	unassigned	unassigned	unassigned	unassigned	unassigned	unassigned	unassigned	unassigned	unassigned
1541a5a7a416043d3fcf743be48356dd	99	Eukarya	Fungi	unassigned	unassigned	unassigned	unassigned	unassigned	unassigned	unassigned	unassigned	unassigned	unassigned	unassigned
1b496e60471f2c247f20239d3213211d	99	Eukarya	Fungi	unassigned	unassigned	unassigned	unassigned	unassigned	unassigned	unassigned	unassigned	unassigned	unassigned	unassigned
352a60037b2e7fc41e277c15a03c10f2	99	Eukarya	Fungi	unassigned	unassigned	unassigned	unassigned	unassigned	unassigned	unassigned	unassigned	unassigned	unassigned	unassigned
45440d920387fed89fdf24a837ed2b29	99	Eukarya	Fungi	unassigned	unassigned	unassigned	unassigned	unassigned	unassigned	unassigned	unassigned	unassigned	unassigned	unassigned
534e0c8af1b3c5ef1ec397dbe02aa60c	99	Eukarya	Fungi	unassigned	unassigned	unassigned	unassigned	unassigned	unassigned	unassigned	unassigned	unassigned	unassigned	unassigned
5f1a302af0393147bf99fdf2ca237847	99	Eukarya	Fungi	unassigned	unassigned	unassigned	unassigned	unassigned	unassigned	unassigned	unassigned	unassigned	unassigned	unassigned
834cdf17cbad90d32a153aead05d0d42	99	Eukarya	Fungi	unassigned	unassigned	unassigned	unassigned	unassigned	unassigned	unassigned	unassigned	unassigned	unassigned	unassigned
918a5ea91bcbd96a1d8e38461af08b58	99	Eukarya	Fungi	unassigned	unassigned	unassigned	unassigned	unassigned	unassigned	unassigned	unassigned	unassigned	unassigned	unassigned
9ee115efe62edd3f3f9bf653502ca720	99	Eukarya	Fungi	unassigned	unassigned	unassigned	unassigned	unassigned	unassigned	unassigned	unassigned	unassigned	unassigned	unassigned
a82a6244690ea33c24a79bb6d027f712	99	Eukarya	Fungi	unassigned	unassigned	unassigned	unassigned	unassigned	unassigned	unassigned	unassigned	unassigned	unassigned	unassigned
aaa19383e42c1b6f16b996b7d884491e	99	Eukarya	Fungi	unassigned	unassigned	unassigned	unassigned	unassigned	unassigned	unassigned	unassigned	unassigned	unassigned	unassigned
c0605580eea364ddce51b4205c3dcff1	99	Eukarya	Fungi	unassigned	unassigned	unassigned	unassigned	unassigned	unassigned	unassigned	unassigned	unassigned	unassigned	unassigned
cac1b118184b1dd3be23e7fb740a04c1	99	Eukarya	Fungi	unassigned	unassigned	unassigned	unassigned	unassigned	unassigned	unassigned	unassigned	unassigned	unassigned	unassigned
dcc6b3f59508a9406f220babb23a585f	99	Eukarya	Fungi	unassigned	unassigned	unassigned	unassigned	unassigned	unassigned	unassigned	unassigned	unassigned	unassigned	unassigned
dfce208dfcde9453b12a2bca40c073aa	99	Eukarya	Fungi	unassigned	unassigned	unassigned	unassigned	unassigned	unassigned	unassigned	unassigned	unassigned	unassigned	unassigned
ef362cc674473011379cc5d8a25841ac	99	Eukarya	Fungi	unassigned	unassigned	unassigned	unassigned	unassigned	unassigned	unassigned	unassigned	unassigned	unassigned	unassigned
f666415fa6fa8563f6c63998f919c224	99	Eukarya	Fungi	unassigned	unassigned	unassigned	unassigned	unassigned	unassigned	unassigned	unassigned	unassigned	unassigned	unassigned
0216e2764d6cb11d8df55cf3459ecdcb	100	Eukarya	Fungi	unassigned	unassigned	unassigned	unassigned	unassigned	unassigned	unassigned	unassigned	unassigned	unassigned	unassigned
09e9987159b548294517559d5d7d0c55	100	Eukarya	Fungi	unassigned	unassigned	unassigned	unassigned	unassigned	unassigned	unassigned	unassigned	unassigned	unassigned	unassigned
1f61eb277f8f8af859b32f4c8ab3bcdc	100	Eukarya	Fungi	unassigned	unassigned	unassigned	unassigned	unassigned	unassigned	unassigned	unassigned	unassigned	unassigned	unassigned
2025ac9aa6d622169753015b31c059d1	100	Eukarya	Fungi	unassigned	unassigned	unassigned	unassigned	unassigned	unassigned	unassigned	unassigned	unassigned	unassigned	unassigned
2315dffd888e515d722303f38dbd7d2a	100	Eukarya	Fungi	unassigned	unassigned	unassigned	unassigned	unassigned	unassigned	unassigned	unassigned	unassigned	unassigned	unassigned
3cfd579b6dad2e4317adc721ebc3bd48	100	Eukarya	Fungi	unassigned	unassigned	unassigned	unassigned	unassigned	unassigned	unassigned	unassigned	unassigned	unassigned	unassigned
46000859c1055775d30c012d3280ff8a	100	Eukarya	Fungi	unassigned	unassigned	unassigned	unassigned	unassigned	unassigned	unassigned	unassigned	unassigned	unassigned	unassigned
50929af272ea7074efd7e4c99ed87a9a	100	Eukarya	Fungi	unassigned	unassigned	unassigned	unassigned	unassigned	unassigned	unassigned	unassigned	unassigned	unassigned	unassigned
58e013972a51b64dc90fdfb88ec60157	100	Eukarya	Fungi	unassigned	unassigned	unassigned	unassigned	unassigned	unassigned	unassigned	unassigned	unassigned	unassigned	unassigned
61e706f2b857896cc516995543bb7308	100	Eukarya	Fungi	unassigned	unassigned	unassigned	unassigned	unassigned	unassigned	unassigned	unassigned	unassigned	unassigned	unassigned
7c97f5b1099bd3d9f0fa9df89fe5140a	100	Eukarya	Fungi	unassigned	unassigned	unassigned	unassigned	unassigned	unassigned	unassigned	unassigned	unassigned	unassigned	unassigned
aaab3c93ee098c44b31fbc79d07cb939	100	Eukarya	Fungi	unassigned	unassigned	unassigned	unassigned	unassigned	unassigned	unassigned	unassigned	unassigned	unassigned	unassigned
ca13838079f94d8e232ce071a7e9e8b9	100	Eukarya	Fungi	unassigned	unassigned	unassigned	unassigned	unassigned	unassigned	unassigned	unassigned	unassigned	unassigned	unassigned
d165b7f4bfc80ab91260a3b0d6ed6108	100	Eukarya	Fungi	unassigned	unassigned	unassigned	unassigned	unassigned	unassigned	unassigned	unassigned	unassigned	unassigned	unassigned
ea727ee9b60289e9509b4b4fdb727439	100	Eukarya	Fungi	unassigned	unassigned	unassigned	unassigned	unassigned	unassigned	unassigned	unassigned	unassigned	unassigned	unassigned
ee1dcfd882610297a5dba9cf094cfe6d	100	Eukarya	Fungi	unassigned	unassigned	unassigned	unassigned	unassigned	unassigned	unassigned	unassigned	unassigned	unassigned	unassigned
f65c93d9d169b3b24609890df85bee28	100	Eukarya	Fungi	unassigned	unassigned	unassigned	unassigned	unassigned	unassigned	unassigned	unassigned	unassigned	unassigned	unassigned
fd47ddecd3e6fdb2c91aa75a267ed50f	100	Eukarya	Fungi	unassigned	unassigned	unassigned	unassigned	unassigned	unassigned	unassigned	unassigned	unassigned	unassigned	unassigned
95d0adcc3d2546626fa55da43173f367	99	Eukarya	Fungi	Basidiomycota	Ustilaginomycotina	Ustilaginomycetes	Ustilaginomycetidae	Ustilaginales	Ustilaginaceae	Ustilago	Ustilago cynodontis	phytopathogen	biotrophic-antagonistic	other
f403a94162decd6ec7435962e950cbde	100	Eukarya	Fungi	Ascomycota	Pezizomycotina	Sordariomycetes	Hypocreomycetidae	Glomerellales	Plectosphaerellaceae	Verticillium	Verticillium dahliae	phytopathogen	biotrophic-antagonistic	filamentous
df83940284042d75393bd1c3802a1797	100	Eukarya	Fungi	Ascomycota	Pezizomycotina	Dothideomycetes	Pleosporomycetidae	Pleosporales	Sporormiaceae	Westerdykella	Westerdykella centenaria	saprotroph	saprotrophic	filamentous
608d8216f8850ac65f37b2bf355617e4	99	Eukarya	Fungi	Ascomycota	Pezizomycotina	Dothideomycetes	Pleosporomycetidae	Pleosporales	Sporormiaceae	Westerdykella	Westerdykella cylindrica	saprotroph	saprotrophic	filamentous
314e8d0b89956e0feca7af86fc437103	99	Eukarya	Fungi	Ascomycota	Pezizomycotina	Dothideomycetes	Pleosporomycetidae	Pleosporales	Phaeosphaeriaceae	Wojnowiciella	Wojnowiciella dactylidis	phytopathogen	saprotrophic	filamentous
33a845c47395aae98c768f360ef9d79d	99	Eukarya	Fungi	Ascomycota	Pezizomycotina	Dothideomycetes	Pleosporomycetidae	Pleosporales	Phaeosphaeriaceae	Wojnowiciella	Wojnowiciella dactylidis	phytopathogen	saprotrophic	filamentous
44a84e2b98520131380c10a19fb48d80	98	Eukarya	Fungi	Ascomycota	Pezizomycotina	Sordariomycetes	Sordariomycetidae	Sordariales	Lasiosphaeriaceae	Zopfiella	Zopfiella pilifera	coprophile	saprotrophic	filamentous

## Sheet: OTU Counts
OTU ID : Subsample ID	02343a00	1d232c7a	1f31613e	277e3f81	28f1e6b1	2a66c0b5	338fe04c	361d4821	42c1a08d	4355aaab	49f12c4f	515bbce5	591f156d	59ae7426	5a30b8a6	5e479d0f	632c1492	64ae683e	692fb42a	698b2a32	69e25525	6ff660a9	7584931a	85ddf6d7	8a23f3d2	8fe6aadc	9ca10b1d	ae9b69b4	afa51847	b0d6a5d8	b2a94b55	b3640270	b674a230	b71b9b1c	bb77d4e6	bbb0d5b2	cc283471	cce34f07	ddef8169	ded720d6	df0e34db	ec49cbab	eed4a731	f1eba618	f30bd296
79e8b586c2f4f5bed9cf718965fe8842	896	288	300	45	0	601	1372	1218	4172	3867	1117	5414	29	2220	2333	18168	2372	1911	2955	3205	9212	2737	829	2452	18	12398	1028	2334	994	835	4700	2653	221	12303	1506	2606	0	118	1216	121	48	1060	2233	1269	1960
cad7d4b966ff6c3975d67ab5ee77fe1c	0	403	1037	0	561	3145	314	457	8353	477	1154	3572	53	3807	4784	2318	2942	7743	1917	148	1639	2633	1908	640	587	2194	2968	3496	1193	3042	5456	51	103	62	3407	5407	179	281	3485	3039	323	439	3403	3237	610
db610013455639b5a8d2f5e53adc5797	20	750	21	0	36	2536	9025	4564	153	5039	19	3282	114	2286	8224	120	72	1436	947	9491	139	2868	583	810	493	4293	3479	109	16	30	265	184	77	9765	2590	57	134	215	3221	515	374	2341	48	3490	154
d1b126ec4b00257d30a81313e0bfddd6	0	715	1510	152	0	5419	20	502	23	350	733	198	210	2242	2273	950	3156	68	8346	1186	710	1551	6083	5322	856	373	1286	406	1466	5101	190	144	17	1871	6480	2935	143	548	3326	121	41	321	200	2755	493
81e9b1b39ba8eca194447b5fb1c611e0	1828	1269	0	0	80	234	132	1139	0	0	21	2731	1743	0	24	0	58	2960	139	0	9916	33	0	50	1449	3531	1021	0	0	0	3441	0	787	1502	197	48	135	11847	12	122	1346	1632	3174	1244	0
1adfacc4a58cc4064c16c9a5c5199599	251	464	0	0	209	118	242	10630	213	345	0	0	0	0	0	25	0	365	0	178	139	17	0	0	1085	0	0	14	0	0	178	5752	96	307	0	0	132	7022	0	796	8708	10626	366	0	0
f422290dd81ad86605d3b620ac80dff5	0	101	7125	346	283	477	1149	341	952	138	6028	288	0	736	352	113	753	912	133	323	29	1211	42	251	159	25	1212	3126	4353	1873	1486	5	665	0	137	51	205	36	320	2895	122	1056	105	790	2063
65c5120085f8dd0d442f64a838395621	311	6050	291	72	0	1099	165	351	241	303	369	474	331	1051	2610	789	1987	144	2068	159	1045	1550	508	1838	318	1526	30	313	1069	492	109	16	131	392	1514	2067	161	430	2666	128	0	154	584	19	572
a930920397b59b45ede9c00f991e1efa	490	2133	98	112	0	1656	352	1115	515	1256	125	1182	137	647	882	1147	3845	826	335	1367	1170	1879	148	864	517	394	560	109	309	150	625	134	439	548	688	4624	69	336	909	160	2018	129	145	261	297
56f7c9123ada9d7dfd17e5ec7e7fbf1b	98	21	88	0	271	869	79	68	1258	121	80	357	37	694	9384	204	102	1496	1639	232	391	121	153	56	0	387	1905	813	99	577	551	0	59	20	514	56	459	7	3923	779	0	19	899	1041	112
1ecae6b5ade81d25466798f08dd89646	307	369	0	0	452	1014	201	5571	1021	166	0	56	107	41	0	1193	11	863	36	660	171	10	0	13	1214	12	20	220	0	10	1090	352	625	1104	193	0	46	2215	24	739	2911	4943	604	573	0
2b484c94a19174c1815a83ac864eda6e	0	3938	490	159	117	2454	920	1024	267	2598	315	723	643	210	162	236	863	577	75	1498	150	764	75	13	662	1592	165	120	181	123	138	243	355	448	363	1048	164	456	274	502	285	1959	22	243	1329
6594f0e1a2bd2623a0801cb1c7f853b4	0	3049	362	292	0	2010	15	0	55	293	429	18	790	1895	85	407	559	136	977	58	259	497	2143	415	30	414	200	321	879	1759	341	0	71	65	5748	261	342	157	751	20	11	43	112	378	1291
28a26da1432324f79eabe3e84efcb2ec	0	68	50	396	0	114	1300	5660	331	550	60	340	34	402	3480	186	40	1045	25	666	52	1128	227	303	15	396	563	138	38	101	344	295	11	2206	154	8	709	81	78	87	31	1228	120	1246	195
91ca8c82c256a93b14882acdd2cae59c	0	454	20	105	464	1482	146	196	1167	0	158	835	110	770	1271	91	70	1381	642	748	166	70	208	24	27	838	1770	685	55	1359	369	0	480	298	382	53	1496	0	1055	2437	41	45	256	443	91
bbf41363a66e32cd2578672949b771f6	0	63	0	0	0	242	466	1376	111	125	0	31	240	29	11	575	790	44	54	563	125	121	0	0	373	0	54	76	0	0	244	8	160	916	0	180	0	796	0	434	429	11975	47	62	0
6bb47f5965d6a569d2c3be294e174a4f	246	81	743	57	338	770	1169	228	52	501	126	282	37	296	647	149	909	997	356	1109	0	512	27	177	311	39	217	21	0	156	80	204	790	2445	1007	132	82	73	266	417	116	2098	37	695	279
f7900dfc86971677a3e0529b2aa161b2	0	38	1016	19	417	197	1841	949	521	268	650	123	0	500	265	26	272	656	83	230	0	440	0	0	566	0	360	977	326	913	436	0	1290	0	30	9	76	0	0	2502	240	331	42	498	665
a678a5088020b6d5dd8de33613eae2f2	0	441	107	8	592	1200	866	777	19	3108	47	225	100	386	32	51	1418	272	0	224	38	295	58	102	152	658	71	112	27	46	109	863	92	320	74	419	75	61	9	190	651	688	22	133	327
ad8dc8d27c86485bcc2d283418f15ab8	0	5449	20	0	0	242	20	0	25	141	14	0	263	123	155	61	0	105	239	42	43	18	173	162	38	1041	638	12	17	144	34	0	49	145	1150	147	0	48	4248	32	17	0	0	138	11
cd3934eff2c87069be215ca3182d868f	0	81	570	0	0	785	208	85	95	260	387	143	0	374	108	693	724	715	280	195	195	752	141	576	0	426	234	278	515	325	1716	0	0	559	224	378	0	0	124	73	0	0	173	205	780
02cd8df93c1775c9974d52c46490d6cf	0	92	81	0	0	6	0	737	0	0	767	359	0	2383	35	0	1614	0	0	2161	25	1383	43	142	0	16	107	113	80	312	74	27	0	375	276	945	0	0	97	0	5	32	0	905	91
39d3eb9a88b2ffd44d8b30c436988040	120	586	0	0	438	37	38	964	10	0	0	0	0	0	0	0	8	10	0	44	0	95	0	0	2507	0	8	14	0	0	17	923	48	0	0	0	26	408	0	533	2773	1822	0	6	0
e126249db70bf9da3df24a619f645aac	23	0	454	0	0	0	17	65	77	0	1030	545	0	0	0	90	96	305	0	9	1569	15	0	137	0	346	0	86	5945	31	130	0	0	0	0	104	0	0	0	0	7	18	253	20	14
b1a8382d9ce441fca11a44bfad4550cf	48	4319	2	0	0	599	0	5	8	64	26	18	147	34	42	0	0	0	237	0	0	0	0	13	7	47	189	50	0	40	0	0	0	0	4791	24	117	0	74	41	0	0	0	424	0
3f0e0b419317dc165f334f510a8e15c7	0	637	133	0	0	1142	0	1245	798	515	208	139	0	10	0	257	1185	183	469	418	571	626	96	0	80	0	0	167	219	125	320	19	66	207	79	211	0	61	9	20	274	325	0	0	0
77b5f6a56b00dbb057d0bb91dc6e65c9	0	10	0	0	0	302	4	8	71	0	20	153	0	209	179	3727	15	559	54	22	108	397	36	324	0	19	303	304	0	74	1050	0	6	28	17	0	0	0	59	209	0	0	57	1876	0
828bae046c60e168217da053d8112a2f	0	171	87	0	0	93	152	20	8	0	99	0	129	781	58	22	166	63	418	120	0	1232	242	727	44	0	631	0	0	3294	29	0	31	27	353	52	87	5	32	27	0	66	17	531	245
5cb357762994cc738eb134803d91f321	0	10	0	0	0	146	116	20	136	69	68	176	0	100	28	1096	120	658	147	91	1971	652	50	300	0	125	53	457	71	18	1317	9	0	147	356	288	0	17	107	0	9	6	532	15	64
62bebd1f78d6b6efa274ff541dc6986c	184	298	0	0	30	103	0	1218	0	0	0	0	75	0	0	500	0	0	0	613	0	0	0	0	120	0	0	0	0	0	230	369	165	528	0	0	8	766	0	0	2724	727	64	0	0
608d8216f8850ac65f37b2bf355617e4	0	0	0	309	0	29	0	35	21	0	0	0	0	56	419	13	14	0	0	12	0	85	31	0	0	0	186	0	0	242	7	0	0	0	0	135	0	0	14	0	0	33	0	16	6219
6c582cbff39ed292a567ef5ba35361f5	0	36	0	0	1319	110	0	4	204	0	0	1044	0	222	331	0	0	207	0	0	0	0	0	0	185	26	1080	253	0	0	590	0	0	0	0	0	0	0	942	613	0	0	0	18	0
e40832a0387619005dd7c65ca06eb4e7	0	633	0	0	0	786	417	414	0	53	0	21	1405	0	0	0	0	0	0	637	0	0	0	0	685	0	11	0	0	0	0	10	82	279	18	0	0	277	0	197	327	713	0	52	0
70507375c66649be22b4f18591d361f5	0	121	0	0	0	94	0	0	0	396	612	51	117	41	136	0	220	0	105	0	14	19	18	14	0	601	144	0	315	2088	21	0	0	0	130	216	0	17	933	0	0	0	103	47	125
6d27f7f1c5b2e578f38de541506a0180	0	11	0	0	4585	0	37	0	0	0	0	0	0	0	0	0	0	0	0	0	0	0	0	0	0	0	0	0	0	0	0	0	0	0	0	0	0	0	0	1855	0	0	0	0	0
79eaf25bb415fe728ef4599d8ad86dbf	0	10	0	0	58	73	30	14	457	45	0	107	0	173	883	437	14	392	138	22	549	0	0	46	22	37	47	1041	10	25	439	0	24	0	99	0	0	9	549	147	0	0	404	100	12
0c1c78d1fcd3ded7e0cd311280ca8ece	0	0	18	0	0	0	0	0	0	0	0	0	0	0	0	0	31	9	0	0	0	0	0	0	0	0	95	33	0	5601	46	0	0	0	3	11	0	0	11	0	0	0	0	74	162
f430901a364815c0207ba6fc8ab7dcde	193	922	76	13	395	142	82	101	33	293	68	35	78	63	24	115	260	92	189	29	70	175	0	87	311	100	65	158	32	56	70	34	542	23	58	112	19	252	45	302	22	111	52	18	171
1b00ca67f935b20ccfbf69e4a808a191	0	9	0	0	0	39	711	15	105	1921	0	222	0	37	22	295	8	10	31	100	805	76	0	59	18	118	86	100	0	0	152	0	0	808	37	0	0	27	13	0	0	0	56	199	0
18650fd446db57f15a5a2b2a3d79ee34	0	0	0	0	12	7	121	0	261	0	0	2700	0	63	267	0	0	593	0	4	0	0	0	0	99	193	194	154	0	0	424	0	0	0	177	0	0	0	638	92	0	0	17	0	0
aea36d3d239c2e52f9ced3226dfe9772	0	0	0	0	140	0	0	0	145	0	0	90	0	76	4	0	19	177	0	0	0	33	0	0	0	0	153	47	0	2851	224	0	100	0	0	0	0	0	0	1647	0	0	18	18	20
e15aabee6ec8385226ecac95c1f0a669	0	0	0	0	0	0	1553	0	6	3493	10	0	0	108	14	0	0	54	13	0	0	46	90	21	0	0	14	25	0	0	34	0	0	0	60	0	0	0	0	0	0	0	16	95	0
1b384c191e35529200d10d6d0720e60d	35	312	38	0	0	159	0	40	306	51	0	78	41	57	86	368	24	565	846	0	394	0	0	0	31	275	135	145	36	26	534	0	88	0	242	19	0	0	220	0	23	0	274	96	0
a72c981083dab1cfec2a54b56f61978c	0	80	11	0	0	1120	42	548	22	0	13	0	0	92	16	6	1393	203	0	226	4	180	0	0	59	0	75	0	0	0	0	2	0	57	0	429	0	0	7	0	0	810	0	37	58
6fbe76e9625abf54525283e986c1ba20	0	0	265	0	0	27	0	0	0	0	481	0	0	137	0	0	77	0	1115	0	0	241	0	103	0	0	777	0	205	1749	0	0	25	0	43	16	33	0	0	0	0	0	20	0	111
fadc685178644356bd9385e6884def74	0	0	0	0	0	22	9	0	0	0	0	0	0	0	0	0	0	0	0	9	0	0	0	0	0	0	0	0	0	0	0	0	0	56	0	0	5267	0	0	0	0	0	0	0	0
5055d76f768fc0e09bd48d58a005b5bf	0	3541	0	0	0	34	14	39	0	362	4	22	0	14	24	24	0	15	17	0	12	8	0	0	181	164	92	0	0	0	10	0	0	15	0	5	0	217	219	51	179	0	0	25	0
5cfda69f81d8babeb5355f43ac71d57d	16	24	0	0	47	285	25	991	484	0	0	233	0	21	971	0	0	43	0	0	67	0	0	0	124	0	62	114	0	33	193	0	0	0	0	0	0	18	1149	134	0	41	182	12	0
8f22cac6e8e91ce704c5cb647e6c999e	0	361	0	0	9	636	356	97	0	2386	0	23	0	38	15	0	0	20	46	375	0	42	50	43	14	29	20	0	0	0	0	0	24	427	23	0	0	27	0	61	18	48	0	14	0
a22222c7476cbc9cd75ec9bd4f109f4d	32	59	49	0	0	56	38	0	0	0	81	0	0	60	38	0	205	0	47	16	0	29	102	0	0	0	135	8	0	2676	7	0	0	0	751	171	14	0	142	13	7	0	0	130	57
bea916f2b07bf6efb3558ef5c0d6244a	0	4	0	0	0	167	9	31	437	0	0	113	0	13	196	780	4	138	383	17	566	4	27	0	6	724	24	150	0	8	285	0	20	0	54	0	0	88	301	16	22	43	251	38	0
41d491feb1a85083ab0b2c70faa8e835	0	0	0	0	0	1079	22	0	18	0	0	93	0	161	87	165	4	9	233	210	168	0	0	0	0	0	296	394	0	58	309	0	49	21	67	0	836	0	13	0	0	0	87	331	0
f65c93d9d169b3b24609890df85bee28	0	0	0	0	0	91	145	15	13	25	16	0	0	46	0	43	888	42	17	883	0	323	0	34	69	5	0	9	0	87	76	9	102	697	0	521	0	90	0	15	57	0	25	155	136
df83940284042d75393bd1c3802a1797	0	52	0	0	24	22	1437	87	0	821	0	0	0	0	0	0	0	0	0	1540	0	0	0	0	10	0	15	0	0	165	10	0	0	273	0	0	0	0	0	88	0	49	0	0	0
d4618e5fee6ee806f478c9e885856810	0	0	0	0	0	0	44	598	179	0	0	399	0	26	0	0	0	611	0	124	0	0	0	0	509	0	0	11	0	8	28	0	0	0	10	0	0	20	0	0	56	1170	565	117	0
ec7dd3368c420a133bbbaefbfb1e4809	0	0	0	0	0	595	0	0	6	0	0	222	0	11	104	0	0	5	194	0	0	0	0	0	0	0	1576	126	0	0	106	0	0	0	944	0	19	0	47	7	0	0	121	264	0
dba808dba86feb94184099cd00550964	0	9	0	0	0	0	0	147	940	0	57	859	0	92	24	51	108	184	41	123	9	81	0	0	27	265	59	146	0	14	170	0	0	0	3	14	0	0	0	80	251	47	114	404	0
64c777edc6bda8775ab75aba0bdf65e0	0	0	0	0	0	60	0	0	0	0	17	0	0	778	204	0	8	0	108	10	0	60	273	102	0	0	153	0	0	0	17	0	0	0	781	0	44	0	205	0	0	0	0	1370	0
512d80dce05cae3dbe12a10f6f9e9c60	0	0	0	0	73	0	926	27	72	0	0	13	0	0	7	0	0	279	0	148	0	0	0	0	105	0	13	16	0	49	21	0	19	0	0	0	0	0	0	2310	4	0	0	0	0
7e1d2dd3da54fbbbca3019acaf50739e	0	0	0	0	0	0	0	75	593	0	0	102	0	0	12	0	0	430	0	36	0	0	0	0	0	0	128	0	0	246	66	0	0	0	17	0	0	0	0	1178	0	0	15	18	1096
5361cf5e81a8b132a35d06f81b0786d5	0	0	0	0	92	0	0	6	166	43	25	420	0	31	30	25	10	243	34	0	45	355	0	101	25	80	62	574	29	166	490	0	0	0	49	26	0	100	580	47	16	0	32	92	8
6f3ead1c86f4b133454cf56b87b5f378	0	0	47	0	0	0	0	0	0	0	20	0	0	18	0	0	3088	0	0	0	0	0	0	0	0	0	0	0	0	0	0	0	0	0	0	578	0	0	0	0	0	0	0	59	0
e48158509e2b711951ba7b9bcd46bc62	0	0	26	0	0	0	0	4	159	0	22	1308	0	56	0	43	0	219	0	0	34	0	24	0	0	1002	15	52	0	0	77	0	0	0	0	0	0	18	0	0	0	0	735	0	0
808af2fdd1081d7a1950dce5229ccd9c	0	0	176	0	69	44	0	60	105	0	131	0	0	106	104	276	28	45	93	32	210	160	157	343	70	10	49	20	95	66	161	0	0	19	151	54	0	27	73	19	13	205	65	211	118
ea727ee9b60289e9509b4b4fdb727439	53	8	0	0	0	0	38	46	0	19	0	0	0	0	0	0	0	0	0	0	0	0	0	0	0	0	0	0	0	0	0	0	3391	0	0	0	0	0	0	0	0	0	0	0	0
5e48185cf2f6db7298d3bb8bacdf35d4	0	0	0	0	0	0	0	0	0	0	0	782	0	0	0	0	0	0	0	0	0	0	0	0	0	2704	0	0	0	0	0	0	0	0	0	0	0	0	0	0	0	0	0	0	0
511829718cd1a5a598d4e74b590d5da7	0	0	0	0	38	461	285	865	207	0	15	5	10	0	0	102	0	159	0	123	57	193	0	0	16	7	0	36	42	0	93	10	0	0	37	0	0	92	0	117	107	173	81	55	0
5cc8d1197c15cafe0947322047a35714	0	0	0	0	57	0	0	0	13	0	0	0	0	0	0	0	0	0	0	0	0	0	0	0	1379	0	0	0	0	0	0	0	0	0	0	0	0	0	0	1847	3	0	0	0	0
e533f2e1da9c77e2dd37cb85d1a3c020	0	8	128	0	0	34	20	388	125	0	0	131	0	185	180	33	44	139	33	0	44	128	0	0	12	0	308	186	54	109	186	0	19	0	16	0	0	0	150	435	5	22	27	90	27
1ff267999cdf9e0c4fd960d8fb4de21f	0	0	0	0	0	0	0	0	246	0	18	0	0	107	42	787	0	0	203	0	86	51	0	941	0	0	180	11	0	121	35	0	0	0	81	0	0	27	48	0	0	0	151	67	47
8f152c4baadbea6965a137065f3f968f	0	0	0	0	0	0	0	0	0	0	0	0	0	0	0	0	1423	0	0	0	0	0	0	0	0	0	0	0	0	0	0	0	0	0	0	1795	0	0	0	0	0	0	0	0	0
eb641049ae6eac2f5f88d16cfb678c64	0	0	819	0	0	32	0	7	147	0	486	0	0	0	0	0	31	287	0	0	0	23	0	0	0	0	0	103	87	20	819	0	104	0	0	0	0	0	0	0	47	0	0	197	0
ef1f5646b92273764ff03bfd8afecfb2	0	0	0	0	0	22	1258	13	0	1096	0	27	0	0	0	327	0	0	0	8	8	0	0	0	22	174	0	17	0	0	27	0	0	0	0	0	0	7	0	27	39	73	52	10	0
62d1aa642d78519f7453409a8b741906	0	0	0	0	0	36	85	223	105	7	0	119	0	9	0	143	0	159	0	237	593	6	0	20	33	127	22	113	0	0	395	34	40	164	0	0	0	30	0	13	50	373	13	54	0
294f5b65de97f99473a9f8a50015bb35	0	77	0	0	0	0	0	200	742	0	0	0	0	90	13	0	0	70	0	108	0	0	0	0	0	0	531	10	0	7	0	4	0	0	0	0	0	0	0	41	1026	0	160	59	0
29f7b5b8112842e06c74ce56672183b0	0	15	0	0	0	0	91	41	384	34	0	11	0	36	22	272	36	517	0	53	134	85	0	46	44	0	48	268	0	0	660	0	0	0	0	0	0	0	0	49	70	26	122	0	0
dcc6b3f59508a9406f220babb23a585f	0	0	0	0	1308	0	0	0	0	0	0	0	0	0	0	0	0	0	0	0	0	0	0	0	0	0	0	0	0	0	0	0	0	0	0	0	0	0	0	1650	0	0	0	0	0
6f0d31217be51b1849b64b309b5c39f8	0	0	0	0	0	17	0	0	51	47	0	0	0	266	12	171	0	0	833	0	0	282	83	202	0	0	13	51	0	0	84	0	0	0	445	0	0	0	0	0	0	0	0	373	0
c0605580eea364ddce51b4205c3dcff1	0	109	0	0	0	0	44	269	311	19	0	53	0	0	14	0	0	247	0	308	0	12	0	0	223	0	12	235	0	18	0	0	0	0	0	0	0	0	0	316	373	0	185	23	0
1541a5a7a416043d3fcf743be48356dd	0	0	37	0	0	281	0	11	666	0	0	14	0	21	279	66	0	76	0	23	63	76	0	80	0	0	23	35	0	244	135	0	0	6	110	7	0	0	169	19	3	0	27	288	0
88e1e44704157f4046541236396f48e2	0	0	0	0	0	12	0	32	64	0	84	12	0	19	77	141	41	341	0	0	69	221	0	32	0	26	28	174	160	3	559	11	131	0	0	0	0	0	6	0	42	107	33	149	60
05c8373250fe919635cb536bcfda4f73	0	0	0	0	0	8	0	32	32	243	0	192	0	27	19	386	99	38	0	0	110	42	0	0	0	824	0	0	0	0	145	0	0	102	0	55	0	68	0	0	139	0	26	10	29
c00d6dc4091fecfdf1a45f34f833e67e	0	0	75	0	7	20	863	94	0	271	87	0	31	0	0	0	16	0	0	71	0	10	0	0	0	0	14	0	288	480	0	7	30	13	0	0	0	0	0	111	14	95	0	0	13
5cc590b91a9e6f94dcb616917b94f7ab	0	0	19	0	46	0	0	0	0	0	25	0	0	199	56	0	14	56	0	0	0	118	13	0	0	0	67	424	13	249	13	0	19	0	0	7	4	0	0	0	0	0	0	13	1243
3cb5e08ca9bda4f2ed827582af2b63d7	1048	0	0	0	0	0	0	0	0	0	0	0	1511	0	0	0	0	0	0	0	0	0	0	0	0	0	0	0	0	0	0	0	12	0	0	0	0	0	0	0	0	0	0	0	0
987bafe6b71ebad27c34a1793c4a7999	0	0	286	31	0	0	0	0	10	0	412	13	0	20	0	58	92	0	0	0	0	0	33	0	0	0	22	54	235	650	22	0	0	0	0	67	0	23	24	209	0	0	0	10	279
dc8537c6ad949c0d6cda38b907ba65ee	122	281	0	0	0	332	50	134	0	0	77	0	136	40	0	0	0	0	35	14	0	9	0	0	0	126	138	0	0	53	292	0	0	72	52	50	12	0	0	0	160	62	133	105	40
397010ec03aa772f1d4887ac6339ee8b	0	0	0	0	0	0	667	0	0	1817	0	0	0	0	0	0	0	0	0	18	0	0	0	0	0	0	0	0	0	0	0	0	0	0	0	0	0	0	0	0	0	0	0	0	0
e38451b4197429539393d6da44356230	0	0	0	0	0	64	0	0	875	0	0	794	0	74	6	0	0	0	0	8	7	0	0	0	58	0	84	27	0	0	0	0	0	0	0	0	432	6	0	47	0	0	0	0	0
f5a455a26774d63cd501e6c0512dac75	0	68	0	84	0	0	14	67	30	0	0	10	0	8	21	0	5	13	0	33	0	22	0	0	6	0	75	20	0	0	125	11	0	0	0	0	0	0	0	0	269	0	0	56	1515
70e8d19520a30f423d54792aec495e2e	0	0	0	0	0	0	0	0	0	0	0	0	0	0	0	0	0	0	0	0	19	0	0	0	0	0	0	0	0	0	0	511	0	0	47	0	0	14	0	12	1781	0	0	0	0
04ae737afa95b2dd5bc352fdde224f58	0	0	184	19	0	12	0	8	0	0	470	0	0	273	0	0	0	9	0	12	0	122	113	7	35	0	251	3	120	74	5	0	0	0	44	0	0	0	0	8	0	0	18	187	335
bf87051ad9ffcd5232e1facc400c34c6	0	0	0	0	0	54	0	5	40	0	0	28	0	10	6	0	0	245	0	0	0	1083	0	0	0	0	54	35	0	6	172	0	0	0	13	0	0	0	26	0	0	0	0	523	0
f82e704a79fcf6da62d85c4c9a519dcf	0	0	289	0	0	0	0	0	0	0	0	0	1400	0	0	0	0	0	0	0	0	0	0	0	325	0	0	0	0	0	0	0	0	0	0	0	0	0	0	0	217	0	0	0	0
e8be0c635c14a98dedfa37b84a25a920	0	509	41	0	0	278	16	18	18	0	75	16	0	3	7	24	61	72	48	65	0	117	48	121	22	63	7	0	24	32	7	0	0	34	104	142	0	16	33	0	4	0	0	12	181
0216e2764d6cb11d8df55cf3459ecdcb	0	0	0	0	0	0	0	8	748	0	11	14	0	18	31	206	0	118	125	0	17	0	0	0	3	10	76	9	0	0	134	0	0	0	36	0	0	0	11	11	0	58	402	161	0
b6c9de09449e562e005b27286817d2a8	0	0	0	0	0	895	95	0	0	37	0	12	0	0	0	541	0	51	0	172	75	0	0	0	0	0	0	21	0	0	163	0	0	21	0	0	0	0	0	0	103	0	0	0	0
e1f3d0e7e284f83de6cd1fc0f51a5796	0	0	0	0	30	21	59	38	113	0	0	0	0	28	0	41	0	353	0	107	0	0	0	0	104	0	13	55	0	11	142	38	65	27	27	0	0	0	0	573	268	0	40	23	0
790eba44ad342f3934789cea52d71473	0	0	0	0	0	0	0	0	0	0	0	762	0	0	0	4	0	10	0	0	376	0	0	0	0	970	0	0	0	0	0	0	0	0	0	0	0	0	0	0	0	0	22	0	0
24b55dff337e0bb93b5099cdf6cd1f88	0	0	0	0	0	8	4	0	0	0	0	310	0	0	0	0	0	99	0	22	0	0	0	0	0	31	0	56	6	0	0	0	117	0	0	0	0	0	0	31	11	0	0	1377	0
f1c38f8c9b59688969178becd2cd9703	0	0	0	0	0	0	66	0	19	0	23	408	0	43	17	28	24	87	72	23	152	34	108	26	0	545	132	108	18	0	37	0	0	14	24	7	0	0	10	0	3	0	0	25	9
474948c2c42190836fe25a38b3168b8a	12	0	0	0	0	0	0	0	0	0	0	0	0	0	0	0	0	0	0	0	0	0	0	0	233	0	0	9	0	10	0	0	574	0	0	0	0	0	0	1093	0	0	0	0	0
78b900070e63d9aa6f1cb66e519e1a4b	0	0	0	0	0	0	0	7	1614	0	0	7	0	0	0	0	0	31	0	0	0	0	0	0	0	0	0	43	0	50	8	0	21	0	0	0	0	0	0	49	73	0	20	0	0
aaa19383e42c1b6f16b996b7d884491e	0	0	0	0	0	0	0	120	23	0	0	56	0	344	39	0	0	79	0	0	0	0	0	0	74	0	80	150	0	3	310	0	25	0	0	0	0	0	0	498	0	0	0	120	0
beccb90dd1bbf0d83361bf65ac81831a	0	0	7	0	0	0	0	0	7	0	0	14	0	327	81	0	0	31	0	0	0	86	0	0	39	0	722	105	0	0	53	0	0	0	31	0	0	0	0	36	0	0	0	346	0
5104531c753ceec904d7f2a31b689fb0	0	118	0	0	41	30	264	57	0	0	0	0	8	0	0	0	0	0	0	62	0	0	0	0	139	0	7	0	0	0	0	15	19	0	0	0	656	0	0	296	12	58	0	7	0
c927d10cb3aa65422b1a7eda120d24c2	0	0	0	0	0	16	727	34	0	0	0	0	0	0	0	0	0	0	0	153	0	0	0	0	0	0	0	0	0	0	0	3	0	452	0	0	0	13	0	0	102	268	0	0	0
668eeeb561d056ff0201f95571d3a520	0	0	15	0	0	132	0	6	141	0	8	110	0	20	0	98	19	192	0	98	21	24	0	0	0	58	6	85	0	0	334	182	0	0	5	0	0	0	0	0	157	0	42	9	0
c76edbc0232a950f9f16eff3e5b2d12b	0	0	81	4	0	0	0	0	0	0	692	0	0	0	0	0	0	0	0	0	0	0	0	0	0	0	838	0	41	0	0	0	0	0	0	0	0	0	0	0	0	0	0	0	62
a707102a55be82817fb214f44f3ff255	26	82	7	0	0	477	8	0	38	0	6	124	0	67	13	89	28	8	0	0	0	0	37	0	19	52	180	28	0	16	149	0	32	0	40	0	0	0	0	0	0	0	0	170	10
1150cd8c1d33edb75ec860abec4e9e6c	0	0	0	0	0	0	0	0	0	0	0	0	0	0	0	0	617	0	0	0	0	0	0	0	0	0	0	0	0	25	0	0	0	0	0	1058	0	0	0	0	0	0	0	0	0
e12ca6fe594249e8b703a9ea606a1b0f	0	51	0	0	0	561	101	0	0	272	0	167	0	32	0	0	0	0	38	0	0	0	0	0	0	0	18	0	0	0	0	0	31	0	0	0	335	0	0	54	6	22	0	0	0
40e685e9cf2dba58e7afa50da78c887b	0	28	0	25	15	0	0	30	311	0	0	8	0	0	0	54	83	356	0	0	0	0	0	0	30	0	0	40	0	0	215	14	192	0	0	0	0	134	0	0	54	15	64	0	15
a1ba5cd6390c079ade32beb424b2f51c	22	142	0	0	142	444	406	58	0	118	6	0	36	6	0	0	0	7	0	20	0	0	0	0	170	0	10	0	0	0	0	15	20	0	0	0	0	29	0	0	32	0	0	0	0
8a237e7e2cff8bffc8b91bafbfb2ba60	0	0	0	0	0	717	145	0	0	0	0	92	0	0	185	0	6	18	0	0	0	0	0	0	0	0	44	0	0	135	12	0	0	0	0	0	45	0	7	254	0	0	0	0	0
9f196d0d763169cbe3ebf450bdb15c24	0	0	0	0	1202	0	30	0	0	0	0	0	0	0	0	0	0	0	0	0	0	0	0	0	64	0	0	0	0	0	0	0	17	0	0	0	0	0	0	316	5	0	0	0	0
d427c7dbd106d045c9bd3f9cf5b7094c	0	0	0	0	0	16	0	5	0	0	0	0	0	0	0	0	0	0	0	157	0	0	0	0	0	0	0	0	0	54	0	0	13	0	0	0	1383	0	0	0	0	0	0	0	0
067964fc8b49daad84de45a2f0fcea7c	0	0	0	0	0	22	40	24	62	18	0	153	0	0	0	0	6	721	0	0	13	15	0	0	81	89	0	0	0	0	0	0	0	4	0	0	12	87	0	7	0	40	215	7	0
61e706f2b857896cc516995543bb7308	0	0	34	0	0	0	0	0	0	108	0	211	0	36	40	0	34	195	0	0	0	136	0	0	34	0	29	112	0	71	48	0	0	0	20	0	0	0	352	0	0	0	0	71	42
8f1626ce1264c2af8b9827e3f7f053c5	0	0	0	0	0	0	0	0	261	0	0	0	0	0	0	0	0	0	0	0	0	0	0	0	0	0	0	0	0	0	1301	0	0	0	0	0	0	0	0	0	0	0	6	0	0
ec7d6ae9dda84082d9c57ea72035360b	0	35	51	0	0	6	0	63	0	0	138	0	0	143	0	0	20	0	0	26	0	204	29	168	0	0	33	0	247	4	0	0	0	50	94	21	0	63	0	0	3	0	0	127	32
2d32aa44af38eeea4e1e0e2e4f97b220	0	0	0	0	0	12	0	0	0	0	0	0	0	288	24	0	6	7	0	0	0	84	0	0	0	0	653	0	0	16	0	0	0	0	66	0	0	0	50	0	0	0	0	334	13
46000859c1055775d30c012d3280ff8a	0	0	0	0	0	10	0	0	20	0	46	0	0	20	0	806	2	0	28	0	0	44	0	0	0	0	14	0	16	0	22	0	0	0	252	0	0	0	0	0	0	0	47	193	16
99c026fdadd6ebec7b35c4d5a9ca2e65	0	0	482	35	0	0	0	0	0	0	691	0	0	0	0	0	111	0	0	0	0	0	0	0	0	0	0	4	0	13	0	0	0	0	0	10	0	0	0	0	0	0	0	0	188
42d11ac5c368888e5e3a20f1d7ea588e	0	0	0	0	0	0	0	0	7	0	0	0	0	23	45	0	0	0	375	0	0	25	15	36	0	0	289	0	13	0	12	0	0	0	431	0	0	0	33	0	0	0	0	209	0
f436e6e9efae7a3e695678fbedbb12b0	0	0	0	0	0	0	0	6	0	0	0	0	0	7	11	0	0	16	0	32	0	0	0	0	0	0	0	0	0	0	11	0	35	0	0	0	0	0	0	1353	12	0	0	0	0
04454bd9e4b63234c90b00321ad37305	0	3	0	0	0	0	0	4	0	0	0	0	0	0	0	0	0	0	0	0	0	0	0	0	224	0	6	0	0	16	0	0	1193	0	0	0	0	17	0	0	0	0	0	0	0
0fb5398f2afcc19efc7a2190989d1ad4	0	0	0	0	0	0	40	0	45	15	0	0	0	0	30	12	12	65	3	92	61	0	0	0	310	0	31	137	0	9	253	0	67	0	0	0	0	0	0	187	17	0	18	48	0
04983f525630c44a41a1618f357defc6	0	0	112	0	0	0	0	5	0	0	0	8	0	47	25	105	0	0	151	10	308	0	63	90	0	0	0	72	0	29	0	0	0	0	212	0	0	15	42	0	9	0	0	111	27
ec46afd9bc79d5fe65141f52055a5ea8	0	0	38	0	0	6	0	0	0	0	30	0	0	0	0	0	706	0	0	325	0	63	0	0	0	0	0	0	0	0	0	0	0	95	0	172	0	0	0	0	0	0	0	0	0
543c657c94935f2031eb508efe17f082	0	0	0	0	0	9	30	18	163	0	0	7	0	64	0	66	0	25	0	0	9	0	0	0	0	20	0	797	0	0	141	0	0	0	0	0	0	0	0	0	0	34	6	20	0
7ee1d59c9fbdbe3347f640ba393b972b	0	0	0	0	0	0	20	74	0	0	0	39	0	0	11	0	0	0	0	0	294	0	0	0	0	109	0	0	0	0	15	0	0	0	0	0	0	0	845	0	0	0	0	0	0
ddd785077e4b49217bb438e345b5eeee	0	0	723	0	0	0	0	0	0	0	4	0	0	0	0	0	101	0	0	0	0	337	0	5	0	0	0	0	0	38	0	0	0	0	0	34	0	0	0	0	0	0	0	0	159
eacf77f8bfcd686f1877d6efdbe679c2	0	6	0	0	0	81	74	43	25	44	0	45	6	8	0	30	17	79	0	599	26	36	0	0	54	37	0	0	0	0	32	0	0	114	0	0	0	22	18	0	0	0	0	0	0
48b9d52e8a4e2d57160c543b8b0aedc5	0	0	488	0	0	0	0	0	0	0	680	0	0	0	0	0	75	0	0	0	0	0	0	0	0	0	0	0	11	0	0	0	0	0	0	0	0	0	0	0	0	0	0	0	130
8724cbf8ad528aee9aadafe0c2de4902	0	0	67	0	0	0	0	0	33	0	78	4	0	0	0	0	16	0	0	0	0	305	0	12	0	136	13	36	335	0	0	0	0	0	70	0	0	0	0	0	0	0	0	279	0
93d4f54cb14dab06d262e603f1b3f637	0	0	0	0	0	5	0	14	0	0	63	0	0	0	0	35	278	41	0	61	66	0	0	0	0	0	0	737	0	0	33	0	0	0	0	0	0	0	0	0	0	0	0	0	48
4c19d908dc2122c360cdadf196a8e484	0	0	0	0	0	0	0	0	48	0	0	21	0	0	0	0	0	141	0	0	0	0	0	0	0	0	0	1098	0	0	38	0	0	0	0	0	0	0	0	0	0	0	0	0	0
91dc45a8d9850461af9ef08adfdce198	0	0	6	0	0	0	0	0	494	0	0	0	0	0	0	30	68	226	0	0	83	0	0	0	0	0	0	81	0	0	61	0	0	0	0	0	0	0	0	0	0	0	276	0	0
07d3193072d69ceef1c47676cc72d1ef	0	5	119	24	0	137	19	41	0	27	152	0	0	0	0	0	61	37	0	81	0	11	0	49	78	7	0	10	49	107	17	0	8	57	0	0	51	0	0	0	23	26	0	18	85
5cb006a8e3db4d40e82d2c0caa58c2b2	0	112	0	0	0	0	4	23	0	0	0	0	0	0	0	0	0	0	0	1109	0	0	0	0	0	0	0	0	0	0	0	0	0	35	0	0	0	0	0	0	5	0	0	0	0
fc2ea086af875929c90fd00ec75d3e60	0	45	0	0	54	0	0	15	48	9	0	14	16	50	62	15	0	5	14	25	0	15	0	0	0	6	62	43	0	6	59	0	0	0	84	0	29	0	137	71	0	9	0	344	0
af89c1230ef59a0c4fe613497b97e540	0	330	0	0	0	0	0	9	0	0	7	5	0	0	34	47	5	41	0	113	13	22	0	0	157	0	63	0	70	9	0	8	0	10	0	5	0	90	24	0	114	0	0	14	38
b27771fc0988c049f4d9d2f10013210e	0	0	0	0	0	0	0	0	12	0	0	0	0	38	11	0	42	0	68	0	62	59	33	0	0	0	45	40	0	537	20	0	0	0	22	0	0	0	8	32	0	0	45	26	118
9a02545b27ef89f5ac072796bc8e8758	0	0	0	0	0	0	0	0	31	0	13	0	0	254	0	0	0	6	0	0	0	206	32	0	0	0	13	0	0	31	0	0	0	0	27	0	0	0	0	0	0	0	0	576	22
605f7c29ca048ed1be16e31327ab7cc7	0	0	0	0	0	0	0	0	0	0	0	0	0	0	0	0	152	0	0	0	30	48	0	0	0	0	0	29	0	263	5	0	0	0	0	651	0	0	0	0	0	0	0	27	0
a8cb7e74aa53ef11035f77713aee4c8d	0	54	4	0	0	38	0	100	0	0	0	0	0	0	0	0	42	0	0	0	0	4	0	0	320	0	0	7	0	0	0	5	0	0	0	25	0	517	0	0	0	66	0	0	17
5e6f85fcafc6286a23809bb6f3930245	34	11	0	0	0	0	43	478	0	0	5	0	0	0	0	0	0	0	0	0	0	0	0	0	0	0	0	0	0	13	0	0	590	0	0	0	0	0	0	0	0	0	0	0	0
e16876aeb2c530ef635a4ec10aa830a6	0	0	0	0	0	0	0	0	0	0	0	28	0	60	136	16	0	13	171	0	52	36	199	36	30	0	250	21	22	0	0	0	0	0	17	0	0	0	39	0	0	0	19	22	0
fa60eaa947f48840936a4caf3272b0ea	0	0	79	29	0	0	7	0	0	0	95	6	0	0	19	0	77	0	0	0	0	0	0	0	0	0	49	0	24	681	11	0	0	0	0	10	0	0	0	40	0	0	0	0	40
466cb503062ef71382fc8e1297fc25e5	0	38	0	0	190	50	0	47	42	0	16	43	0	9	0	64	6	136	0	89	26	36	0	29	56	87	4	0	0	0	83	0	0	16	0	0	0	11	0	0	48	2	28	0	0
33a845c47395aae98c768f360ef9d79d	0	23	11	0	0	23	0	0	56	0	12	22	0	0	0	107	49	39	0	0	346	9	0	0	14	42	0	124	0	0	162	6	0	0	0	23	0	8	0	14	0	0	53	0	0
3c0e8d97dd7a5e69a4924d107d205c1f	0	0	0	0	0	0	519	0	0	0	0	18	0	347	0	0	0	0	0	0	0	127	0	0	0	0	0	0	0	0	62	0	0	0	8	0	0	0	3	0	13	0	0	19	0
8d7cc322cfb2baabe126f8bc950786a1	0	0	0	0	0	0	0	0	0	0	0	15	0	198	0	0	0	104	84	0	0	13	451	0	0	0	154	0	0	0	0	0	0	0	16	0	0	0	0	0	0	0	0	10	0
aa972e1b873092545eb56eb582187279	0	0	0	0	0	32	0	0	0	0	0	0	0	0	0	0	0	0	0	0	0	0	0	0	180	0	28	0	0	0	0	0	136	0	0	0	0	0	0	661	0	0	0	0	0
6763e504415a8c50a47cb11331a01c00	0	0	136	0	0	207	0	0	0	0	14	0	409	0	0	0	14	0	0	0	0	0	0	0	153	0	0	5	0	0	0	0	0	0	0	0	0	0	0	0	85	0	0	0	0
b0bee92660d1418998bafe8e974f07dd	0	0	0	0	0	0	0	0	0	0	0	11	0	0	22	16	0	0	0	0	51	0	0	0	0	0	0	881	0	0	29	0	0	0	0	0	0	0	0	0	0	0	0	0	0
d2d4c29af48776c3bf4b6538cc339cd4	0	0	73	0	0	0	0	0	0	0	112	0	0	0	0	71	4	0	0	0	41	149	0	52	0	0	0	7	440	5	13	0	0	0	0	6	0	0	0	0	0	0	0	0	32
ee1dcfd882610297a5dba9cf094cfe6d	0	0	0	0	0	0	0	101	5	0	0	0	0	0	0	0	0	187	0	0	0	0	0	0	160	0	91	0	0	37	0	0	73	0	0	0	0	0	0	344	0	0	0	6	0
53bec629f7f8add8acc03ad9a29937e0	0	0	0	0	0	0	0	0	0	0	0	0	0	33	0	0	0	0	20	0	0	336	0	566	0	0	11	0	0	0	0	0	0	0	0	0	0	0	0	0	0	0	0	31	0
4b7fe75c244748c2295d883123ea64ea	0	0	0	0	0	0	0	0	0	0	0	0	0	0	0	0	0	0	0	0	0	0	0	0	122	0	0	0	0	0	0	0	0	0	0	0	0	872	0	0	0	0	0	0	0
1f61eb277f8f8af859b32f4c8ab3bcdc	0	0	0	0	0	0	0	0	0	0	0	0	0	0	0	0	0	0	0	0	0	933	0	52	0	0	0	0	0	0	0	0	0	0	0	0	0	0	0	0	0	0	0	0	0
0ea3dc7c2b1460dfc096db326164b09e	0	0	0	0	0	0	0	0	17	0	0	10	0	65	40	148	0	30	194	0	66	13	0	0	0	114	75	8	0	12	18	0	0	0	36	0	0	0	121	0	0	0	0	12	0
89d2172e6674a43ca1c114c7bb567f0f	0	36	0	0	0	0	0	95	21	0	0	0	0	0	0	0	0	31	0	18	0	0	68	0	316	0	14	0	0	100	13	0	215	0	0	0	0	0	0	0	22	4	0	14	0
1ceffd8d3900b17052dd4b1b079d4761	0	0	0	0	0	8	0	13	0	0	0	0	0	11	0	0	69	0	0	24	0	165	0	531	0	0	4	0	25	0	0	0	0	0	0	97	0	0	0	0	0	0	0	0	16
0c60ce967fb0c2cf770b32ed6a72542a	0	0	124	0	0	22	0	0	39	0	59	0	0	43	13	0	8	22	33	0	24	109	22	28	0	0	83	47	0	18	0	0	0	0	20	0	0	0	0	0	0	0	11	171	56
8aed07e2206537a5b1eab9d25f3d8254	0	0	0	0	40	0	0	0	0	0	0	0	0	0	0	0	0	0	0	0	0	0	0	0	0	0	0	0	0	22	9	0	27	0	0	0	0	0	0	849	0	0	0	0	0
7a3b34fc4609ea119018639c2cd8f279	0	0	0	0	0	0	0	0	0	0	0	0	0	0	0	46	0	0	48	0	104	0	0	0	0	0	85	596	0	0	60	0	0	0	0	0	0	0	0	0	0	0	0	0	0
2842169abc7c4684f6095600e9d85e37	0	375	5	0	0	28	16	0	0	52	2	0	0	0	0	0	22	9	0	0	0	19	0	10	0	0	23	33	0	0	6	0	0	4	244	16	0	13	3	0	10	0	0	29	9
65372912be32453a4eff3e3ff3be6f7b	0	0	45	19	0	9	0	0	0	0	12	0	0	7	12	0	0	563	0	0	0	42	0	0	21	0	47	0	3	0	24	0	0	0	0	0	10	53	0	0	0	0	0	22	35
c9d1e8e461c78b908db30e600123defe	0	0	372	0	0	0	0	0	0	0	153	0	0	61	0	0	7	0	0	0	0	201	0	0	0	0	11	9	19	6	40	0	0	0	0	0	0	0	4	0	0	0	0	14	13
99a3a394236cc02d1cbb7db460e072ef	0	0	51	0	0	216	0	0	0	0	0	0	0	0	18	117	0	0	0	0	0	13	0	0	0	0	0	23	66	0	146	0	0	0	0	0	0	0	0	0	0	5	0	0	243
31752de26bae1708609dffc71af4b1ce	0	0	0	0	0	0	0	0	0	0	0	131	0	23	0	0	0	144	0	0	0	6	0	0	0	0	10	0	0	0	583	0	0	0	0	0	0	0	0	0	0	0	0	0	0
4a504eb35047a9bd809ca5dfb913aabb	0	0	0	0	0	0	0	0	18	0	0	212	33	0	0	0	0	19	0	0	4	0	0	0	0	12	0	31	0	0	0	0	0	0	0	0	0	568	0	0	0	0	0	0	0
24e74d80a14c45a5cf5d90ec5a781cc7	0	62	0	0	0	0	0	0	68	0	23	45	0	0	0	0	0	96	0	0	0	0	0	0	0	0	0	65	0	41	0	0	94	0	0	0	0	0	0	393	0	0	0	0	0
6f7e1743658fe1f1ad8d4fba40bb1da7	0	0	206	0	0	0	0	0	0	0	149	0	0	0	0	0	58	0	0	0	0	0	0	0	0	0	0	0	108	202	0	0	31	0	0	0	0	0	0	0	0	0	0	0	129
927ca9f04934f076027725a6a2f9cc1c	0	0	0	0	0	0	0	0	0	0	0	0	0	0	0	138	365	0	0	0	134	0	0	0	0	0	0	0	0	0	104	0	0	4	0	91	0	0	0	0	0	0	45	0	0
ca13838079f94d8e232ce071a7e9e8b9	0	564	0	0	40	0	39	20	0	0	0	0	49	0	0	0	0	0	0	72	0	0	0	0	21	0	0	0	0	0	0	0	0	0	0	0	0	0	0	65	0	0	0	0	0
d3a72abacf83eef1396a692a2fe4f31a	0	7	0	0	0	847	0	0	0	0	0	0	0	0	0	0	15	0	0	0	0	0	0	0	0	0	0	0	0	0	0	0	0	0	0	0	0	0	0	0	0	0	0	0	0
3cfc6301d9b8c0656b620c5c9f22d184	0	0	377	0	0	0	0	5	0	0	36	9	0	0	4	0	10	0	0	0	0	7	0	24	0	0	0	13	26	37	0	0	0	0	0	0	37	0	0	36	0	0	0	4	238
7ceff20f68feb93947c197624c65d12f	0	0	799	0	0	0	0	0	3	0	0	0	0	0	0	0	0	0	0	0	0	0	0	0	0	0	0	0	0	0	0	0	0	0	0	0	0	0	0	0	0	0	0	0	50
834cdf17cbad90d32a153aead05d0d42	0	0	0	0	0	0	0	0	444	0	0	0	0	0	0	0	40	0	0	0	0	146	0	0	0	0	0	50	0	0	0	0	0	0	0	148	0	0	0	0	0	0	12	0	0
9549b29866f858cb559406fcbeb6ac25	0	0	194	0	0	85	7	0	0	233	33	0	61	0	0	0	0	0	0	0	0	0	0	0	109	0	0	48	0	0	0	0	0	0	0	0	0	0	0	0	29	0	0	0	39
678df949bcaa118af8ff553df4cebc52	307	119	0	0	0	0	11	0	64	0	0	0	0	0	0	0	0	27	0	0	0	0	0	0	0	0	0	74	0	0	127	0	0	0	0	0	0	0	0	34	0	0	29	42	0
37afa533a29aa239392010125a935fae	0	768	0	0	0	0	0	0	0	0	7	0	18	0	0	0	0	22	0	0	0	0	0	0	0	0	0	17	0	0	0	0	0	0	0	0	0	0	0	0	0	0	0	0	0
e069fb7e6268a1e4bfde88f361d61581	0	0	15	0	0	0	0	91	0	0	0	0	0	0	0	0	8	0	0	0	0	0	0	0	0	0	0	11	0	0	0	0	0	0	27	0	0	0	0	0	0	679	0	0	0
08f734ce0baf992f381ec04a0d2172b4	0	0	0	0	0	41	0	0	0	0	0	10	0	12	0	0	0	0	79	0	0	0	0	0	15	0	336	6	0	22	0	0	14	0	256	0	0	0	21	0	0	0	0	12	0
0e3fd2cdbe74ab1e66f75cda92091a71	0	0	0	0	0	0	0	0	0	0	0	19	0	0	0	0	0	0	0	0	0	0	0	0	0	0	0	48	0	0	3	0	0	0	0	0	0	0	0	0	0	0	0	754	0
947f1763219a12a9de2325814ea02126	0	10	0	0	0	55	16	0	0	0	20	7	0	0	24	0	12	0	0	0	0	0	0	0	24	0	118	9	0	0	27	0	22	0	0	0	38	3	3	284	27	0	0	19	101
370747a8ed8da5764fac11632e5ba9fe	0	7	25	13	0	18	61	0	0	0	0	0	0	0	0	0	0	0	0	37	0	0	0	0	0	300	15	20	11	78	0	8	0	59	63	0	18	0	29	0	0	46	0	0	0
50929af272ea7074efd7e4c99ed87a9a	0	0	4	0	0	37	0	0	0	0	86	0	0	0	0	109	0	0	0	0	0	72	0	113	0	0	33	0	57	25	0	0	0	0	104	83	0	0	0	0	0	0	12	40	27
96a3bb92a7abb747a8376fffada59f0a	0	0	0	0	388	119	0	0	0	0	0	0	0	0	0	0	0	0	0	0	0	0	0	0	56	0	0	0	0	0	0	0	31	0	0	0	80	0	0	113	0	14	0	0	0
db5cfc3e8cb36a955adfcb8b82c6f93f	0	0	31	0	0	98	0	0	20	0	40	0	0	38	39	0	0	4	0	95	0	81	53	0	0	0	106	26	0	143	8	0	0	0	0	0	0	0	0	0	0	0	0	18	0
e0695651c0828c9b61247d0ed577562a	0	0	0	0	0	0	0	0	0	0	0	0	0	0	0	0	209	0	0	0	0	0	0	0	0	0	0	0	0	12	0	0	0	0	0	574	0	0	0	0	0	0	0	0	0
e50ce2949f41c4e470d72d0e33dcac0a	0	0	0	0	0	0	0	0	0	0	0	0	0	0	53	0	0	0	0	0	0	0	0	0	0	0	17	14	0	0	0	0	0	0	0	0	709	0	0	0	0	0	0	0	0
7a3aa6350fab94955cc150701282e915	0	0	58	0	0	0	0	0	0	0	538	0	0	0	0	0	93	0	0	0	0	0	0	0	0	0	0	0	0	98	0	0	0	0	0	0	0	0	0	0	0	0	0	0	0
78cd7d7f8657fcc5b56632ffdd390c93	0	0	0	0	0	0	0	0	0	0	0	0	0	0	0	0	475	0	0	0	0	47	0	56	0	0	0	0	0	0	0	0	0	0	0	205	0	0	0	0	0	0	0	0	0
e1282aaea6b132165260af222ce1edab	0	0	0	0	0	0	0	0	0	0	0	152	0	14	0	0	0	144	0	0	23	25	0	0	0	53	14	177	0	13	39	0	0	0	23	0	0	0	90	0	0	0	0	0	0
87c952f35f4377d126d59903e538319c	0	0	0	0	0	0	0	0	232	0	0	0	0	0	0	20	0	491	0	0	0	0	0	0	0	0	0	0	0	0	0	0	0	0	0	0	0	0	0	23	0	0	0	0	0
486221bf46b09d6f43b8bd19d823f93a	0	0	0	0	0	0	0	0	0	0	0	0	0	0	0	0	22	0	0	0	0	58	0	0	0	0	100	12	0	544	0	0	0	0	0	0	0	0	0	0	0	0	0	24	0
4dc69e389a2857c4772c80f53b2c225b	0	0	0	0	0	0	0	0	643	0	0	0	0	0	0	0	0	0	0	0	0	0	0	0	0	0	0	0	0	0	13	0	0	0	0	0	0	0	0	0	0	0	88	0	0
1cfd13d3a4eaab6736d860dc7ba8ee6b	0	0	0	0	0	0	0	0	0	0	0	18	0	0	7	135	0	0	59	0	165	0	0	0	0	0	30	175	0	16	101	0	0	0	14	0	0	0	0	0	0	0	0	22	0
1f72fda7da9f85043a997b9c59e38c27	0	96	0	0	0	0	5	0	88	0	0	27	0	0	0	59	72	77	0	0	16	0	0	0	30	12	0	7	0	0	14	0	86	0	0	4	0	18	0	55	26	0	50	0	0
094f289baaedf9e28f421b0c1b3b74f5	0	0	8	0	0	12	0	0	63	0	0	0	0	67	3	0	0	44	0	0	0	25	0	0	0	22	0	0	0	0	361	0	0	0	0	0	0	0	0	0	0	0	0	134	0
dfce208dfcde9453b12a2bca40c073aa	0	0	0	4	0	32	0	20	0	0	0	0	0	24	0	0	0	0	0	0	0	0	0	0	0	0	33	6	0	0	0	0	0	0	0	0	0	0	0	0	0	0	0	11	605
3f4347381f9908bd7272401cad043dcb	0	0	35	0	0	14	0	34	20	0	93	23	0	10	30	0	26	21	0	0	0	128	0	34	31	0	52	32	23	0	0	0	12	0	11	0	0	7	0	0	0	29	0	63	0
4201dd06856ddff6c8f7babff7f5b25e	322	0	0	0	0	0	0	41	0	0	0	0	0	0	0	0	0	0	0	0	0	0	0	0	73	0	0	0	0	0	12	0	0	0	0	0	0	92	0	84	18	51	0	0	0
a82a6244690ea33c24a79bb6d027f712	0	0	267	0	0	0	0	0	0	0	285	0	0	0	0	0	24	0	0	0	0	0	0	0	0	0	0	0	0	0	0	0	0	0	0	0	0	0	0	0	0	0	0	0	114
86dc04659992719ffff3292a82f19167	0	0	74	0	0	0	4	0	0	0	0	0	0	0	0	0	53	0	0	0	0	82	0	9	0	0	0	0	0	339	0	0	0	0	0	51	0	0	0	0	0	0	0	0	74
7f43fdfda83658f02d6c4940043f4699	0	0	0	0	0	0	136	112	0	0	0	0	0	37	36	0	0	0	0	0	0	59	0	0	0	0	5	58	0	0	81	0	0	0	12	0	0	0	0	0	30	63	0	41	0
04c23e171447a87af8809db462da999b	0	0	0	0	0	0	0	0	0	0	0	0	0	0	0	0	10	65	0	0	0	0	0	0	0	0	0	562	0	0	32	0	0	0	0	0	0	0	0	0	0	0	0	0	0
a1d547fe9e48bf520819d38c001aed0d	0	0	0	0	0	0	68	0	0	0	0	0	0	0	0	0	0	0	0	551	0	0	0	0	0	0	0	0	0	0	0	0	0	47	0	0	0	0	0	0	0	0	0	0	0
ee5b42b05fa9bb8e6c422b1ba80f1ee1	0	0	0	0	0	34	0	0	0	0	0	39	0	141	125	0	0	0	49	0	0	0	0	0	0	0	232	0	0	0	0	0	0	0	0	0	0	0	37	0	0	0	0	0	0
54ed69b99020d00a668380f3314019e7	0	5	0	0	0	0	9	18	6	0	0	3	0	9	0	0	0	15	0	58	0	0	0	0	8	0	0	12	0	32	0	0	0	16	0	0	256	16	0	0	0	0	0	0	181
79729d8f4335d80dbe9783430033d16f	0	0	0	0	0	0	0	0	0	0	0	12	0	0	0	0	0	0	0	0	372	9	0	0	0	0	0	20	0	0	12	0	0	0	219	0	0	0	0	0	0	0	0	0	0
9da795cb3eef43f70a675b899856336f	118	0	0	0	0	44	0	0	0	0	0	0	0	0	0	0	0	0	0	0	0	0	0	0	101	0	0	0	0	0	0	0	165	0	0	0	0	38	0	177	0	0	0	0	0
3bbd1a3db9b1ac3e6d78025d66dbe6c3	0	0	10	0	0	167	179	5	0	34	0	0	0	0	0	0	0	9	0	119	0	5	0	0	0	0	0	21	0	0	17	0	0	46	0	0	0	0	0	24	0	0	0	0	0
50c3ff9ae91619ca61ef07995d60cfd2	0	7	29	0	0	14	0	0	23	0	53	6	0	0	0	0	7	57	0	0	0	0	0	0	52	0	15	121	0	0	91	0	38	0	0	0	12	5	0	0	4	0	13	7	68
bc2fc3af86d549e6743c7a70462800b8	0	0	0	0	0	0	0	0	0	0	0	0	0	0	0	0	40	0	0	0	0	41	0	0	0	0	0	0	0	19	0	0	0	0	0	515	0	0	0	0	0	0	0	0	0
07d31ee613d2eb20d14080ca5b4902a4	0	0	195	0	0	18	0	0	0	61	19	0	62	0	0	0	0	0	0	0	0	0	0	0	140	0	0	0	64	0	0	0	0	0	0	6	0	0	0	0	43	0	0	0	0
3137920c75c9296418b5126e95275ba0	0	0	0	0	0	0	0	0	0	0	0	0	0	103	0	0	10	0	25	0	0	53	0	0	0	0	276	19	0	27	44	0	0	0	0	8	0	0	0	0	0	0	0	42	0
10bcad9a1d97e5aaf9a614234e7d2153	0	27	18	0	0	77	11	17	32	47	0	6	0	14	0	24	22	2	0	38	14	16	0	0	0	37	16	13	14	2	5	0	0	23	0	62	16	7	11	11	6	0	9	3	0
99e0b776960601bf73e2942d11c78c27	0	0	0	0	0	0	0	0	50	0	0	120	0	0	0	21	0	42	62	0	0	0	0	0	0	33	0	12	0	0	0	0	0	0	0	0	0	0	0	0	0	0	245	12	0
084913601a9cab8e6fc2ad78d8ee1eef	0	0	56	0	0	0	0	0	0	0	266	0	0	0	0	0	0	0	0	0	0	0	0	0	0	0	0	0	237	0	0	0	0	0	0	0	0	0	0	0	0	0	0	0	34
932a0766b8706513805b4ae62531d3e8	0	0	286	0	0	0	0	0	0	0	185	0	0	0	0	0	66	0	0	0	0	0	0	0	0	0	0	0	15	0	0	0	0	0	0	0	0	0	0	0	0	0	0	0	23
c6ec10a7f6eab857ede17893173d45a0	0	0	12	0	0	0	0	0	0	0	9	0	0	0	0	0	0	0	0	0	16	15	0	62	0	0	0	0	0	10	0	0	0	0	385	0	0	0	0	0	0	31	0	0	34
381236f33cbebcc197ea8f6e9ba57340	0	0	221	0	0	0	0	0	0	0	224	0	0	0	0	0	55	0	0	0	0	0	0	0	0	0	0	0	47	0	0	0	0	0	0	0	0	0	0	0	0	0	0	0	23
c652898a482ec8fcda99941a1c4a916f	0	0	0	0	0	0	0	72	0	0	0	0	0	0	0	0	0	0	0	0	0	0	0	0	0	0	0	0	0	0	0	8	0	0	0	0	0	0	0	0	464	26	0	0	0
38f816a53f6ace76402c1ab0d5f4bff6	0	0	0	0	0	0	0	0	0	11	0	24	0	0	11	33	49	4	0	148	0	0	0	0	0	64	0	0	0	4	20	0	0	0	0	149	36	0	0	0	12	0	0	0	0
803bfda5a9cff173e08128916895ed38	0	0	0	0	0	0	0	0	0	0	0	7	0	0	0	0	0	0	0	0	0	0	0	0	235	0	0	0	0	10	22	0	35	0	0	0	77	0	0	172	0	0	0	0	0
f0456b56746baba7933d8d6e0cdf82f7	0	514	0	0	0	0	0	0	0	0	0	0	0	0	0	4	0	0	0	0	0	0	0	0	6	0	16	0	0	0	0	0	0	0	13	0	0	0	0	0	0	0	0	0	0
2449640de95be0960f3bad7f68808cfb	0	0	0	0	0	0	0	21	0	0	0	0	0	0	0	0	0	0	167	0	0	0	0	93	0	122	16	0	0	0	0	0	0	41	0	0	0	0	0	0	0	0	0	75	0
2248c5aa414f4b0ee92066a0dfa64d1f	0	0	0	0	0	0	0	0	0	0	0	0	0	14	0	0	0	0	0	0	0	456	0	18	0	0	0	0	0	0	0	0	0	0	4	0	0	0	0	0	0	0	0	42	0
7c97f5b1099bd3d9f0fa9df89fe5140a	0	0	0	0	0	0	0	0	0	0	0	0	0	46	26	0	0	15	8	0	0	0	28	0	0	0	105	20	0	65	49	0	0	0	33	0	0	0	7	15	0	0	0	97	8
54e4bf0e742a5bcc6f59c4fc1bed1b4c	0	0	0	0	0	0	0	0	0	0	0	0	0	24	0	0	0	0	0	396	0	14	0	0	0	0	0	0	0	0	86	0	0	0	0	0	0	0	0	0	0	0	0	0	0
534e0c8af1b3c5ef1ec397dbe02aa60c	0	0	0	0	25	0	0	0	36	0	0	51	0	24	0	0	0	83	0	23	0	0	0	0	0	0	9	29	0	8	36	0	0	0	0	0	0	0	0	195	0	0	0	0	0
9c369497cf533bc737ad408cc73f7fb2	0	0	0	0	0	0	0	0	0	0	0	0	0	0	0	0	0	0	0	0	0	0	0	0	0	0	42	2	0	0	0	0	0	0	13	0	0	0	0	0	0	0	0	461	0
56f12919706a59f1b5f6cc7044340ef9	0	0	0	0	0	0	0	3	16	0	0	21	0	0	0	0	0	22	0	0	0	0	0	0	0	0	26	0	0	411	18	0	0	0	0	0	0	0	0	0	0	0	0	0	0
f666415fa6fa8563f6c63998f919c224	0	0	0	0	0	0	0	0	188	0	0	0	0	0	20	76	9	0	0	0	0	61	0	0	0	0	30	0	0	9	48	0	0	0	0	0	0	0	0	0	0	0	75	0	0
0962c85a48ba9c91bbc709a38ab16956	0	0	0	0	0	0	0	0	0	0	0	21	0	150	157	0	0	0	0	10	0	0	0	0	0	4	3	0	0	0	11	0	0	0	0	0	0	0	142	17	0	0	0	0	0
40ced2412ee37470a93d37be1ff17c3e	0	0	0	0	0	0	0	0	0	0	0	0	0	57	0	0	0	0	289	0	0	2	18	0	0	0	59	0	0	0	0	0	0	0	41	0	0	0	0	0	0	0	0	45	0
1f98c3d8255aecb7ccf8f6a81bf98b65	0	0	32	0	0	0	0	0	0	0	0	0	295	0	0	0	0	0	0	0	0	0	0	0	150	0	0	0	0	0	0	0	0	0	0	0	0	0	0	0	29	0	0	0	0
fcb374eb056aaea6cf396ea53f56b6a0	0	0	0	0	0	0	0	0	0	0	0	40	0	0	0	0	0	0	0	0	0	0	0	0	0	0	36	0	0	0	28	0	0	0	0	0	0	0	0	402	0	0	0	0	0
a278225ff45d3d4909e4ada102d6d0ac	0	0	0	0	0	0	0	0	0	0	0	0	0	0	0	0	0	10	0	0	0	0	0	0	0	0	0	9	0	484	0	0	0	0	0	0	0	0	0	0	0	0	0	0	0
a9d7c7047b57673e72cae82f21697a24	0	0	50	0	0	0	0	0	0	0	79	0	0	26	0	0	76	0	0	0	0	0	0	0	0	0	11	13	13	107	29	0	0	0	0	0	0	0	0	0	0	0	0	0	98
e8a31ecde37becd938e45085a7c19004	0	0	0	0	0	114	0	0	0	0	72	0	0	0	0	0	84	29	0	31	0	0	0	0	0	0	0	0	22	17	2	0	0	23	0	81	0	0	0	0	0	0	0	0	26
b14292d761943b43c984cdb5a5019d70	0	0	0	0	55	0	0	0	0	0	0	0	0	0	0	0	0	5	0	3	0	0	0	0	0	0	0	0	0	4	0	0	0	2	0	0	0	0	0	421	0	0	0	0	0
66d0f50270940ad12f91015556ad8712	0	0	6	0	0	0	0	0	0	0	88	0	0	6	0	0	46	0	0	0	0	248	0	18	0	0	0	0	8	31	0	0	0	0	10	4	0	0	0	0	0	0	0	22	0
2c345f24022144f995ba27f1305fc229	0	0	0	0	0	0	0	0	0	0	0	0	0	0	0	0	0	464	0	0	0	19	0	0	0	0	0	0	0	0	0	0	0	0	0	0	0	0	0	0	0	0	0	0	0
778cd2d47a694c94aeee1ae521dd4ad0	0	0	29	0	0	0	0	0	0	372	0	0	0	34	0	0	0	0	0	0	0	0	0	0	0	0	0	30	0	0	0	0	0	0	0	0	0	0	0	0	12	0	0	0	3
88a175ad2877b7d8f0a63b3f3bc66cfc	0	0	0	0	0	0	0	0	0	0	0	0	0	0	45	0	0	24	0	0	0	0	0	0	0	0	0	0	0	0	33	0	34	0	151	0	0	0	0	0	0	0	0	188	0
ea8a71c837f941e2ad1dc2bc8e673793	0	0	0	0	0	0	0	0	0	0	0	9	0	0	0	149	13	5	0	27	163	0	0	0	0	0	0	38	0	0	40	0	0	0	27	0	0	0	4	0	0	0	0	0	0
918a5ea91bcbd96a1d8e38461af08b58	0	0	0	0	0	35	0	111	49	0	0	0	0	0	0	0	0	0	0	0	0	0	0	0	0	0	0	0	0	0	0	0	0	0	0	0	197	0	0	0	0	29	52	0	0
9561ac02c5561a7989aa19a52fc46f93	0	33	0	0	0	0	0	0	0	0	0	41	0	23	17	0	24	0	27	0	12	0	0	0	0	33	27	11	0	0	0	0	0	0	184	0	0	0	10	0	0	0	0	30	0
aa7aa2291d1600a328ea432646a20e7b	68	0	0	0	38	27	6	49	0	0	0	0	0	21	0	0	0	35	0	0	0	14	0	0	0	0	0	34	0	18	0	0	0	0	0	0	0	0	0	153	0	0	7	0	0
58d03e3fff7c3ab54b9fcecda0c58976	0	0	0	0	0	27	13	0	0	0	0	16	0	0	0	18	0	290	0	11	0	0	0	0	0	0	0	0	0	0	43	9	0	0	0	0	0	0	0	0	24	0	0	0	17
a49c5d157c3b91715abb3093c26895ea	0	0	0	0	0	0	0	0	0	0	59	0	0	0	0	0	148	0	0	0	0	6	0	18	0	0	0	0	28	15	0	0	0	0	0	93	0	0	0	0	0	0	0	0	101
fd47ddecd3e6fdb2c91aa75a267ed50f	0	0	0	0	0	0	0	0	45	0	0	0	0	0	0	376	0	0	0	0	0	0	0	0	0	0	0	0	0	0	40	0	0	0	0	0	0	0	0	0	0	0	0	0	0
264661e4dc6540a56c3cf796b6c1f158	0	0	0	0	0	0	0	0	0	0	0	0	0	10	0	0	0	0	0	0	0	35	0	0	0	0	7	0	0	0	0	0	0	0	0	0	0	0	0	0	0	0	0	0	403
65b01cd322f91f7828a0db8a17c9145a	0	8	13	0	0	0	0	0	0	0	0	0	0	0	0	0	291	0	0	0	0	0	0	0	0	0	0	0	0	18	0	0	0	0	0	102	0	0	0	0	0	0	0	0	22
5f83327019961b727c53c9d513a61ced	0	0	0	0	0	0	0	0	0	0	0	0	0	11	0	0	0	0	0	0	0	0	0	0	0	0	442	0	0	0	0	0	0	0	0	0	0	0	0	0	0	0	0	0	0
cf14e452839776024d7c88967a20f362	0	0	0	0	0	0	0	0	0	0	0	0	0	4	0	0	0	0	0	0	0	0	0	0	0	0	0	365	0	0	81	0	0	0	0	0	0	0	0	0	0	0	0	0	0
6b4041b55b5e949fcfaddaf4a2659c54	36	21	0	0	0	0	126	0	0	80	0	0	0	0	0	0	0	0	0	0	0	0	0	0	0	0	0	0	0	0	0	20	85	0	0	0	0	23	0	0	22	29	0	0	0
9246cf4e497fbc29ca9261e1d1dc2e57	0	0	12	0	0	0	0	0	0	0	0	0	0	0	0	0	0	0	0	0	0	20	0	0	0	0	0	0	0	0	0	0	0	0	0	0	0	0	0	0	0	0	0	0	410
fc662f542526b8840aaf879a7a590961	0	0	0	0	0	0	0	0	0	0	0	0	0	0	0	0	0	5	0	0	0	0	0	0	0	0	0	88	0	0	84	0	0	0	191	0	0	0	0	0	20	0	0	53	0
129c0aad116182fa30a29ae9c658cbaf	0	0	0	0	0	0	19	0	10	29	0	15	0	33	3	45	0	34	0	0	70	35	0	0	0	35	5	0	0	0	5	0	0	53	29	0	0	0	5	0	0	0	11	0	0
d6f4bfd30bd0ae2a5ee450e01fa5f0ef	0	68	0	0	0	0	0	0	0	0	0	0	0	0	0	0	0	0	0	0	0	0	0	0	17	0	0	0	0	0	0	0	348	0	0	0	0	0	0	0	0	0	0	0	0
9b4adbc302afeb0b82471a79d92965fb	0	0	322	0	0	0	0	0	0	0	61	0	0	0	0	0	29	0	0	0	0	0	0	0	0	0	0	0	19	0	0	0	0	0	0	0	0	0	0	0	0	0	0	0	0
fcfce7b7dc225c10b47dbfc63fd9e39a	0	18	9	0	0	43	0	9	0	24	25	0	0	0	0	16	31	0	0	18	10	51	0	0	0	0	12	20	16	14	0	0	0	39	0	9	0	0	26	0	0	9	0	0	27
71c8fe8002d716a224c7ba1e151a652b	0	0	63	0	0	19	0	0	84	0	0	0	0	0	0	0	58	37	0	0	0	0	0	0	0	0	0	33	0	0	61	0	27	0	0	0	0	0	0	0	0	0	0	0	43
a3735018e4aaaefebb6b915de991245e	0	29	0	0	0	0	0	19	0	0	0	0	0	0	0	261	0	0	0	7	0	37	0	0	4	21	0	9	0	0	0	0	0	0	0	0	0	8	0	0	28	0	0	0	0
23a1b4327f9b6efe515213fa6df5fe1d	0	0	155	0	0	0	0	0	0	0	30	16	0	0	0	0	0	0	0	0	0	22	24	0	0	0	16	24	11	99	0	0	0	0	0	0	0	0	0	0	0	0	0	24	0
d64416c14098e3c662bb9215d0ef33b6	0	0	0	0	80	80	0	0	21	0	0	0	0	0	0	0	0	49	10	0	0	0	0	0	0	0	31	132	0	0	12	0	0	0	5	0	0	0	0	0	0	0	0	0	0
83d0f695c70b092ada6823dd99bb9298	0	0	0	0	0	0	0	0	25	0	0	7	0	0	0	27	0	8	0	0	8	0	12	0	0	0	8	273	0	14	12	0	0	0	0	0	0	0	0	24	0	0	0	0	0
856cbabf470482e3df3c6b52afa9de63	0	0	0	0	0	0	0	0	20	0	0	0	0	0	0	11	0	0	0	0	0	9	0	0	0	0	0	28	0	0	38	0	0	0	0	0	0	0	0	0	304	0	0	0	0
98d685ba772316ed06388b81144c745d	0	0	0	0	0	0	0	14	14	0	15	12	0	26	0	0	11	41	0	5	0	63	0	0	0	0	12	2	0	10	124	0	0	9	0	0	0	0	0	0	0	0	25	25	0
7aacce7d8c020baa27cb025d21039a59	0	57	0	0	0	0	0	10	0	0	0	0	0	0	0	0	219	0	0	15	0	0	0	0	0	0	0	0	0	0	0	0	0	0	0	95	0	10	0	0	0	0	0	0	0
53150fa48560fd8c96f65055224d4c0d	0	0	0	0	0	0	0	0	0	0	0	0	0	10	0	0	177	0	0	0	0	134	0	54	0	0	15	0	0	0	0	0	0	0	0	14	0	0	0	0	0	0	0	0	0
44a84e2b98520131380c10a19fb48d80	0	0	0	0	0	0	0	20	0	0	0	0	0	10	0	0	0	0	0	12	0	20	0	0	0	0	33	0	0	38	0	0	29	0	0	73	0	0	0	11	0	0	0	0	157
148e07a48708dc356ba37678f1010844	0	0	0	0	0	0	0	13	0	0	0	21	0	0	0	79	4	0	0	0	28	0	0	0	0	83	0	12	0	0	5	19	0	0	18	0	0	68	0	0	45	0	0	0	0
04ba9a00b4913d8d37846eb17177a913	0	0	120	0	0	0	0	0	0	0	0	0	0	0	0	0	2	0	0	0	0	0	0	0	0	0	0	0	0	0	0	0	0	0	0	0	0	0	0	0	0	0	0	0	268
085e5180f8b8eeae21ef14abedf3f5fe	0	23	0	0	0	0	40	23	0	0	0	0	0	0	0	0	0	0	0	0	0	0	0	0	47	0	0	0	0	0	0	0	70	0	0	0	141	0	0	0	12	32	0	0	0
d3ce03bcd6ac20717c56622b9f4213fe	0	0	0	0	0	0	0	0	0	0	0	0	0	17	0	0	0	0	0	0	0	25	0	0	0	0	0	0	0	261	5	0	0	0	0	0	0	0	0	0	0	0	0	79	0
94b8890cfdb177047b01d1939e99707d	0	0	0	0	54	0	0	0	0	0	0	0	0	0	0	0	0	107	0	0	0	0	0	0	0	0	0	61	0	0	0	0	0	0	0	0	0	0	0	124	0	0	0	0	29
a64e677ad843dc49c0a90c2aea52ab47	0	0	0	0	0	24	0	0	0	0	0	0	0	9	0	0	0	0	0	0	0	0	0	0	0	0	0	0	0	0	0	0	0	0	312	0	0	0	0	0	0	0	6	23	0
995ac151de50fc1ce81d4570af93ae2e	0	0	50	0	0	17	0	0	0	0	13	2	0	133	0	0	6	0	0	0	0	12	50	30	0	0	0	0	23	0	0	0	0	0	7	0	0	0	0	0	0	0	0	30	0
026f69f34b2f52c3c77efa431e8d23a4	0	0	208	0	0	0	0	0	0	0	75	0	0	0	0	0	27	0	0	0	0	0	0	0	0	0	0	0	45	16	0	0	0	0	0	0	0	0	0	0	0	0	0	0	0
a58b20e16b3950bc87e09a993c493ab5	0	0	0	0	0	0	0	0	0	0	0	0	0	0	0	0	86	0	0	0	0	18	0	0	0	0	0	55	0	197	0	0	0	0	0	0	0	0	0	0	0	0	0	14	0
b5a98a8688497ac9b6a58029c1d1f994	0	0	0	0	0	92	0	0	0	0	0	5	0	0	0	0	0	0	166	0	0	0	0	0	0	0	89	0	0	0	7	0	0	0	0	0	0	0	3	0	0	0	0	6	0
e4d7b75674f5655a979d9feb94b3670f	0	0	0	0	0	28	0	0	0	0	0	0	0	0	0	79	8	33	0	0	0	7	86	34	0	0	0	0	0	0	40	0	0	0	30	11	0	0	0	0	0	0	9	0	0
e9afba933a1559a344d0cc29dbf3beb2	0	0	202	0	0	0	0	0	0	0	31	0	0	0	0	0	5	24	0	0	0	0	0	0	0	0	0	0	99	4	0	0	0	0	0	0	0	0	0	0	0	0	0	0	0
4051c6d32a46a4a0d3ce215defd17c96	0	0	0	0	0	69	0	0	0	92	0	0	0	0	0	0	0	0	0	203	0	0	0	0	0	0	0	0	0	0	0	0	0	0	0	0	0	0	0	0	0	0	0	0	0
714a0a555bd33ba985954ebbc91280ed	0	0	0	0	0	0	0	0	0	0	0	0	0	0	47	0	0	0	0	0	0	93	0	0	0	0	0	33	0	0	0	0	0	0	0	0	0	0	182	0	0	0	0	7	0
cdce67bdd2493c0a95f6634ee43cad0d	0	0	0	0	0	0	0	7	0	0	0	0	0	0	0	0	6	0	0	0	0	48	0	0	0	0	28	0	0	0	0	0	0	0	0	0	0	0	0	0	0	0	0	0	269
072d4cb1e00f658fffba2e9a35dd903c	0	0	0	8	0	0	0	0	7	0	11	0	0	0	0	0	0	0	0	0	0	14	0	59	0	0	0	0	4	0	0	0	0	0	92	0	0	0	0	0	0	0	0	0	161
8acf3ec551c549e2f03e08f599be8a88	0	0	0	0	0	0	0	0	7	0	0	0	0	0	0	0	0	0	0	349	0	0	0	0	0	0	0	0	0	0	0	0	0	0	0	0	0	0	0	0	0	0	0	0	0
c2c046f3a890dca91e37bb41fb21d318	0	0	163	0	0	0	0	0	0	0	0	0	0	7	0	0	6	0	0	0	0	7	0	0	0	0	0	0	0	27	0	0	0	0	0	0	0	0	0	0	0	0	0	0	145
70454a61e38e838f8477d42f8486237f	0	0	0	0	0	70	0	25	0	0	9	0	0	0	0	0	0	0	0	90	0	19	13	0	0	0	0	11	25	0	0	0	0	3	0	63	0	0	0	0	4	17	0	4	0
9f628b735240e8f5fad77b3afb166e59	0	0	0	0	0	0	0	0	153	0	0	0	0	0	0	0	9	0	0	0	0	0	0	0	0	0	0	96	0	0	58	0	0	0	0	0	0	0	0	0	0	0	37	0	0
78065ef9a594af0ac28dab535ed63b59	0	0	0	0	7	0	0	27	0	0	0	0	0	7	4	0	0	19	0	0	0	0	0	0	0	0	74	0	0	0	70	0	103	0	0	0	0	0	0	12	11	8	0	0	0
70493bb6eaaa5b694152002a267e4145	0	0	133	0	0	0	0	0	0	0	185	0	0	0	0	0	12	0	0	0	0	0	0	0	0	0	0	0	0	0	0	0	0	0	0	0	0	0	0	0	0	0	0	0	8
0ce2d48177ca83c06d42aa40a2e27d0c	0	0	0	0	0	0	0	0	0	0	0	0	0	0	0	0	0	0	0	0	0	0	0	50	0	0	0	0	0	0	0	0	0	0	280	0	0	0	0	0	0	0	0	6	0
3d684407604e9bb82543bc89d7037b1d	0	0	0	0	0	0	0	0	14	0	0	0	0	3	0	18	0	0	15	0	7	145	0	4	0	0	0	2	0	0	0	0	0	127	0	0	0	0	0	0	0	0	0	0	0
945958e63631ab75acb3bded52cb3131	0	0	0	0	0	0	0	0	0	0	0	0	0	263	0	0	0	0	0	0	0	3	0	0	0	0	0	0	0	0	0	0	0	0	21	0	0	0	0	0	0	0	0	47	0
7efe2520f47bb2e8a5448ea2a3d7c90b	0	0	0	0	0	13	0	0	61	0	15	37	0	0	0	0	33	56	0	0	0	0	0	0	0	0	10	0	0	0	18	0	0	8	0	0	13	0	0	65	0	0	0	0	0
daa45bee81d4b3c84159b1f5c0a3eaa6	0	135	16	0	0	0	0	0	4	93	0	0	0	0	0	0	0	0	0	0	0	0	0	0	0	0	0	0	36	45	0	0	0	0	0	0	0	0	0	0	0	0	0	0	0
2243b00a9576d55d15ef0809165b94bc	0	0	0	0	0	0	0	0	0	0	0	22	0	0	0	0	0	0	0	0	0	0	0	0	0	0	0	5	0	0	0	0	172	0	0	0	0	0	0	129	0	0	0	0	0
7a57bd76c23d7a33a9035094127a2a8c	0	0	0	0	0	0	0	19	7	0	0	0	0	0	0	11	0	0	0	0	0	6	0	0	13	0	0	0	0	0	18	24	0	0	0	0	0	0	0	0	224	0	6	0	0
817249d5de0c36b195c692ff9f98dac1	0	0	143	0	0	0	0	0	0	0	8	0	0	0	0	0	0	0	0	0	0	0	0	0	0	0	0	0	0	0	0	0	0	0	0	0	0	0	0	0	0	0	0	0	176
9fc56284fe97c8b0c6a4c985a3383d6c	0	0	0	0	0	0	0	0	30	0	0	3	0	0	0	116	0	18	0	0	64	0	0	0	0	0	11	45	0	0	21	0	0	0	8	0	0	0	0	0	0	0	0	11	0
05c38622f53537fcb943509ee903b946	39	59	0	0	0	68	7	5	0	8	0	0	41	0	0	0	0	0	0	0	0	0	0	0	0	0	11	0	0	0	0	0	59	0	0	0	0	0	6	0	17	6	0	0	0
deddb817bf1479a2957487eeef494ba5	0	0	0	0	0	0	0	0	9	0	0	26	0	0	0	0	0	0	0	0	0	0	0	0	0	291	0	0	0	0	0	0	0	0	0	0	0	0	0	0	0	0	0	0	0
9b6fe44af97ee9510e59a47535802374	0	0	0	0	0	0	0	0	0	0	0	0	0	31	28	0	0	0	0	0	0	54	0	0	0	0	14	0	0	159	38	0	0	0	0	0	0	0	0	0	0	0	0	0	0
be97feb70eafdd9bd7495ca401e70452	0	0	0	0	0	0	55	0	0	84	12	0	0	0	0	0	0	0	0	0	0	0	0	0	0	0	0	0	52	0	0	22	0	0	0	17	0	0	0	0	26	0	21	17	18
06ee77212a03932a6b15b9358fdf16f3	0	0	0	0	0	20	0	0	17	0	0	15	0	63	0	0	0	33	0	0	0	0	0	0	0	0	0	0	0	3	4	0	0	0	0	0	0	0	0	168	0	0	0	0	0
bdc77c47d5a6c7283fea2a0f691823f4	0	0	0	0	0	0	0	0	49	0	0	14	0	0	52	0	0	0	0	0	0	28	0	0	0	0	13	42	0	8	0	5	0	0	0	0	0	0	0	0	106	0	0	6	0
70b5280a2b60aba108e02021313c30d5	0	0	6	0	16	0	27	0	13	0	0	7	0	6	0	0	0	120	0	0	0	0	0	0	22	0	0	42	0	0	37	0	0	0	0	0	0	0	0	25	0	0	0	0	0
2c0630bcba298dd33d5023fb7019149f	0	0	14	0	0	0	0	0	0	0	37	0	0	0	0	0	109	0	0	0	0	47	0	0	0	0	0	0	0	0	0	0	0	0	0	0	0	0	0	0	0	0	0	0	111
e4b70f203db5ae65a8a7aceb9023f6ef	0	0	0	0	0	58	0	9	0	0	0	3	0	0	3	0	0	0	0	103	0	0	0	49	10	0	0	0	0	0	0	0	0	0	0	42	0	10	0	0	30	0	0	0	0
a8e5a95c164d02c97874ed14b6238566	0	0	0	0	12	0	0	24	0	0	0	0	0	7	0	0	0	0	0	22	0	32	0	0	18	0	0	0	0	0	27	0	0	18	0	0	0	0	0	155	0	0	0	0	0
186c2273e2979533f7957d5848999b8b	0	0	0	0	0	0	76	0	0	0	0	0	0	0	0	0	0	0	0	218	0	0	0	0	0	0	0	0	0	0	0	0	0	4	0	0	0	0	0	16	0	0	0	0	0
5be8d4804641487c2d6d1987be797d7e	0	0	0	0	0	0	0	8	0	0	0	0	0	0	0	0	0	0	0	0	0	0	0	0	0	0	0	0	0	0	0	0	0	0	0	0	300	0	0	0	6	0	0	0	0
a4f3c1b6a3bc09decf7597af389749f2	0	0	0	0	0	185	0	0	0	57	0	0	0	11	0	0	0	0	36	0	0	0	0	0	0	0	0	6	0	0	0	0	0	0	0	0	0	0	0	0	0	0	0	0	19
e503b483c030de658980ef4dd8702df9	0	0	0	0	0	0	0	0	0	0	7	0	0	0	7	0	61	0	0	0	0	0	0	0	0	0	7	0	0	189	0	0	0	0	0	37	0	0	0	0	0	0	0	0	0
00d95e8c7bc0fb07c5b26a3f16f020db	0	0	0	0	0	0	4	0	0	0	0	0	0	0	0	0	0	0	0	0	0	0	0	0	0	0	0	0	0	0	0	0	0	0	0	0	0	0	0	295	0	0	0	6	0
b0980b00392db5a37e2fbaab0276122c	0	0	0	0	0	0	0	0	0	0	0	0	0	93	0	0	0	0	0	0	0	0	9	0	0	0	10	0	0	0	0	0	0	0	57	0	0	0	0	0	0	0	0	134	0
c6c189b810b835ae20eb641cd9b22869	0	0	0	0	0	0	18	20	0	0	0	11	0	0	0	50	26	0	0	22	0	0	0	0	0	21	0	0	0	0	0	0	0	0	0	9	0	0	0	0	125	0	0	0	0
152bd9219164a440346add9d705d80c6	0	0	0	0	0	0	0	0	31	0	0	0	0	10	0	29	0	0	13	0	0	108	0	0	0	0	55	0	0	0	30	0	0	0	0	0	0	0	0	0	0	0	14	8	0
18feb2ee63f78f0a8a5430495e7eef26	0	0	0	0	0	0	0	0	0	0	0	0	0	21	0	0	0	0	0	0	0	136	0	0	0	0	20	0	0	0	0	0	0	0	0	0	0	9	0	0	0	0	0	112	0
a887a4d9b9fc07dbf6aaecf4d6b39798	0	7	0	0	6	37	0	0	0	0	0	0	112	0	5	0	0	0	0	0	0	0	0	0	74	0	0	3	0	0	0	0	16	0	0	0	0	0	0	37	0	0	0	0	0
a93777c144d4b2957f4f8d9334f0335f	0	0	0	0	0	14	11	0	0	55	0	0	0	0	0	0	0	0	0	216	0	0	0	0	0	0	0	0	0	0	0	0	0	0	0	0	0	0	0	0	0	0	0	0	0
7f1dd8a9b43df37a13720008b4abee86	0	0	0	0	0	0	0	0	0	0	0	0	0	0	0	0	0	0	0	0	0	0	0	0	0	0	0	186	0	0	109	0	0	0	0	0	0	0	0	0	0	0	0	0	0
79319517b9c78f6b386ae16606de4063	0	0	70	0	0	0	0	11	33	0	0	0	0	0	0	11	0	33	0	0	9	0	0	0	36	0	0	45	0	0	45	0	0	0	0	0	0	0	0	0	0	0	0	0	0
07722782779f446a41e39ca65c10ebee	0	6	0	0	15	0	0	0	0	0	0	0	0	0	0	0	0	11	0	38	0	0	0	0	0	0	0	0	0	0	0	0	0	0	0	0	0	0	0	220	0	0	0	0	0
c57ad2a0a0aaf08fd04646ea3d26404d	0	0	0	0	0	0	0	0	0	0	0	0	0	0	0	0	58	0	0	0	0	0	0	0	76	0	0	0	0	0	0	0	0	33	0	24	0	98	0	0	0	0	0	0	0
436fd321c66ec3174b88b99171e55be1	0	0	0	0	0	25	0	43	18	0	0	0	0	0	0	0	31	0	0	0	0	0	0	0	0	0	0	0	0	0	107	0	0	0	0	25	0	0	0	0	10	0	0	24	0
a3d3b1a1631627d7d9ff8ca86cd4bde5	0	0	0	0	0	0	0	0	0	0	25	14	0	0	0	0	121	0	0	0	0	0	0	0	0	0	10	0	32	0	63	0	0	0	15	2	0	0	0	0	0	0	0	0	0
41fd260d31569add11594847c5e9e86e	0	0	0	0	0	0	0	0	151	0	0	0	0	0	0	0	4	37	0	0	0	8	0	0	0	0	0	16	0	0	0	0	0	0	0	0	0	0	0	0	0	0	36	0	29
1b496e60471f2c247f20239d3213211d	0	0	0	0	0	0	0	0	0	0	179	0	0	0	0	0	0	0	0	0	0	98	0	0	0	0	0	0	0	0	0	0	0	0	0	0	0	0	0	0	0	0	0	0	0
eeac9e8adfc5b2ed240f73b3653c6584	0	0	0	0	0	0	0	0	0	0	0	0	0	0	0	0	0	0	0	0	0	0	0	0	0	0	0	4	0	0	273	0	0	0	0	0	0	0	0	0	0	0	0	0	0
57f81ca6307929e9abdc57f4907e5dad	0	0	0	0	0	0	0	0	20	0	0	0	0	0	0	0	0	0	0	0	0	0	104	0	0	0	46	4	0	0	56	0	0	0	33	0	0	0	0	0	0	0	0	10	0
0ac799c775f6c71f79b8f87079c23d6b	0	0	31	23	0	0	0	0	0	0	37	0	0	0	0	0	0	0	0	0	0	0	0	0	0	0	0	0	20	0	0	0	0	135	0	0	0	0	0	0	0	0	0	0	24
aaded4475b0a98e810d763092ba4862e	0	0	67	0	0	0	0	0	0	0	0	0	0	0	0	0	0	0	0	0	0	0	0	0	0	0	0	0	0	0	0	0	0	0	0	0	0	0	0	0	0	0	0	0	203
03215e793576cfd265d0535cda65d061	0	0	0	0	0	0	0	0	0	0	0	0	0	60	0	0	0	0	0	13	0	15	0	51	0	0	0	0	0	39	0	0	0	0	0	0	0	0	0	0	0	0	0	0	90
6523568c973e099e828f9f2639739799	127	0	0	0	0	0	0	0	0	0	0	0	0	0	0	0	0	0	0	0	0	0	0	0	0	0	0	0	0	0	0	9	84	0	0	0	0	0	0	0	48	0	0	0	0
5472bc4401542eaaa326ac4e4556daee	0	0	0	0	0	0	0	0	0	0	0	0	0	0	0	0	0	0	0	0	0	0	0	0	0	0	0	6	0	0	261	0	0	0	0	0	0	0	0	0	0	0	0	0	0
79341236c5fa2da63135090248643d70	0	0	184	0	0	0	0	0	0	0	9	0	0	0	0	0	0	0	0	0	0	0	0	0	0	0	0	0	0	0	0	0	0	0	0	0	0	0	0	0	0	0	0	0	74
8829c5aebaed4310e0b9ec9a08aabb3f	91	13	0	0	0	50	0	4	0	0	0	0	37	0	0	0	0	0	0	0	0	0	0	0	0	0	0	0	0	0	0	0	0	0	0	0	54	0	0	0	13	0	0	0	3
13f428e524b712198bddff6788d137c5	0	0	0	0	0	0	0	0	23	0	0	11	0	33	0	0	0	69	0	0	0	0	0	0	0	0	0	31	0	0	0	0	42	0	0	0	0	0	0	55	0	0	0	0	0
13a05cb5ad4202ebb5758ed49b7b4db4	0	0	0	0	0	0	0	0	0	0	0	0	0	13	0	0	0	210	0	0	0	0	0	0	0	0	0	0	0	0	0	0	0	0	0	0	0	0	0	28	0	0	0	12	0
52a52e4884bcdfa586ab58ef4d640aba	0	0	0	0	0	0	0	0	0	0	9	0	0	94	0	0	0	0	0	0	0	42	0	0	0	0	28	0	0	75	0	0	13	0	0	0	0	0	0	0	0	0	0	0	0
7ec6b8b05e56bbf0d672ad325849f49c	0	0	76	0	0	0	0	0	0	0	101	0	0	0	0	0	84	0	0	0	0	0	0	0	0	0	0	0	0	0	0	0	0	0	0	0	0	0	0	0	0	0	0	0	0
76f64b30f06e7553f30594e5ed9881d1	0	0	0	0	0	0	0	5	0	0	0	4	0	0	0	61	0	0	0	0	44	0	0	49	39	43	0	0	0	0	0	7	0	0	0	0	0	8	0	0	0	0	0	0	0
a8b03adce13f32730b41bb1a8d3780fc	0	0	112	0	0	0	0	0	0	0	131	0	0	0	0	0	0	0	0	0	0	0	0	0	0	0	0	0	0	0	0	0	0	0	0	0	0	0	0	0	0	0	0	0	14
9ee115efe62edd3f3f9bf653502ca720	0	0	0	0	0	135	0	0	0	0	0	4	0	0	0	0	75	0	0	0	0	0	0	0	32	0	0	0	0	0	0	0	0	0	0	0	0	8	0	0	0	0	0	0	0
6a6c1281c1e63b550789de80e084e6fc	240	0	0	0	0	0	0	0	0	0	0	0	0	0	0	0	0	0	0	0	0	0	0	0	0	0	0	0	0	0	0	0	13	0	0	0	0	0	0	0	0	0	0	0	0
4dfde891f54e400e114b9336ae5c615b	0	0	74	0	0	0	0	0	0	0	26	0	0	0	0	0	6	0	0	0	0	0	0	0	0	0	0	0	20	0	0	0	0	0	0	0	0	0	0	0	0	0	0	0	125
c9920a5488d02be13016829f01add089	0	0	0	0	0	0	0	0	22	0	0	0	0	0	0	0	0	43	0	0	0	0	0	0	0	0	0	0	0	0	0	0	0	0	0	0	0	0	0	0	0	0	185	0	0
a4b8636f41a6515b62a01497a3c988ec	0	0	0	0	0	0	0	0	0	0	0	0	0	9	0	0	0	225	0	0	0	0	15	0	0	0	0	0	0	0	0	0	0	0	0	0	0	0	0	0	0	0	0	0	0
b412f62d5bc6052f17cb5db9c803886b	0	17	0	0	0	33	24	21	0	37	0	0	40	13	0	0	0	0	0	0	0	0	0	0	20	0	0	6	16	8	0	0	0	0	0	14	0	0	0	0	0	0	0	0	0
67e9a7a6bcf2bf8c042f651dfe212fcf	0	0	0	0	0	0	0	0	0	0	7	0	0	0	0	0	0	143	0	0	0	58	0	0	0	0	0	0	0	0	38	0	0	0	0	0	0	0	0	0	0	0	0	0	0
96c37b527e55bc93416ee410e350e48f	0	0	0	0	0	0	0	0	0	0	0	7	0	0	0	0	0	11	0	0	0	0	0	0	0	0	0	19	0	5	77	0	0	0	0	0	0	0	0	91	0	0	0	35	0
791de7e6e4383af6f27daba835b22b1a	0	0	89	0	0	0	0	0	0	0	0	0	0	0	0	0	0	0	0	0	0	0	0	0	0	0	0	0	0	0	0	0	0	0	0	0	0	0	0	0	0	0	0	0	147
6417a5cab708a1a37f9ee43fac2998e0	0	0	0	0	0	0	0	13	23	0	0	0	0	20	0	0	0	15	0	0	0	40	0	0	8	0	0	0	0	0	0	0	0	0	0	0	0	0	0	0	0	0	0	42	74
b89465ce7c44190584607063383406ae	0	0	74	17	0	0	0	0	0	0	40	0	0	0	0	0	4	0	0	0	0	0	0	0	0	0	0	0	13	0	0	0	0	0	0	0	0	0	0	0	0	0	0	0	87
d0e881560071cd5a2a78cbd27fe9bada	0	0	0	0	0	26	0	0	0	0	0	0	0	0	0	0	0	0	0	0	15	0	0	0	0	193	0	0	0	0	0	0	0	0	0	0	0	0	0	0	0	0	0	0	0
02e6db1447bc1e85fcb4bfa63b7095d9	39	0	0	0	0	0	0	22	0	38	0	0	0	0	0	0	108	0	0	0	0	0	0	0	14	0	0	0	0	0	0	6	0	0	0	0	0	0	0	0	5	0	0	0	0
cae9d39bef9722156d63bc2c6a92589a	0	0	0	0	0	0	16	0	0	0	0	0	0	0	11	0	0	0	0	10	0	0	55	22	0	0	32	0	0	0	0	0	0	0	0	0	0	0	0	0	0	0	0	86	0
37946c72bfc8c169569c0dad7b013767	0	0	0	0	0	0	0	0	8	0	0	18	0	0	0	0	0	113	0	0	0	9	0	0	0	0	0	0	0	0	83	0	0	0	0	0	0	0	0	0	0	0	0	0	0
a06bef5776871c6cc93a5948dc90f067	0	0	0	0	0	0	0	0	18	0	0	0	0	0	0	7	0	12	0	0	0	0	0	0	0	0	0	13	0	0	181	0	0	0	0	0	0	0	0	0	0	0	0	0	0
21338f60dc4402f32feb4da117ab5bab	0	0	24	0	0	20	0	0	32	0	21	0	0	0	29	0	0	0	0	0	0	0	0	0	0	0	0	13	0	0	43	0	0	0	0	0	0	0	0	0	9	0	15	24	0
fefc34e04262b39980598e833faf6ea1	0	0	14	0	0	22	0	0	0	0	18	0	0	18	0	0	17	0	0	0	0	0	0	0	0	0	0	29	0	0	0	0	0	0	0	0	67	0	0	0	13	11	0	0	21
816096c1ffadd9ae7c4e382ae1e2bdc9	0	0	62	0	0	0	0	0	0	0	38	0	0	0	0	0	0	0	0	0	0	114	0	0	0	0	0	0	9	6	0	0	0	0	0	0	0	0	0	0	0	0	0	0	0
ab3fd918d9b00dd62b94f56cfad6d1b0	0	0	0	0	0	0	0	0	2	0	51	0	0	6	40	0	0	0	19	0	0	0	44	0	6	0	0	26	9	0	26	0	0	0	0	0	0	0	0	0	0	0	0	0	0
e17fa01a97073069f563b08784f4f9cc	0	0	0	0	0	0	0	0	0	0	2	0	0	14	0	0	0	0	0	0	0	0	0	0	0	0	67	36	0	5	7	0	0	0	98	0	0	0	0	0	0	0	0	0	0
2887ea9251f91a4aa9d57df1af72320b	0	0	0	0	0	0	0	0	30	0	31	0	0	0	0	10	18	12	0	0	0	0	15	0	0	0	14	23	0	19	55	0	0	0	0	0	0	0	0	0	0	0	0	0	0
95d0adcc3d2546626fa55da43173f367	0	0	0	0	0	0	0	0	122	0	0	0	0	0	0	10	0	31	0	0	0	0	0	0	0	0	0	0	0	0	0	0	0	0	0	0	0	0	0	0	0	0	63	0	0
932784235fbc58fe801ec2d46a1cc980	0	0	0	0	0	0	0	0	0	0	0	0	0	7	9	0	0	0	0	0	0	0	18	0	0	0	88	0	0	0	0	0	0	0	0	0	0	0	0	0	0	0	0	102	0
ce3a80da5e972bac74d7294205b44cb8	0	0	0	0	0	204	0	0	0	0	0	0	0	0	0	0	0	5	0	0	0	0	0	0	14	0	0	0	0	0	0	0	0	0	0	0	0	0	0	0	0	0	0	0	0
254a748cff7650d07522ab3de095955a	0	0	0	0	0	0	0	0	30	0	0	0	0	0	0	0	0	130	0	0	0	0	0	0	0	0	0	0	0	0	53	0	0	0	0	0	0	0	0	8	0	0	0	0	0
5069c98cf157a35e65dee221c57e8e81	0	0	0	0	0	0	0	0	0	0	0	0	0	0	0	0	0	15	0	0	11	0	0	0	0	0	0	0	0	0	0	0	0	0	0	0	0	0	0	171	0	0	0	24	0
e5621848bfe6f9999d7b9e066a1bfef4	0	79	0	0	0	0	0	9	0	0	0	0	0	0	23	0	0	0	0	33	0	0	0	0	17	0	0	0	0	0	0	0	18	31	0	0	0	0	0	0	10	0	0	0	0
02143cc57132d9348d5fb0d379ed33b7	0	0	0	0	0	3	9	0	0	0	0	0	0	16	0	0	0	0	0	0	0	0	0	0	0	0	42	4	0	0	0	0	0	0	89	0	0	0	19	0	0	0	0	37	0
0a9e8bc5ad8c612896a1cfaa6b6702f9	0	0	0	0	0	0	0	0	94	0	0	0	0	0	0	60	0	0	0	0	0	0	0	0	0	0	0	7	0	0	25	0	0	0	0	0	0	0	0	0	0	0	33	0	0
352a60037b2e7fc41e277c15a03c10f2	0	0	0	0	0	0	0	0	0	0	0	0	0	0	0	0	0	54	0	0	0	0	0	0	0	0	0	0	0	0	76	0	0	0	0	0	0	0	0	89	0	0	0	0	0
42fc3822ab042b402235681a0ccc72b5	0	0	0	0	0	0	0	0	0	0	97	0	0	0	0	0	0	0	0	0	0	25	0	0	0	0	0	0	0	0	0	0	0	0	0	76	0	0	0	0	0	0	0	0	21
68fa9efe28a1b34a7912c6eef98d3318	0	0	0	0	0	0	0	0	0	0	0	0	0	84	0	0	0	0	0	0	0	50	39	0	0	0	0	0	0	0	0	0	0	0	14	0	0	0	0	0	0	0	0	32	0
f91b38c59e27dddf170e3813840ffe2f	0	0	0	0	0	0	0	9	30	0	0	0	0	0	0	0	0	0	0	0	0	33	0	0	0	0	0	0	0	0	0	0	0	0	0	0	0	0	0	0	13	0	0	134	0
5bf3ca376a969350d90d881c70358148	0	25	0	0	0	0	0	0	0	0	0	13	0	0	0	82	12	0	13	0	19	0	0	0	4	14	0	0	0	0	0	0	0	0	10	4	0	0	21	0	0	0	0	0	0
c2fb71c032f124480b6c32f56bea0ab2	0	0	0	0	0	0	0	0	0	0	0	0	0	0	0	0	14	0	0	0	0	203	0	0	0	0	0	0	0	0	0	0	0	0	0	0	0	0	0	0	0	0	0	0	0
d2a11c63d12b74f8d26a7ba2e38c9d1e	0	0	0	0	0	0	0	0	0	0	0	0	0	0	0	0	0	0	0	0	0	0	0	0	32	0	0	0	0	0	0	0	74	0	0	0	0	0	0	111	0	0	0	0	0
405028609ffa1c6b514d983516f6d05d	0	0	0	0	0	0	0	0	0	0	0	0	0	0	0	0	0	8	0	0	12	56	0	0	0	0	0	57	0	11	50	0	0	0	0	0	0	0	0	21	0	0	0	0	0
880f1ac622b22ab9a41b19c64adc937f	0	18	0	0	0	0	0	10	0	0	0	0	0	0	0	0	0	0	0	0	0	0	0	0	99	0	0	0	0	63	0	0	24	0	0	0	0	0	0	0	0	0	0	0	0
1712825f721f3115c790c5d788bbf958	0	0	0	0	0	0	0	0	0	0	0	0	0	0	79	0	0	0	0	0	0	0	0	0	0	0	12	0	0	0	0	0	0	0	0	0	0	0	115	0	0	0	0	6	0
6c63564d24531643ad39f8c25bee9b28	0	0	0	0	0	0	0	0	0	0	0	0	0	9	0	0	0	0	0	0	0	0	0	0	0	0	203	0	0	0	0	0	0	0	0	0	0	0	0	0	0	0	0	0	0
f1904ca560a6f850b60f6c390d33fe61	0	0	0	0	0	0	0	0	0	0	0	0	0	0	0	0	0	13	0	0	0	0	0	109	0	0	0	9	0	0	32	0	0	0	0	0	0	0	0	0	0	0	0	48	0
37ac118758202f8a9f279ec7cbba1486	0	0	0	0	0	0	0	0	0	0	0	0	0	0	0	0	8	0	0	0	0	198	0	4	0	0	0	0	0	0	0	0	0	0	0	0	0	0	0	0	0	0	0	0	0
c8e2f5e0d4b22a0494ba5a2dc2c4f934	0	23	0	0	0	10	0	6	0	0	0	0	0	0	0	0	35	0	0	0	0	0	0	0	82	0	0	0	0	0	0	0	0	0	0	0	0	37	0	0	5	0	0	12	0
d9fd27dcde970a4c8842cd2ce79d06ef	0	0	0	0	0	0	0	0	0	0	0	0	0	29	0	0	0	0	28	0	0	0	75	0	0	0	73	0	0	0	0	0	0	0	0	0	0	0	0	0	0	0	0	5	0
3e852cb9fd3a86ea71ae19ff81ca1649	0	0	0	0	0	44	0	0	0	71	0	0	0	9	0	0	0	0	0	0	0	0	0	0	0	0	0	16	0	0	0	0	0	0	0	0	0	0	0	0	0	0	0	0	67
3f75565ce92fd363dbf9146c6a642cca	0	0	0	0	0	0	0	0	0	0	0	102	0	0	0	0	0	0	0	0	0	0	0	0	0	0	0	0	0	0	0	0	0	0	0	0	10	0	4	91	0	0	0	0	0
d060f4ef59557b387894e9cce6b1ec64	0	0	0	0	0	0	0	0	0	0	0	0	0	0	0	0	13	0	0	0	0	167	0	27	0	0	0	0	0	0	0	0	0	0	0	0	0	0	0	0	0	0	0	0	0
217b1bbab575b83b9cd1388804774623	56	0	0	0	0	40	0	0	0	0	0	0	0	5	26	0	0	0	0	5	0	0	0	0	0	0	24	0	0	13	0	0	37	0	0	0	0	0	0	0	0	0	0	0	0
5f1a302af0393147bf99fdf2ca237847	0	0	0	0	0	16	0	0	41	0	0	0	0	0	0	0	0	14	0	0	0	0	47	0	0	0	9	0	0	0	11	0	0	0	0	0	0	0	0	0	0	0	0	68	0
b651b611c81187853e6a2eebf31522fb	0	0	0	0	0	0	0	0	22	0	0	0	0	0	0	0	0	10	0	0	0	0	0	0	0	0	0	0	0	0	0	0	0	0	0	0	0	0	0	0	0	0	173	0	0
705df4c63725722143f4198c60f88b37	0	0	120	2	0	0	0	0	0	0	48	0	0	0	0	0	0	0	0	0	0	0	0	0	0	0	0	0	0	0	0	0	0	0	0	0	0	0	0	0	0	0	0	0	34
fba52a84fffccc2ce66cdf86b57e4805	0	0	0	0	0	162	0	0	0	0	0	0	0	0	0	0	0	0	0	0	0	0	0	0	0	0	0	0	0	0	0	0	0	0	0	0	0	0	0	40	0	0	0	0	0
b613b79e55a5b4282d55d99dc1cc5510	0	38	0	0	0	0	0	21	0	0	0	0	0	0	0	0	0	0	0	0	0	0	0	0	0	0	0	0	0	8	0	0	27	0	0	0	0	0	0	0	0	107	0	0	0
ea1b01e92dbda3f0cd7628b4e75432c7	0	0	0	0	0	0	0	0	0	0	0	13	0	0	0	18	0	0	0	0	0	0	0	0	0	167	0	0	0	0	0	0	0	0	0	3	0	0	0	0	0	0	0	0	0
314e8d0b89956e0feca7af86fc437103	0	0	15	17	0	0	0	0	0	0	0	0	0	0	0	0	34	0	0	0	0	0	0	0	0	0	0	0	0	0	0	0	0	0	0	5	0	0	0	0	0	0	0	0	129
2b249de530c03cd2b9efe9d3d3cfe386	0	0	0	0	0	78	0	0	0	94	0	0	0	0	0	0	0	0	0	0	0	0	0	0	0	0	0	0	0	0	0	0	0	0	0	0	0	0	0	0	0	0	0	0	25
b4bb681c13a6f8df6502ab537521c2c1	0	0	0	0	0	0	0	0	0	0	0	0	0	0	0	0	62	0	0	0	0	6	0	0	0	0	0	0	0	11	0	0	0	0	0	90	0	0	0	0	0	0	0	28	0
cac1b118184b1dd3be23e7fb740a04c1	0	0	0	0	0	0	0	0	7	0	0	0	0	6	0	14	0	8	0	0	0	0	44	0	0	0	7	19	0	0	36	0	0	0	0	0	0	0	0	0	0	0	0	56	0
d7a4010e7ce2138435d732e570dcfc7d	0	0	15	0	0	0	0	0	0	0	0	0	0	28	0	0	0	0	0	0	0	12	0	0	0	0	13	5	0	0	0	0	0	0	43	0	19	0	24	12	0	0	0	26	0
f58bbbd2e72bfd978c3d15c27615c1ac	0	0	0	36	0	0	0	0	0	0	0	0	0	0	0	0	0	0	0	0	0	58	0	21	0	0	0	0	0	0	0	0	0	0	71	0	0	0	0	0	0	0	0	0	11
2025ac9aa6d622169753015b31c059d1	0	0	0	0	0	0	0	0	120	0	0	0	0	0	0	16	0	0	0	0	0	0	0	0	0	0	7	0	0	0	43	0	0	0	0	0	0	0	0	0	0	0	9	0	0
be51365085bd17b7d28aa7ff9029f857	0	0	0	0	0	0	0	0	0	0	0	0	0	0	0	0	0	0	0	0	0	0	0	0	0	0	0	0	0	0	0	0	0	0	0	0	0	0	0	65	0	0	0	129	0
98f6391fd1d34a30dfd372a5f575091c	0	0	55	0	0	0	0	0	0	0	13	0	0	0	0	0	9	0	0	0	0	12	0	8	0	0	0	0	0	11	0	0	0	0	26	0	0	0	0	0	0	19	0	0	40
d165b7f4bfc80ab91260a3b0d6ed6108	0	0	0	0	0	0	0	0	50	0	63	2	0	0	0	0	0	0	0	0	0	0	0	0	0	0	5	15	0	12	6	0	0	0	0	0	0	0	0	0	0	0	22	18	0
2a5009ae5c48516cc4f2a258c71f791b	0	0	0	0	0	0	0	0	0	0	0	0	0	0	0	0	0	0	0	16	0	0	0	0	0	0	0	0	0	12	0	0	164	0	0	0	0	0	0	0	0	0	0	0	0
716ccdc377a34948c32f65d2ad2ab56a	0	0	0	0	0	0	0	0	0	0	27	0	0	0	0	0	108	0	0	0	0	0	0	0	0	0	0	0	0	0	0	0	0	0	0	57	0	0	0	0	0	0	0	0	0
a94d4b7ba131282a76fd7085f8be6d24	0	27	0	0	0	0	0	0	0	0	0	0	0	0	0	0	127	0	0	0	0	0	0	0	0	0	0	0	0	0	0	0	0	0	0	38	0	0	0	0	0	0	0	0	0
58e2fbe03bf60e825119bca212adde95	0	0	0	0	0	0	0	145	0	0	0	0	0	0	0	0	0	20	0	0	0	0	0	0	0	0	0	0	0	26	0	0	0	0	0	0	0	0	0	0	0	0	0	0	0
3fb173d0ceaaa0313c14c6e5d2da5fb1	0	0	0	0	0	0	0	13	0	0	0	50	0	0	0	0	0	0	0	0	0	0	0	0	0	0	0	0	0	0	92	0	0	0	0	0	0	0	0	0	0	0	0	34	0
4741fb04df52b2bd765f992005ebde4f	0	0	0	0	0	0	0	0	0	0	72	0	0	6	0	0	16	0	0	0	0	8	0	0	13	6	26	0	0	14	0	0	0	0	0	0	0	0	11	0	0	0	0	0	16
795d08534508a770da4d76e32b7ff140	0	0	0	0	0	23	0	24	28	0	0	16	0	0	0	0	6	0	0	48	0	5	0	0	0	19	0	0	0	0	0	0	0	16	0	3	0	0	0	0	0	0	0	0	0
e228d3c48c201abdf8017946da63338f	0	0	0	0	0	0	0	0	0	0	53	0	0	0	0	0	40	0	0	0	0	0	0	0	0	0	0	0	0	0	0	0	0	0	0	0	0	0	0	0	0	0	0	0	94
56ce5e0758e171fe28b77c74e34a70fa	0	19	0	0	0	0	0	0	0	0	0	0	0	13	0	0	0	0	12	0	0	0	0	0	0	5	10	42	0	0	0	0	0	0	43	0	0	0	22	0	4	0	16	0	0
af8b8246c7d570a7f1c865f8ec98a6ae	0	0	0	0	0	0	0	0	0	0	0	0	0	0	0	0	167	0	0	0	0	7	0	0	0	0	0	0	0	0	0	0	0	0	0	12	0	0	0	0	0	0	0	0	0
f49ed82b85df782740edb7085be315d6	0	0	0	0	0	0	0	0	0	0	10	0	0	35	0	0	13	0	0	0	0	29	21	0	0	0	27	0	0	0	0	0	0	0	0	0	0	0	0	50	0	0	0	0	0
dcd022104790b0dc763fdf3116f9c90f	0	0	0	0	0	0	0	0	0	0	0	0	0	0	0	0	7	0	0	0	0	0	0	0	0	0	0	72	0	6	82	0	0	0	0	0	0	0	0	0	0	0	0	16	0
de6a19def08db333b76707b0d510dcad	0	0	0	0	0	0	0	0	0	0	0	0	0	16	3	0	0	0	0	0	0	16	0	0	0	0	0	0	0	0	0	0	0	0	0	0	0	0	0	0	0	0	0	148	0
2315dffd888e515d722303f38dbd7d2a	0	0	0	0	0	0	168	0	0	0	0	0	0	0	0	0	0	0	0	0	0	0	0	0	0	0	0	0	0	0	0	0	14	0	0	0	0	0	0	0	0	0	0	0	0
a9be25c1f5877c27b288acf18dd6e97f	0	0	0	0	0	0	0	0	0	0	0	8	0	18	0	0	0	20	0	70	0	0	0	0	7	0	0	5	0	6	0	0	0	0	0	0	0	0	0	4	0	0	0	9	35
0a92cbef0021a74d8b6b7a679eb2cc19	0	0	0	0	0	9	0	21	0	0	8	0	0	0	0	0	6	0	0	97	0	0	0	0	0	0	0	0	0	5	0	0	0	0	0	34	0	0	0	0	0	0	0	0	0
861a73af39579b7dca0811612047c781	0	0	0	0	0	0	0	0	0	0	0	0	0	0	0	0	0	0	0	20	0	0	0	0	0	0	7	0	0	25	0	0	10	0	0	0	0	0	0	23	0	0	0	0	95
a1fff42c6e80f6d7a6a3f418fea5ad96	0	0	0	0	0	0	0	0	0	0	0	0	0	0	0	0	0	0	0	0	0	0	0	0	0	0	166	0	0	0	0	0	0	0	0	0	0	0	0	0	0	0	0	14	0
1203e99ec413308a96801845d4ac6ebe	0	0	0	0	0	0	0	0	0	0	0	0	0	0	17	0	0	0	0	0	0	0	0	0	0	0	0	0	0	0	0	0	0	0	0	0	162	0	0	0	0	0	0	0	0
63d6b0a56d1035778edb1d762b4cbd35	0	0	20	0	0	0	0	0	0	0	156	0	0	0	0	0	0	0	0	0	0	3	0	0	0	0	0	0	0	0	0	0	0	0	0	0	0	0	0	0	0	0	0	0	0
aaab3c93ee098c44b31fbc79d07cb939	0	0	0	0	0	0	0	0	0	0	6	97	0	0	0	0	15	0	0	0	0	20	0	0	0	0	0	0	0	13	0	0	0	0	0	0	0	0	0	0	0	0	0	0	27
cab9f24f6b3f41f28f77f910198b4bed	0	0	0	0	0	0	0	0	13	112	0	8	0	0	0	0	40	0	0	0	0	0	0	0	0	0	0	5	0	0	0	0	0	0	0	0	0	0	0	0	0	0	0	0	0
436637cafb7bcdace671ce960a1264a5	0	0	40	0	0	0	0	0	0	0	10	0	0	6	0	0	5	0	0	0	0	16	0	0	0	0	15	0	0	19	0	0	0	0	0	4	0	0	0	0	0	0	0	12	50
73808e99811f6bd794421f04aaa2b3be	0	0	0	0	0	0	0	0	0	0	0	0	0	0	0	0	168	0	0	0	0	0	0	0	0	0	0	0	0	0	0	0	0	0	0	8	0	0	0	0	0	0	0	0	0
d986018d0e5b54f1d4558732567f550d	0	0	8	0	0	0	0	0	0	0	79	0	0	0	0	0	0	0	0	0	0	0	0	0	0	0	0	0	0	0	0	0	0	0	0	0	0	0	0	0	0	0	0	0	89
431f122b787102a406828dcd3e63339e	0	10	10	0	0	0	0	0	0	39	0	0	0	0	0	51	0	0	0	0	0	7	0	0	0	17	0	0	0	0	0	0	0	0	0	0	0	0	0	0	41	0	0	0	0
a9303f915a6c747619d650fe7de5feb9	0	0	62	0	0	0	0	0	0	0	8	0	0	0	0	0	0	0	0	0	0	0	0	0	0	0	0	0	0	0	0	0	23	0	0	0	0	0	0	0	0	0	0	0	82
720ac007c0ffe5eef9c867544d744ce7	0	0	0	0	0	0	9	0	40	0	0	0	0	0	0	0	0	102	0	0	0	0	0	0	0	0	0	0	0	0	11	0	0	0	0	0	0	0	0	0	12	0	0	0	0
9cdefcb213e7ad1190f5e15604dad27a	0	0	0	0	0	0	0	0	0	0	0	0	0	53	0	0	0	0	0	0	0	0	0	0	0	0	7	0	0	0	0	0	0	0	92	0	0	0	0	0	0	0	0	22	0
fbec213dc733fe2421a190be265350a1	0	0	23	0	0	4	0	0	0	0	0	0	77	0	0	0	0	0	0	0	0	0	0	0	50	0	0	0	0	0	0	0	0	0	0	0	0	0	0	0	19	0	0	0	0
541f1497237f341b322a18d2a7b2c758	0	22	4	0	0	4	0	11	0	0	0	0	0	13	8	0	15	0	0	0	0	73	0	0	5	0	0	0	0	11	0	0	0	0	0	0	0	0	6	0	0	0	0	0	0
d302118a8f68d2aa1ce859f794b9443e	0	0	0	0	0	0	0	0	0	0	0	0	0	45	0	0	0	0	0	0	0	88	0	0	0	0	0	0	0	0	0	0	0	0	0	0	0	0	0	0	0	0	0	39	0
5f147e71f5ba6b554b30f4a8dc12e9f1	0	0	0	0	0	20	0	0	0	0	0	0	0	0	0	0	0	0	0	77	0	0	0	0	0	0	0	0	0	0	0	52	0	0	0	0	0	0	0	0	19	0	0	0	0
febcb3ed9dbde48e5d0c0cd9f660d087	0	0	0	0	0	0	0	0	0	0	0	0	0	0	0	0	4	0	0	0	0	0	0	0	0	0	21	125	0	0	0	0	0	0	0	0	0	0	0	0	0	0	0	0	18
100fbe66e6d2a9c50dd5af539bb6f242	26	0	0	0	0	0	0	0	21	0	0	0	0	0	0	0	0	64	0	0	0	0	0	0	0	0	0	0	0	0	0	0	56	0	0	0	0	0	0	0	0	0	0	0	0
2ae4008d6bce0fb393dde376f028b12f	0	0	0	0	0	0	0	0	0	0	0	0	0	0	23	0	0	17	0	0	0	0	0	0	0	0	127	0	0	0	0	0	0	0	0	0	0	0	0	0	0	0	0	0	0
3db8ddafaa4a2ee760efc037e944df7d	0	0	0	0	0	80	0	0	0	0	0	0	0	40	0	0	0	0	0	0	0	0	0	0	0	0	0	0	0	0	0	0	0	0	0	0	0	10	8	0	28	0	0	0	0
572b6fc5b7e75d11fab3a55eb3f0426d	0	0	0	0	0	0	0	0	0	0	0	0	0	0	0	0	59	0	0	0	0	0	0	0	0	0	0	0	0	0	0	0	0	0	0	107	0	0	0	0	0	0	0	0	0
a693bf3f78299ed726efe93153259d50	0	0	0	0	0	0	0	0	0	0	0	0	0	0	0	0	24	0	0	0	0	10	0	27	0	0	0	0	0	35	0	0	0	0	0	11	0	0	0	0	0	0	0	0	58
c8a326febefbad47e5207404075cd009	0	0	90	0	0	0	0	0	0	0	25	0	0	0	0	0	42	0	0	0	0	0	0	0	0	0	0	0	0	0	0	0	0	0	0	0	0	0	0	0	0	0	0	0	8
ca20029f96981591db494fd78574fcd5	0	0	0	0	0	145	0	0	0	0	0	0	0	0	0	0	0	0	0	3	0	0	0	0	0	0	0	0	0	0	0	0	15	0	0	0	0	0	0	0	0	0	0	2	0
ec749017cbc31afbf16604d72e66ca81	0	0	17	0	0	0	0	0	0	0	0	0	0	0	0	0	148	0	0	0	0	0	0	0	0	0	0	0	0	0	0	0	0	0	0	0	0	0	0	0	0	0	0	0	0
ef362cc674473011379cc5d8a25841ac	0	0	0	0	0	0	0	0	0	0	0	0	0	0	0	0	0	0	0	0	0	0	0	0	75	0	0	0	0	0	0	0	0	0	0	0	24	32	0	34	0	0	0	0	0
9de5f7a1043ee0038b805cdec49c51f7	0	0	0	0	0	0	0	0	0	0	0	0	0	0	0	0	0	0	0	0	0	0	0	0	8	0	0	0	0	0	0	0	127	0	0	0	29	0	0	0	0	0	0	0	0
c4a0ec40a4506ed0f7ea03f5ca6ec9d8	0	0	0	0	0	0	0	0	100	0	0	0	0	5	0	0	0	0	0	22	0	0	0	27	0	10	0	0	0	0	0	0	0	0	0	0	0	0	0	0	0	0	0	0	0
45c58101aa3f315825d0056b9a5d9b38	0	0	0	0	0	0	0	0	0	0	0	0	0	0	0	0	0	0	0	0	0	0	0	0	0	0	0	0	0	0	0	0	0	0	0	158	0	0	0	0	0	0	0	5	0
baa92a8c48b52551bab4e98778d4cb26	0	0	154	0	0	0	0	0	0	0	0	0	0	0	0	0	0	0	0	0	0	0	0	0	0	0	0	0	0	0	0	0	9	0	0	0	0	0	0	0	0	0	0	0	0
014027b4f4957ca69b0aaa15fdb45f67	0	21	0	0	0	0	0	0	12	0	0	0	0	10	0	0	0	11	0	0	13	0	0	0	0	0	76	18	0	0	0	0	0	0	0	0	0	0	0	0	0	0	0	0	0
8e2c27e23886b38147643994096fa801	0	0	89	0	0	0	0	62	0	0	0	0	0	0	0	0	0	0	0	0	0	0	0	0	0	0	0	0	0	0	0	0	0	0	0	0	0	0	0	0	0	0	0	7	0
4b30a51ff4d68c535a4e9ef94a8dfc69	0	0	0	0	0	0	0	0	15	0	0	0	0	0	0	0	0	0	0	0	0	0	0	0	26	0	0	0	0	0	0	0	0	0	0	0	0	0	0	114	0	0	0	0	0
fe9c405ab7be7f7ea70261cd082551b0	0	0	22	0	0	0	0	0	0	0	8	0	0	8	0	0	0	0	0	0	0	0	0	0	0	0	0	0	36	0	0	0	0	0	0	0	0	0	0	0	0	0	0	0	81
c71cb314972823fefa9b1a0dca641d4e	0	0	0	0	0	0	0	0	12	0	0	0	0	0	0	0	0	4	0	0	0	0	0	0	0	0	0	0	0	0	0	0	0	0	0	0	0	0	0	0	0	0	137	0	0
c1848c6f5c8c265b8e087f84be2e4aef	0	0	0	0	0	0	0	0	0	0	0	0	0	0	0	0	94	0	0	0	0	0	0	0	0	0	0	0	0	0	0	0	0	0	0	58	0	0	0	0	0	0	0	0	0
37aa5ee8122d6a27c80c2d90eeeef295	0	0	34	0	0	0	0	0	0	0	18	0	0	0	0	0	0	0	0	0	0	31	0	0	10	0	0	0	3	0	8	0	32	0	0	0	0	0	0	0	0	0	0	15	0
ecbdebfd251b929f79bc2b15c282c8c3	0	0	105	0	0	0	0	0	0	0	6	0	0	0	0	0	0	0	0	0	0	0	0	0	0	0	0	0	0	0	0	0	0	0	0	0	0	0	0	0	0	0	0	0	40
2ab3e881771afd0ed70c2b77afe6a27b	0	0	17	0	0	0	0	0	0	0	0	0	0	14	0	0	0	0	0	0	0	86	0	0	0	0	0	0	0	8	0	0	0	0	0	0	0	0	0	0	0	0	0	25	0
344030604927f532ca5634c13f34ed60	0	0	46	0	0	0	0	0	0	0	0	0	0	0	0	0	4	0	0	0	0	0	0	0	0	0	0	0	0	0	0	0	0	0	0	0	0	0	0	0	0	0	0	0	99
a391fd422f435cea3bff9be6be7b5544	0	0	0	0	0	0	0	72	0	0	0	0	0	0	0	0	0	0	0	0	0	3	0	0	0	0	0	0	0	0	0	0	9	0	0	0	0	0	0	23	11	31	0	0	0
85133c56cfda8ff5f5308c483b6001ea	0	0	0	0	0	0	0	30	12	0	0	0	0	0	0	0	0	0	0	0	31	0	0	0	0	0	0	0	0	0	0	16	0	0	0	0	0	0	0	0	38	8	13	0	0
45440d920387fed89fdf24a837ed2b29	0	0	0	0	0	0	0	0	0	0	0	0	0	0	0	0	0	0	0	0	0	0	0	0	0	0	0	0	0	0	0	0	10	0	0	0	136	0	0	0	0	0	0	0	0
71f5057cd80a03643ec59a83c33be303	0	0	0	0	0	0	0	0	0	0	0	0	0	0	0	7	34	30	0	0	0	10	0	6	0	0	0	0	0	0	0	0	0	0	14	19	0	0	0	0	22	0	0	4	0
06e814dcda6229008480d9bc7d193f6f	0	0	0	0	0	0	0	0	5	0	0	9	0	8	0	10	0	24	0	0	0	0	0	0	0	0	0	62	0	0	5	0	0	0	0	22	0	0	0	0	0	0	0	0	0
13a164f7bb974ce6ed65dddebe135b1a	0	0	0	0	0	0	0	0	0	0	0	0	0	0	0	0	0	0	0	0	0	0	0	0	0	0	0	0	0	0	0	0	0	0	0	0	0	0	0	0	145	0	0	0	0
ff56645d87c35a71c3f3cd706b8df85d	0	0	0	0	0	0	0	0	0	0	0	0	0	0	0	0	0	0	0	0	0	42	0	47	0	0	0	0	0	0	0	0	0	0	0	56	0	0	0	0	0	0	0	0	0
0ae42b542dc78a94ce98ff0ad77e3327	0	0	0	0	0	0	0	0	0	0	0	0	0	0	0	0	0	0	0	0	0	0	0	0	0	0	0	0	0	0	0	0	0	0	0	0	0	0	0	61	0	0	0	83	0
1d55478c782e4501db3c4004b6876236	0	0	0	0	0	0	0	0	0	0	0	0	0	0	0	0	0	0	0	0	0	125	0	0	0	0	0	0	0	0	19	0	0	0	0	0	0	0	0	0	0	0	0	0	0
56a74a1ec205ed700f20e06c7e50c0ed	0	0	0	0	0	41	0	0	0	33	0	0	39	15	0	0	0	0	0	0	0	0	0	0	0	0	0	0	0	0	0	0	0	0	0	0	0	0	0	0	16	0	0	0	0
593045cca8eaee43e516c24c6c3b6018	0	0	26	0	0	0	0	0	0	0	0	0	0	0	0	0	0	12	0	0	0	29	0	0	0	0	0	4	20	0	14	0	0	0	0	0	0	0	0	29	10	0	0	0	0
8fef995147f87e0606c67e05d99332e2	0	0	0	0	0	0	0	0	0	0	0	0	0	46	0	0	0	0	15	0	0	0	0	0	0	0	49	0	0	34	0	0	0	0	0	0	0	0	0	0	0	0	0	0	0
1b1110ff12567e5f8aba8b3ab387e4a1	0	0	0	0	18	0	0	0	0	0	0	0	0	0	0	0	0	0	0	0	0	0	0	0	0	0	0	0	0	0	0	0	11	0	0	0	0	0	0	114	0	0	0	0	0
5fbbd227706ab228a24b76dc641b5df5	0	0	0	0	0	78	0	0	0	0	0	0	0	0	0	0	5	0	0	0	0	0	0	0	0	0	0	10	0	0	0	0	0	0	0	0	0	0	0	0	0	0	0	0	49
0bc442285c652b11f68330581f320d18	0	0	11	0	0	0	0	0	10	0	0	0	0	31	0	10	0	11	0	0	0	9	0	0	19	0	0	0	0	0	40	0	0	0	0	0	0	0	0	0	0	0	0	0	0
233c792bb93bd94bee634ac90ce54d03	0	4	0	0	0	0	0	0	0	0	0	0	0	0	0	0	0	0	0	0	0	0	0	0	7	0	0	0	0	24	0	0	106	0	0	0	0	0	0	0	0	0	0	0	0
f403a94162decd6ec7435962e950cbde	0	0	0	0	0	13	0	41	0	0	0	0	0	0	0	0	0	25	0	0	0	0	0	0	0	0	0	0	0	0	62	0	0	0	0	0	0	0	0	0	0	0	0	0	0
292832cbf6b107e02eaff96f444a6116	0	0	0	0	0	0	0	0	0	0	0	0	0	0	0	0	0	0	0	0	0	5	0	135	0	0	0	0	0	0	0	0	0	0	0	0	0	0	0	0	0	0	0	0	0
4197392a9f9b338d4e55f841d93af06c	0	0	0	0	0	8	0	0	0	17	0	0	0	0	0	0	39	0	0	58	0	0	0	0	0	0	0	0	0	0	0	0	0	0	0	18	0	0	0	0	0	0	0	0	0
876464fe78e2930a6a4e70006b6207aa	0	0	0	3	0	0	0	0	0	0	20	0	0	0	0	0	13	0	0	0	0	0	0	0	0	0	0	0	75	0	7	0	0	0	22	0	0	0	0	0	0	0	0	0	0
9719d79aa7c11a5a2ae43a0d747fb088	0	0	0	0	0	13	0	0	0	0	0	0	0	0	0	0	0	0	0	127	0	0	0	0	0	0	0	0	0	0	0	0	0	0	0	0	0	0	0	0	0	0	0	0	0
c2b4df33c8334123b90eb337e6119820	0	0	0	0	0	0	9	0	0	0	0	0	0	0	0	0	0	0	0	60	0	0	0	0	0	0	0	0	0	55	0	0	0	0	0	0	0	0	0	0	0	0	0	16	0
3e4735080a171760717083e41c7bec3e	0	0	0	0	0	0	0	0	0	0	0	0	0	0	0	0	0	10	0	0	0	0	0	0	0	0	0	5	0	0	0	0	119	0	0	0	0	0	0	5	0	0	0	0	0
47a649d044a84e1ab0c20f99eefe72f7	0	0	0	0	0	0	0	0	3	0	0	0	0	0	0	0	0	99	0	0	0	0	0	0	0	0	0	19	0	0	18	0	0	0	0	0	0	0	0	0	0	0	0	0	0
58e013972a51b64dc90fdfb88ec60157	0	0	0	0	0	8	0	0	0	0	0	25	0	7	0	0	0	0	0	0	0	0	0	0	0	21	7	13	0	0	0	0	0	0	54	4	0	0	0	0	0	0	0	0	0
2b9deb989b2bcd7418a1644f1ed731d5	0	0	0	0	0	72	0	0	0	0	0	0	0	0	0	0	0	0	0	19	0	0	0	0	0	0	0	0	0	0	0	0	0	47	0	0	0	0	0	0	0	0	0	0	0
ffc2f297dc736401cc5c432d886358cd	0	0	0	0	0	0	0	0	0	0	0	0	0	20	0	0	0	0	25	0	0	14	14	0	0	0	37	0	0	0	0	0	0	0	16	0	0	0	0	0	0	0	0	12	0
139954f536c37f419a2ab1b3c36a4c52	0	0	0	0	0	0	0	0	16	0	0	9	0	0	0	0	25	34	0	0	0	0	0	0	0	0	0	44	0	0	9	0	0	0	0	0	0	0	0	0	0	0	0	0	0
61bad34e94546beee410f6b57779e8bf	0	0	4	0	0	0	0	0	0	0	20	0	0	0	0	0	15	0	0	0	0	0	0	0	0	0	0	0	0	0	0	0	0	0	0	0	0	0	0	0	0	0	0	0	97
865b365b83775867ef1393ab558adf20	0	0	0	0	0	0	0	0	0	0	0	0	0	0	0	0	0	64	0	0	0	0	0	0	0	0	0	14	0	0	44	0	0	0	0	0	0	0	0	9	0	0	5	0	0
a6961b19a00f24acaffcfafb177b71f9	0	0	0	0	0	0	0	0	0	0	0	0	0	0	0	0	0	0	0	0	15	0	0	0	0	0	0	82	0	19	20	0	0	0	0	0	0	0	0	0	0	0	0	0	0
977d5d91d86bc89dd87445926aebfaee	0	0	0	0	0	6	0	0	0	0	0	0	0	0	0	0	0	0	0	12	0	0	0	0	0	0	0	0	0	0	0	0	17	0	0	0	0	0	0	100	0	0	0	0	0
0d04c87a44109d749d97c21d3857ec09	0	0	0	0	0	0	0	0	21	0	0	0	0	6	0	27	0	14	0	0	20	13	0	0	0	0	0	0	0	0	0	0	0	7	15	0	0	0	0	0	0	0	11	0	0
2a585c1a1c3d65e3f54f073933931c43	0	0	0	0	0	0	0	0	0	0	15	0	0	0	0	0	13	0	0	3	0	16	0	64	0	0	0	0	0	0	0	0	0	0	0	23	0	0	0	0	0	0	0	0	0
65237bdcca2dc3e28037ad4393a85bf5	0	0	0	0	0	0	0	0	6	0	0	44	0	0	0	0	0	0	0	0	0	0	0	0	0	83	0	0	0	0	0	0	0	0	0	0	0	0	0	0	0	0	0	0	0
137174a2868035c42973fb51ed4555e3	0	0	0	0	0	0	0	0	0	0	0	3	0	0	24	0	0	0	51	0	0	0	0	0	0	0	50	0	0	0	0	0	0	0	0	0	0	0	4	0	0	0	0	0	0
3cfd579b6dad2e4317adc721ebc3bd48	0	0	0	0	0	0	0	8	0	0	0	8	0	4	0	0	41	0	0	17	0	0	0	0	0	0	0	0	0	0	0	0	0	0	0	0	0	0	0	0	11	0	0	0	42
14aaad4215dd9321fe4ae992c3f8b0ef	0	0	3	0	0	0	0	0	0	0	24	0	0	0	0	0	9	4	0	0	0	0	0	0	0	0	0	0	35	32	0	0	0	0	0	0	0	0	0	0	0	0	0	0	23
3ac108fc61827f0f03ab616643076582	0	0	0	0	0	0	0	0	36	0	0	0	0	0	0	0	0	0	0	0	0	0	0	0	0	0	0	0	0	0	13	0	0	0	0	0	0	0	0	0	0	0	0	81	0
59e2ea7b66667e3ad47c4a5932c6e148	0	0	9	0	0	0	0	0	0	0	68	0	0	0	0	0	0	0	0	0	0	15	0	0	0	0	0	0	37	0	0	0	0	0	0	0	0	0	0	0	0	0	0	0	0
2f5868ada76835a581b96d9f9526cfbf	0	0	0	0	0	0	0	0	0	0	0	0	0	0	0	0	0	0	0	0	0	0	0	0	0	0	0	0	0	0	0	0	0	0	0	0	0	0	0	36	0	0	0	92	0
64e9c3bd4ed64cf1c3614aa7e5724a04	0	0	11	0	8	0	0	0	0	0	9	0	0	20	0	0	0	10	0	0	0	2	0	0	0	0	0	5	6	0	12	0	12	0	0	0	0	0	0	33	0	0	0	0	0
a3372a90a785d6d32c086972ff36f681	0	0	119	0	0	0	0	0	0	0	0	0	0	0	0	0	4	0	0	0	0	0	0	0	0	0	0	0	0	4	0	0	0	0	0	0	0	0	0	0	0	0	0	0	0
c3a1d25932d20a20dd4cc6f4f261466b	0	0	0	0	0	0	0	0	43	0	0	19	0	0	0	0	0	20	0	0	0	0	0	0	0	0	0	0	0	0	0	0	0	0	0	0	0	0	0	45	0	0	0	0	0
84427dbc1bfce32d920e0d75f2f05101	0	0	0	0	0	0	0	0	66	0	0	0	0	0	0	0	0	32	0	0	0	0	0	0	0	0	0	0	0	0	0	0	0	0	28	0	0	0	0	0	0	0	0	0	0
9dda52bb7deb079c539603d5fde1723b	0	0	0	7	0	0	0	0	0	0	11	0	0	0	0	0	16	0	0	0	0	14	0	0	0	0	0	9	0	0	0	0	0	0	0	13	0	0	0	0	0	0	15	19	21
bd7627638bb8e050cca791e8c9846ea0	0	0	0	0	0	25	0	0	0	0	0	0	0	0	0	0	0	0	0	0	0	0	0	0	0	0	0	0	0	11	7	0	0	0	0	0	0	0	0	82	0	0	0	0	0
e53ee6028023a12801c557514adefce6	0	0	96	0	0	0	0	0	0	0	16	0	0	0	0	0	7	0	0	0	0	0	0	0	0	0	0	0	0	0	0	0	0	0	0	0	0	0	0	0	0	0	0	0	5
006e8f55204ae563136d74a1957a39fd	0	0	0	0	0	0	0	0	0	0	0	0	0	0	0	0	0	0	0	0	0	46	0	0	0	0	0	0	0	49	0	0	0	0	0	0	0	0	0	0	0	0	0	28	0	1444202
3342c41c179b839d722403568951c03b	0	0	5	0	0	0	0	0	0	0	56	0	0	0	0	0	0	0	0	0	0	3	0	0	0	0	0	0	40	3	0	0	0	0	6	0	0	0	0	0	0	0	0	10	0
76440e0528d531346d845093b0b41da7	0	0	0	0	0	0	0	0	0	0	0	0	0	0	0	0	0	0	0	0	0	21	0	102	0	0	0	0	0	0	0	0	0	0	0	0	0	0	0	0	0	0	0	0	0
a478db37fa7aaac710f758cf70375306	0	0	0	0	0	0	0	0	0	0	0	0	80	0	0	0	0	0	18	0	0	0	0	0	25	0	0	0	0	0	0	0	0	0	0	0	0	0	0	0	0	0	0	0	0
d1fd30db5e39836ab07f4fede64b3665	0	0	0	0	0	0	0	0	0	0	0	0	0	0	12	0	0	0	0	0	0	7	0	0	0	0	0	17	0	0	11	0	0	0	0	0	0	0	0	0	0	0	0	75	0
1e100da57f7cb7343919105f40647a9d	0	0	0	0	0	0	0	0	0	0	0	0	0	0	0	0	21	0	0	0	0	0	0	0	0	0	0	0	0	5	0	0	0	0	0	95	0	0	0	0	0	0	0	0	0
55324ffe4dd13317d55c41d4e0b10301	0	0	0	0	0	0	0	0	0	0	0	33	0	0	31	9	0	0	0	0	0	0	0	0	0	0	0	47	0	0	0	0	0	0	0	0	0	0	0	0	0	0	0	0	0
9d5fa3cd057ab7f7ab4980316a860ed9	0	50	0	0	0	0	0	0	0	0	39	0	0	0	0	0	5	0	0	0	25	0	0	0	0	0	0	0	0	0	0	0	0	0	0	0	0	0	0	0	0	0	0	0	0
7d3039f654fa439c0cce3acbe9a6676d	0	0	0	0	32	0	3	0	0	0	0	0	0	0	0	0	0	4	0	0	0	0	0	0	0	0	0	0	0	0	19	0	16	0	0	0	0	0	0	44	0	0	0	0	0
faffaab0b6a5bbcaf1982bbf63b81552	0	0	0	0	0	0	0	0	0	0	0	0	0	0	0	0	0	0	0	0	0	0	0	0	0	0	0	0	0	7	111	0	0	0	0	0	0	0	0	0	0	0	0	0	0
7b3d311cfd09c67d44cf50f4f2ba6298	0	0	21	11	0	0	0	0	0	0	0	0	0	0	0	0	0	0	0	0	0	0	0	0	0	0	0	0	0	0	4	0	0	0	0	0	0	0	0	0	0	0	0	0	81
e9c810c71aabd225a3a1192425c46156	0	0	0	0	0	0	0	0	0	0	0	0	0	24	0	0	0	0	0	0	0	0	0	0	0	0	69	0	0	0	0	0	0	0	0	0	0	0	0	0	0	0	0	23	0
c4bdaf3cda6af98c56addbc18dd1e1f3	0	0	0	0	0	0	0	0	18	0	0	0	0	17	0	19	0	0	0	0	5	0	0	0	0	6	0	22	0	0	26	0	0	0	0	0	0	0	0	0	0	0	0	0	0
09e9987159b548294517559d5d7d0c55	0	15	0	0	0	0	0	3	0	0	0	0	0	0	0	0	0	0	0	0	0	0	0	0	34	0	0	0	0	0	0	0	60	0	0	0	0	0	0	0	0	0	0	0	0
3b82b62dbc551666efef941a6e651c67	0	0	6	0	0	0	0	0	0	0	0	0	0	0	0	0	0	0	0	0	0	0	0	0	0	0	0	3	0	11	0	0	0	0	0	0	0	0	0	0	0	0	0	0	92
9c18d61c02dc1b9daa0655c08d640ecb	0	0	0	0	0	0	0	0	0	0	0	0	0	0	0	0	0	37	0	0	0	0	0	0	30	0	0	0	0	0	0	0	8	0	0	0	0	0	0	37	0	0	0	0	0
fb3e9ab102ae544632b26a184b41dad7	0	0	18	0	0	0	0	0	0	0	28	0	0	0	0	0	14	0	0	0	0	0	0	0	0	0	0	0	0	0	52	0	0	0	0	0	0	0	0	0	0	0	0	0	0
0ea20db6c1a802167667b7cd9f48ae66	0	0	11	0	0	0	0	0	0	0	20	0	0	12	0	0	0	25	0	0	0	0	0	0	0	0	0	0	0	0	14	0	28	0	0	0	0	0	0	0	0	0	0	0	0
3524ad898b99eb6c80807192ec0cb19f	0	0	51	0	0	0	0	0	0	0	0	0	0	0	0	0	0	0	0	0	0	15	0	0	0	0	0	0	0	10	5	0	0	0	0	0	0	0	0	0	0	0	0	0	29
d484c1451a23998a049e9b847eea16a6	0	0	46	0	0	0	0	0	0	0	20	0	0	0	0	0	0	0	0	0	0	0	0	0	0	0	0	0	0	0	0	0	0	0	0	0	0	0	0	0	0	0	0	0	44
08c50eb5b6fa02d21d9ef671d68768bd	0	0	0	0	0	0	0	0	11	0	0	0	0	12	0	0	0	0	0	0	0	0	0	0	0	0	11	0	0	0	0	0	0	0	0	0	0	0	0	0	0	0	0	75	0
73bd91f6ffc7a4f2e29fb9d80bbbbc3e	0	8	0	0	0	16	0	0	0	0	0	0	0	0	0	12	9	0	0	20	0	28	0	0	0	0	0	0	0	0	0	0	0	0	0	8	0	0	3	0	5	0	0	0	0
98ff424a7c83ab72cce6ff1ddd49271d	0	0	0	0	0	0	0	0	0	0	0	0	0	0	0	0	0	84	0	0	0	0	0	0	0	0	0	0	0	0	25	0	0	0	0	0	0	0	0	0	0	0	0	0	0
82c67165003c190721d0e5c2c5b2e2d2	0	0	0	0	0	0	0	0	0	0	0	0	0	0	0	0	0	0	0	17	0	0	0	0	0	0	0	0	0	0	0	0	42	0	0	0	0	49	0	0	0	0	0	0	0
ec77f51f013cc20b8ace56258da2f7b1	0	19	0	0	0	0	0	0	0	0	0	7	0	32	0	0	0	0	0	0	0	0	0	0	0	0	24	9	0	0	0	0	0	0	0	0	0	0	0	0	0	0	0	17	0
1007a6f2ec84d96572e2d4864049a88e	0	0	46	0	0	0	0	0	0	0	29	0	0	0	0	0	19	0	0	0	0	0	0	0	0	0	0	0	0	0	0	0	0	0	0	13	0	0	0	0	0	0	0	0	0
3a620571455b952b506ecd3a508fc6e0	0	0	0	0	0	0	0	0	0	0	0	0	0	0	0	28	0	0	0	0	0	12	0	0	31	0	0	0	0	0	9	0	0	0	0	0	0	0	0	0	6	0	0	0	20
a25fcc09a34404f696edd1ab08e33e4c	0	0	0	0	0	0	0	0	0	0	0	0	0	0	0	0	0	12	0	0	0	0	0	0	0	0	21	9	0	30	15	0	0	0	0	0	0	0	0	0	0	0	0	19	0
9e6a0d8531986126ba2d651535f14682	0	0	0	0	0	0	0	0	0	0	0	0	0	8	0	0	0	3	10	0	0	4	0	0	0	0	0	0	0	0	0	0	0	0	0	0	0	0	0	0	0	0	80	0	0
e05240c17a3a32613525d01715733ff1	0	0	0	0	0	0	0	0	0	0	0	0	0	0	0	0	25	0	0	0	0	0	0	0	0	0	0	0	0	0	0	0	0	0	0	79	0	0	0	0	0	0	0	0	0
3a7657cd6a0a3fbf0fd0fc65aae314eb	0	0	0	0	0	0	0	0	0	0	0	0	0	0	0	0	0	93	0	0	0	0	0	0	0	0	0	10	0	0	0	0	0	0	0	0	0	0	0	0	0	0	0	0	0
3b5932d7b0794e8918b6e56a786aeea2	0	0	0	0	0	0	0	0	0	0	0	0	0	18	0	0	62	0	0	0	0	15	0	0	0	0	0	0	0	0	0	0	0	0	0	2	0	0	0	0	0	0	0	6	0
11935818450f86213333c590eafa192f	0	0	0	0	0	0	0	0	0	0	98	0	0	0	0	0	3	0	0	0	0	0	0	0	0	0	0	0	0	0	0	0	0	0	0	0	0	0	0	0	0	0	0	0	0
946f12adc309a54acaee665d2628b50a	0	0	0	0	0	0	0	0	26	0	0	0	0	0	0	0	0	0	0	0	0	0	0	0	0	0	0	75	0	0	0	0	0	0	0	0	0	0	0	0	0	0	0	0	0
ae767f2b815c08b02227972904d089e3	0	0	0	0	0	0	0	10	0	0	0	0	0	0	0	0	0	0	0	0	0	0	0	0	0	0	0	0	0	0	0	0	91	0	0	0	0	0	0	0	0	0	0	0	0
fe78b546d4e32960b5e025308697223f	0	0	0	0	0	0	0	0	0	0	0	0	0	32	0	0	0	0	0	0	0	0	0	0	0	0	14	8	0	27	0	0	9	0	0	0	0	0	0	0	0	0	0	11	0
40665d237f3cd53048ecaeb5a0223074	0	0	12	0	0	0	0	0	0	0	40	0	0	0	0	0	0	0	0	0	0	0	0	0	0	0	0	0	31	0	0	0	0	0	0	0	0	0	0	0	0	0	0	0	17
4f0731fb927961dea27755adca334f9a	0	0	0	0	0	0	0	0	0	0	0	0	0	9	0	0	0	0	0	0	0	22	0	0	8	0	0	0	0	0	3	0	0	0	0	0	0	0	0	14	0	0	0	44	0
6a4684cf6fe991cfe86b64f9b5c88ce2	0	0	15	0	0	0	0	0	0	0	6	0	0	59	0	0	6	0	0	0	0	0	0	0	0	0	11	0	0	3	0	0	0	0	0	0	0	0	0	0	0	0	0	0	0

## Sheet: Design Data
SampleID	Collection day	Collection month	Collection year	Country	Site	Site Name	Site Number	Collectors name	Substrate	Design Code
02343a00	9	3	2019	Kenya	Landfill 1	Landfills Siaya Center	S-1	Rambold, G.	plastic	1.4.1.1
277e3f81	14	3	2019	Kenya	Roadside	Mbaga Village	S-2	Rambold, G.	plastic	2.3.1.1
28f1e6b1	9	3	2019	Kenya	Landfill 1	Landfills Siaya Center	S-1	Rambold, G.	plastic	1.3.1.1
4355aaab	14	3	2019	Kenya	Landfill 2	Landfills Siaya Center	S-5	Rambold, G.	plastic	5.1.1.1
591f156d	9	3	2019	Kenya	Landfill 1	Landfills Siaya Center	S-1	Rambold, G.	plastic	1.2.1.1
5e479d0f	14	3	2019	Kenya	Market	Ramba Market	S-3	Rambold, G.	plastic	3.4.1.1
692fb42a	14	3	2019	Kenya	Courtyard	Aringo Estate	S-4	Rambold, G.	plastic	4.2.1.1
69e25525	14	3	2019	Kenya	Market	Ramba Market	S-3	Rambold, G.	plastic	3.5.1.1
7584931a	14	3	2019	Kenya	Courtyard	Aringo Estate	S-4	Rambold, G.	plastic	4.1.1.1
85ddf6d7	14	3	2019	Kenya	Courtyard	Aringo Estate	S-4	Rambold, G.	plastic	4.3.1.1
8fe6aadc	14	3	2019	Kenya	Market	Ramba Market	S-3	Rambold, G.	plastic	3.1.1.1
afa51847	14	3	2019	Kenya	Roadside	Mbaga Village	S-2	Rambold, G.	plastic	2.1.1.1
b3640270	14	3	2019	Kenya	Landfill 2	Landfills Siaya Center	S-5	Rambold, G.	plastic	5.5.1.1
b71b9b1c	14	3	2019	Kenya	Landfill 2	Landfills Siaya Center	S-5	Rambold, G.	plastic	5.3.1.1
bb77d4e6	14	3	2019	Kenya	Courtyard	Aringo Estate	S-4	Rambold, G.	plastic	4.5.1.1
bbb0d5b2	14	3	2019	Kenya	Roadside	Mbaga Village	S-2	Rambold, G.	plastic	2.5.1.1
cc283471	14	3	2019	Kenya	Market	Ramba Market	S-3	Rambold, G.	plastic	3.3.1.1
cce34f07	9	3	2019	Kenya	Landfill 1	Landfills Siaya Center	S-1	Rambold, G.	plastic	1.1.1.1
ddef8169	14	3	2019	Kenya	Courtyard	Aringo Estate	S-4	Rambold, G.	plastic	4.4.1.1
ec49cbab	14	3	2019	Kenya	Landfill 2	Landfills Siaya Center	S-5	Rambold, G.	plastic	5.4.1.1
eed4a731	14	3	2019	Kenya	Market	Ramba Market	S-3	Rambold, G.	plastic	3.2.1.1
1d232c7a	9	3	2019	Kenya	Landfill 1	Landfills Siaya Center	S-1	Rambold, G.	soil	1.2.1.1
1f31613e	14	3	2019	Kenya	Roadside	Mbaga Village	S-2	Rambold, G.	soil	2.2.1.1
2a66c0b5	14	3	2019	Kenya	Landfill 2	Landfills Siaya Center	S-5	Rambold, G.	soil	5.2.1.1
338fe04c	14	3	2019	Kenya	Landfill 2	Landfills Siaya Center	S-5	Rambold, G.	soil	5.1.1.1
361d4821	14	3	2019	Kenya	Landfill 2	Landfills Siaya Center	S-5	Rambold, G.	soil	5.4.1.1
42c1a08d	14	3	2019	Kenya	Market	Ramba Market	S-3	Rambold, G.	soil	3.2.1.1
49f12c4f	14	3	2019	Kenya	Roadside	Mbaga Village	S-2	Rambold, G.	soil	2.1.1.1
515bbce5	14	3	2019	Kenya	Market	Ramba Market	S-3	Rambold, G.	soil	3.1.1.1
59ae7426	14	3	2019	Kenya	Courtyard	Aringo Estate	S-4	Rambold, G.	soil	4.1.1.1
5a30b8a6	14	3	2019	Kenya	Courtyard	Aringo Estate	S-4	Rambold, G.	soil	4.4.1.1
632c1492	14	3	2019	Kenya	Roadside	Mbaga Village	S-2	Rambold, G.	soil	2.5.1.1
64ae683e	14	3	2019	Kenya	Market	Ramba Market	S-3	Rambold, G.	soil	3.3.1.1
698b2a32	14	3	2019	Kenya	Landfill 2	Landfills Siaya Center	S-5	Rambold, G.	soil	5.3.1.1
6ff660a9	14	3	2019	Kenya	Courtyard	Aringo Estate	S-4	Rambold, G.	soil	4.3.1.1
8a23f3d2	9	3	2019	Kenya	Landfill 1	Landfills Siaya Center	S-1	Rambold, G.	soil	1.1.1.1
9ca10b1d	14	3	2019	Kenya	Courtyard	Aringo Estate	S-4	Rambold, G.	soil	4.2.1.1
ae9b69b4	14	3	2019	Kenya	Market	Ramba Market	S-3	Rambold, G.	soil	3.5.1.1
b0d6a5d8	14	3	2019	Kenya	Roadside	Mbaga Village	S-2	Rambold, G.	soil	2.4.1.1
b2a94b55	14	3	2019	Kenya	Market	Ramba Market	S-3	Rambold, G.	soil	3.4.1.1
b674a230	9	3	2019	Kenya	Landfill 1	Landfills Siaya Center	S-1	Rambold, G.	soil	1.4.1.1
ded720d6	9	3	2019	Kenya	Landfill 1	Landfills Siaya Center	S-1	Rambold, G.	soil	1.3.1.1
df0e34db	14	3	2019	Kenya	Landfill 2	Landfills Siaya Center	S-5	Rambold, G.	soil	5.5.1.1
f1eba618	14	3	2019	Kenya	Courtyard	Aringo Estate	S-4	Rambold, G.	soil	4.5.1.1
f30bd296	14	3	2019	Kenya	Roadside	Mbaga Village	S-2	Rambold, G.	soil	2.3.1.1

## Sheet: Repr. Sequences (unfiltered)
>d1b126ec4b00257d30a81313e0bfddd6
AAGTCGTAACAAGGTTTCCGTAGGTGAACCTGCGGAAGGATCATTACCTAGAGTTGTAGGCTTTGCCTGCTATCTCTTACCCATGTCTTTTGAGTACTTACGTTTCCTCGGCGGGTCCGCCCGCCGATTGGACAATTTAAACCATTTGCAGTTGCAATCAGCGTCTGAAAAACTTTAATAGTTACAACTTTCAACAACGGATCTCTTGGTTCTGGCATCGATGAA
>79e8b586c2f4f5bed9cf718965fe8842
AAGTCGTAACAAGGTTTCCGTAGGTGAACCTGCGGAAGGATCATTACCTAGAGTTGTAGGCTTTGCCTGCCATCTCTTACCCATGTCTTTTGAGTACCTTACGTTTCCTCGGTGGGTTCGCCCGCCGGCTGGACAAAACTTAAACCCTTTGTAGTTGCAATCAGCGTCTGAAAAAACTTAATAGTTACAACTTTCAACAACGGATCTCTTGGTTCTGGCATC
>db610013455639b5a8d2f5e53adc5797
AAGTCGTAACAAGGTCTCCGTAGGTGAACCTGCGGAGGGATCATTACACAAATATGAAGGCGGGCTGGCACCTCTCGGGGTGGCCAGCCTTGCTGAATTATTCACCCGTGTCTTTTGCGTACTTCTTGTTTCCTTGGTGGGCTCGCCCACCACAAGGACCAACCCATAAACCTTTTTGTAATGGCAATCAGCGTCAGTAACAATGTAATAATTACAACTTTCAAC
>f422290dd81ad86605d3b620ac80dff5
AAGTCGTAACAAGGTCTCCGTTGGTGAACCAGCGGAGGGATCATTACCGAGTTTACAACTCCCAAACCCCTGTGAACATACCACTTGTTGCCTCGGCGGATCAGCCCGCTCCCGGTAAAACGGGACGGCCCGCCAGAGGACCCCTAAACTCTGTTTCTATATGTAACTTCTGAGTAAAACCATAAATAAATCAAAACTTTCAACAACGGATCTCTTGGTTC
>1adfacc4a58cc4064c16c9a5c5199599
AAGTCGTAACAAGGTTTCCGTAGGTGAACCTGCGGAAGGATCATTACCTATATTACGGGGGGCCGGACCCAAAGTACAGCGTACTCCGCTTGCTTTGACCTGCCCTGTCTGAATATTCTACCCATGTCTTTTGCGTACTATTTGTTTCCTTGGTGGGCTTGCCTGCCATTAGGACACTATACAAACCTTTTGTAATTGCAATCAGCGTCAGAAATAACTTA
>81e9b1b39ba8eca194447b5fb1c611e0
AAGTCGTAACAAGGTTTCCGTAGGTGAACCTGCGGAAGGATCATTACCTAGAGTTGCGGGCTTTGCCTGCCATCTCTTACCCATGTCTTTTGAGTACCTTACGTTTCCTCGGCGGGTCCGCCCGCCGGTTGGACAACACTTAAACCCTTTGTAGTTGCAATCAGCGTCTGAAAAAAACTTAATAGTTACAACTTTCAACAACGGATCTCTTGGTTCTGGCA
>bbf41363a66e32cd2578672949b771f6
AAGTCGTAACAAGGTAACCGTAGGTGAACCTGCGGTTGGATCATTAACAAATAATTTTAGGCCCCCTGCTGCCCCACAAAGGCGAAGGGGAACACCTAAACATTTGTGTGCACCATATCTGTTTTTGGCAGCTCGAGCGTCCTGAGTTTGCGTAACTGCCTCAGGTACCTACCCAGGCTTACCTCCGGGTTTGCCGCGGTTGGGCTGCCGCCATTTTGAAATAAC
>cad7d4b966ff6c3975d67ab5ee77fe1c
AAGTCGTAACAAGGTCTCCGTTGGTGAACCAGCGGAGGGATCATTACCGAGTTTACAACTCCCAAACCCCTGTGAACATACCTATACGTTGCCTCGGCGGATCAGCCCGCGCCCCGTAAAAAGGGACGGCCCGCCCGAGGACCCCTAAACTCTGTTTTTAGTGGAACTTCTGAGTAAAACAAACAAATAAATCAAAACTTTCAACAACGGATCTCTTGGTTC
>56f7c9123ada9d7dfd17e5ec7e7fbf1b
AAGTCGTAACAAGGTCTCCGTAGGTGAACCTGCGGAGGGATCATTACACAATTAAAATATGAAGGCCCTTCAAACCGGCTGGATTATTTTTATTCACCCTTGTCTTTTGCGCACTTGTTGTTTCCTGGGCGGGTTCGCTCGCCACCAGGACCACATCATAAACCTTTTTTGTTAATGCAATCAGCGTCAGTATAACAAATGTAAATCATTTACAACTTTCAACAA
>a930920397b59b45ede9c00f991e1efa
AAGTCGTAACAAGGTCTCCGTAGGTGAACCTGCGGAGGGATCATTACAAGTGACCCCGGTCTAACCACCGGGATGTTCATAACCCTTTGTTGTCCGACTCTGTTGCCTCCGGGGCGACCCTGCCTTCGGGCGGGGGCTCCGGGTGGACACTTCAAACTCTTGCGTAACTTTGCAGTCTGAGTAAACTTAATTAATAAATTAAAACTTTTAACAACGGATCT
>2b484c94a19174c1815a83ac864eda6e
AAGTCGTAACAAGGTCTCCGTAGGTGAACCTGCGGAGGGATCATTACACAAATATGAAGGCGGGCTGGAACCTCTCGGGGTTACAGCCTTGCTGAATTATTCACCCTTGTCTTTTGCGTACTTCTTGTTTCCTTGGTGGGTTCGCCCACCACTAGGACAAACATAAACCTTTTGTAATTGCAATCAGCGTCAGTAACAAATTAATAATTACAACTTTCAACAACG
>65c5120085f8dd0d442f64a838395621
AAGTCGTAACAAGGTTTCCGTAGGTGAACCTGCGGAAGGATCATTACCTAGAGTTGTAGGCTTTGCCTGCTATCTCTTACCCATGTCTTTTGAGTACCTTCGTTTCCTCGGCGGGTCCGCCCGCCGATTGGACAATACTTAAACCCTTTGTAATTGAAATCAGCGTCTGAAAAACTTTAATAGTTACAACTTTCAACAACGGATCTCTTGGTTCTGGCATCGATG
>91ca8c82c256a93b14882acdd2cae59c
AAGTCGTAACAAGGTCTCCGTTGGTGAACCAGCGGAGGGATCATTACCGAGTTTACAACTCCCAAACCCCTGTGAACATACCTACAACGTTGCCTCGGCGGCTCCCCGCTTCCCCGTAAAACGGGAGCGGCCCGCCAGAGGACCCAACAAACTCTGTTATTTTCAGTATCTTCTGAGTAAAAACACAATCAATTAAAACTTTCAACAACGGATCTCTTGGTTCTG
>6594f0e1a2bd2623a0801cb1c7f853b4
AAGTCGTAACAAGGTTTCCGTAGGTGAACCTGCGGAAGGATCATTACCTAGAGTTGTAGGCTTTGCCTGCTATCTCTTACCCATGTCTTTTGAGTACCTTACGTTTCCTCGGTGGGTTCGCCCACCGATTGGACAAATTTAAACCCTTTGCAGTTGAAATCAGCGTCTGAAAAAACTTAATAGTTACAACTTTCAACAACGGATCTCTTGGTTCTGGCATCGATG
>1ecae6b5ade81d25466798f08dd89646
AAGTCGTAACAAGGTCTCCGTTGGTGAACCAGCGGAGGGATCATTACCGAGTTTACAACTCCCAAACCCCTGTGAACATACCTACAACGTTGCCTCGGCGGCCCCCCGCCTCCCCGTAAAACGGGAGCGGACCGCCAGAGGACCCAACAAACTCTTTGTATCATTAGTATCTTCTGAGTAAAAAACATAATCAATCAAAACTTTCAACAACGGATCTCTTG
>b1a8382d9ce441fca11a44bfad4550cf
AAGTCGTAACAAGGTTTCCGTAGGTGAACCTGCGGAAGGATCATTAGTGAACATAGGACGTCCAACTTAACTTGGAGTCCGAACTCTCACTTTCTAACCCTGTGCATTTGTTTGGGATAGTAACTCTCGCAAGAGAGCGAACTCCTATTCACTTATAAACACAAAGTCTATGAATGTATTTAATTTTATAACAAAATAAAACTTTCAACAACGGATCTCTTGGCT
>608d8216f8850ac65f37b2bf355617e4
AAGTCGTAACAAGGTTTCCGTAGGTGAACCTGCGGAAGGATCATTATCGTGGGGCTTCGGCCTCTATCGGGAGAATCCTTGCCTTTTGAGCACCTTTCTGTTTCCTCGGCAGGCTCGCCTGCCAATGGGGACCCCCTCAACTCTTGCAATAACATGTAATTGTCTGAACAAAAACAACAAATCAAAACTTTCAACAACGGATCTCTTGGTTCTGGCATCGATG
>28a26da1432324f79eabe3e84efcb2ec
AAGTCGTAACAAGGTCTCCGTTGGTGAACCAGCGGAGGGATCATTACCGAGTTTACAAACTCCCAAACCCTTTGTGAACCTTACCATATTGTTGCTTCGGCGGGACCGCCCCGGCGCCTTCGGGCCCGGAACCAGGCGCCCGCCGGAGGCCCCAAACTCTTATGTCTTTAGTGGTTTTCTCCTCTGAGTGACACATAAACAAATAAATAAAAACTTTCAACA
>39d3eb9a88b2ffd44d8b30c436988040
AAGTCGTAACAAGGTCTCCGTTGGTGAACCAGCGGAGGGATCATTACCGAGTTTACAACTCCCAAACCCCTGTGAACATACCTTACTGTTGCCTCGGCGGATCAGCCCGCGCCCGGTAAAACGGGACGGCCCGCCAGAGGACCCCTAAACCCTATTGTTTTCATGTAACTTCTGAGTAACCAAAACAAATAAATCAAAACTTTCAACAACGGATCTCTTGG
>ad8dc8d27c86485bcc2d283418f15ab8
AAGTCGTAACAAGGTTTCCGTAGGTGAACCTGCGGAAGGATCATTAATGATTAACTGTCTGTCGAGCTTGCTCACAGACTTATCATATCCATAACACCTGTGCACTTGTCGGATGGCTTAGTGAAGACCGCAAGGTTGGATCTATCCATCTACTTTACATAACAATTTAGTAACAAATGTAGTCTTATTATAACATAATAAAACTTTCAACAACGGATCTCTTGG
>828bae046c60e168217da053d8112a2f
AAGTCGTAACAAGGTCTCCGTAGGTGAACCTGCGGAGGGATCATTACACAATAAACATATGAAGGCTGCACCGCCAACAGGCGGCAAGGCTGGAGTATTTTATTACCCTTGTCTTTTGCGCACTTGTTGTTTCCTGGGCGGGTTCGCCCGCCTCCAGGACCACATGATAAACCTTTTTTATGCAGTTGCAATCAGCGTCAGTACAACAAATGTAAATCATTTACA
>e126249db70bf9da3df24a619f645aac
AAGTCGTAACAAGGTTTCCGTAGGTGAACCTGCGGAAGGATCATTAACTATATTACGGGGGGCCGGACCCAGGGTACAGCGTACTCCGCTTGCCTTGACCTGCCCTGTCTGAATATTCTACCCATGTCTTTTGCGTACTATTTGTTTCCTTGGTGGGCTTGCCTGCCATTAGGACACCAATAAAACCTTTTTGTAATTGCAATCAGCGTCAGAAATAATTT
>a678a5088020b6d5dd8de33613eae2f2
AAGTCGTAACAAGGTTTCCGTAGGTGAACCTGCGGAAGGATCATTAACCTTTCAAATCAGGGTGCGGCGCGGCCCCCGAGGAGCGGAAACAATCCTTGGGAGGTATGCGGGGGCTTCGAGCCCCCCATTTACGCACGCACGACTGCCATCCTTACTTTACGAGCACCTTCTGTTCTCCCTCGGCGGGGCAACCTGCCGTTGGAACCGAATAAACTCTTTTTGC
>0c1c78d1fcd3ded7e0cd311280ca8ece
AAGTCGTAACAAGGTAACCGTAGGTGAACCTGCGGTTGGATCATTACAAAATTTTTGGTCATTGTACCAAATACCTTGTGTGCACTATCATTGTCTTTGGTAATTCGAGTGCGTTGCAACTTCAACAATTGCAGCTGCCTACCCTTTGTGGTGTTAAAGCCCATCGGGTTGGATTACCGACTTTGAACAAACTTTTATATTTTTGTTTTGATATCTGATTTGGAT
>02cd8df93c1775c9974d52c46490d6cf
AAGTCGTAACAAGGTTTCCGTAGGTGAACCTGCGGAAGGATCATTACTGAGAACCGGCGCCCTCGTGGCCCGACCCTCAAACCACCGAGTACCTTACCCCAACGTTGCCTCGGCGGGCGCGGCCTCGCGCCGCCCCGCCGGTGGACAAAACCATAACAGCTTTGTATGACGATTGTCTGATATTACTCTTCGCGAATGCGATAAAGTACAACTTTCAACAATG
>6d27f7f1c5b2e578f38de541506a0180
AAGTCGTAACAAGGTCTCCGTTGGTGAACCAGCGGAGGGATCATTACAGAGTTGCAAAACTCCCTAAACCATTGTGAACGTTACCTTTATCGTTGCTTCGGCGGGTGGCGCCTAGCGCCCCCGGGCCCCTCGCGGGCTGCCCGCCGGAGGTTACCTAACTCTTGACAACTGTATGGCCTCTCTGAGTCTCTGTACTTAATAAGTCAAAACTTTCAACAACG
>aea36d3d239c2e52f9ced3226dfe9772
AAGTCGTAACAAGGTTTCCGTAGGTGAACCTGCGGAAGGATCATTATAGTATATGGAATCTCCATTCTATAAACCCACTCTGCGTATCTTGTAACTGTTGCTTCCATGGGACTTGGTTCCGCCACACCGGCTTCACGGCTGGTGAGCGCCCATGGAAGGAGAAACAAAACTCTTCTTTGAAATGTAGTCAGTCTGAACAAGTTTTTATAAACGTTAAAACTTTCA
>fadc685178644356bd9385e6884def74
AAGTCGTAACAAGGTAACCGTAGGTGAACCTGCGGTTGGATCATTACAAAATTGGTTTTATACCAAACTTTTTGTGCACTACATCTGTCTCTGGTGGCTCTCGTGCTGAGGACTTCCAACGGTCCTTGGCCTGCTTCGTTGCTGGGCCACCAACGGTGGGGTATCATCAGATAGTCCATGAACAACTCTTATTTTACTTATTGTCTGAAATTTCACTTTTGTGAA
>6bb47f5965d6a569d2c3be294e174a4f
AAGTCGTAACAAGGTTTCCGTAGGTGAACCTGCGGAAGGATCATTACAAAAGTTAAACACTTGGGGAACGGACTCGCCTTTCGGGGCTCGAGGCCTGACTCCATTTGTAACAAACTTTCAACCACTTGTGAATTTGTAACAAATTTTCTCACCAATTGACTGTTAACGAAGTCTGATTCAAATTGTATTGGTGTTTATAGACACTAGTAAAATATGAAACAACTT
>62bebd1f78d6b6efa274ff541dc6986c
AAGTCGTAACAAGGTCTCCGTTGGTGAACCAGCGGAGGGATCATTACCGAGTTTACACTCATAACCCTTTGTGAACAATATAACTTGTTGCTTCGGCGGCTTCTCTGTCCCTCGGGGCAGGCTGCCCGCCGGCGTTTCAGTATCTCTGTTTGTACCCGACGATACATCTGAGTGTTCTTAGCGAACTATAAAAACTTTTAACAACGGATCTCTTGGTTCTA
>e15aabee6ec8385226ecac95c1f0a669
AAGTCGTAACAAGGTCTCCGTAGGTGAACCTGCGGAGGGATCATTAAGATGCGTCCAGCCTCTGCGCGTGGCGGCCCTCGGGCTGCCCCGCGCACGCCCTGCATCCTCGATATTACAGCACCTTGCGTTCTCCTTCGGCGGGTCAGCCCGCCGTCGGAACCGAAACACCCACCTCTTGCATGCAGAAATAACCGTTCCGAAACAAACAATCGTTACAACTTTC
>a22222c7476cbc9cd75ec9bd4f109f4d
AAGTCGTAACAAGGTCTCCGTAGGTGAACCTGCGGAGGGATCATTACACAAAAAAATATGAAGGCAACCCCTTTTTGGGGGGCGCTGAATTATTTTTTCACCCATGTCTTTTGCGCACTTGTTGTTTCCTGGGCGGGTTCGCTCGCCACCAGGACCAAACCATAAACCTTTTTTATGCAGTTGCAATCAGCGTCAGTATAACAAATGTTAAATCATTTACAACTT
>f7900dfc86971677a3e0529b2aa161b2
AAGTCGTAACAAGGTCTCCGTTGGTGAACCAGCGGAGGGATCATTACCGAGTTATACAACTCATCAACCCTGTGAACATACCTATAACGTTGCCTCGGCGGGAACAGACGGCCCCGTAACACGGGCCGCCCCCGCCAGAGGACCCCCTAACTCTGTTTCTATAATGTTTCTTCTGAGTAAACAAGCAAATAAATTAAAACTTTCAACAACGGATCTCTTGGCTCT
>5e48185cf2f6db7298d3bb8bacdf35d4
AAGTCGTAACAAGGTTTCCGTAGGTGAACCTGCGGAAGGATCATTAGTGATATAGAAAATCTATTTTTCTAGTCAACTATTACACCCTTTTGTCAACTATACCATTGTTGCTTCCACTGGACAGACTTCGGTCCTCTGGCTCACTGCAAGGTGAAGCTGGGGAGTGCTGGTGGAAAGAATTTAAACTCGTCTTTAGAAAAACTTGTCTGACAAACTTATTTT
>77b5f6a56b00dbb057d0bb91dc6e65c9
AAGTCGTAACAAGGTTTCCGTAGGTGAACCTGCGGAAGGATCATTATCGTTGGGCTTCGGCCCATTCGAGATAATACCCTTGCCTTTTTGAGTACCTTTTCGTTTCCTCGGCAGGCTCGCCTGCCAACGGGGACCCTTTAAAACGCTTTGTAATACCTGTAACTGTCTGATATAACAAGCAAAAATCAAAACTTTCAACAACGGATCTCTTGGTTCTGGCAT
>e48158509e2b711951ba7b9bcd46bc62
AAGTCGTAACAAGGTCTCCGTTGGTGAACCAGCGGAGGGATCATTACCGAGTTTACAACTCCCAAACCCATGTGAACATACCTATCGTTGCTTCGGCGGGATCGCCCCGGGCGCCTTGCGTGCCCCGGATCCAGGCGCCCGCCGGAGGACCTTAACTCTTGTCTTTTTTAGAATCTTCTGAGTCGTTTTTACAAATAAATAAAAACTTTCAACAACGGATCT
>5055d76f768fc0e09bd48d58a005b5bf
AAGTCGTAACAAGGTTTCCGTAGGTGAACCTGCGGAAGGATCATTAATGAATTTAGATTGAATCATAGGCGAAAGCCAGTGGTTCTTCTTTCATATCCATAACACCTGTGCACTGTTGGATGCTTGCATCCACTTTTAAACTAAACATTATTGTAACAAATGTAGTCTTATTATAACATAATAAAACTTTCAACAACGGATCTCTTGGCTCTCGCATCGATGAAG
>5cb357762994cc738eb134803d91f321
AAGTCGTAACAAGGTTTCCGTAGGTGAACCTGCGGAAGGATCATTACCTAGAGTATTGTAGGCTTTGTCCTGCTGTCTCTTACCCATGTCTTTTGAGTACTTACGTTTCCTCGGCGGGTTCGCCCGCCGGCTGGACAATTTAAACCCATTGCAGTTGCAATCAGCGTCTGAAAAACTTTAATAGTTACAACTTTCAACAACGGATCTCTTGGTTCTGGCATC
>6fbe76e9625abf54525283e986c1ba20
AAGTCGTAACAAGGTCTCCGTAGGTGAACCTGCGGAGGGATCATTACACAACAAAATATGAAGGCCTGGCTTCGCGGCCGGCTGAAGTATTTTTTTTTCACCCATGTCTTTTGCGCACTTGTTGTTTCCTGGGCGGGTTCGCCCGCCACCAGGACCAAACCATAAACCTTTTTTTTTATGTAGTTGCAATCAGCGTCAGTAAAAACAATGTAATTATTACAACTT
>cd3934eff2c87069be215ca3182d868f
AAGTCGTAACAAGGTCTCCGTTGGTGAACCAGCGGAGGGATCATTACCGAGTTTACACTCATAACCCTTTGTGAACATTATAACTTGTTGCTTCGGCGGCTTCTCCGGGAGCCCGCCGGCGTTTCAGTATCTCTGTTTGTACCCGACGATACATCTGAGTGTTCTTAGCGAACTATAAAAACTTTTAACAACGGATCTCTTGGTTCTAGCATCGATGAAGAA
>6f3ead1c86f4b133454cf56b87b5f378
AAGTCGTAACAAGGTCTCCGTTGGTGAACCAGCGGAGGGATCATTACCGAGTTTACACTCATAACCCTTTGTGAACCTTATAACTTGTTGCTTCGGCGGCTCGTCCTTCGGGGCCTGCCCGCCGGCGTTTCAGTATCTCTGTTTGTACCCGACGATACTTCTGAGTGTTCTTAGCGAACTATAAAAACTTTTAACAACGGATCTCTTGGTTCTAGCATCGA
>ea727ee9b60289e9509b4b4fdb727439
AAGTCGTAACAAGGTCTCCGTTGGTGAACCAGCGGAGGGATCATTACTGAAGGTCTACGTACCTAAAACCATTGTGAACCTTTTCCTTTGCTGCCTCGGCGGGCAATCCCAGGGCGGGATTCCTGGCCTCTTTTAGGGGCGTCCGCCGGCGGTGCACCTCTCTAGCTCTTGTCTGCGACAGGCTTCTGAGTGGTCTTGAAAAAACAAGTCAAAACTTTCAACA
>8f22cac6e8e91ce704c5cb647e6c999e
AAGTCGTAACAAGGTTTCCGTAGGTGAACCTGCGGAAGGATCATTACCTAGAGTTGCGGGCTTTGCCTGCTATCTCTTACCCATGTCTTTTGAGTACTTACGTTTCCTCGGCGGGTCCGCCCGCCGAAGACAAACTATAAAACCTTTGCAGTTGCAATCAGCGTCTGAACAAATTTAAATATTTACAACTTTCAACAACGGATCTCTTGGTTCTGGCATCGAT
>3f0e0b419317dc165f334f510a8e15c7
AAGTCGTAACAAGGTTTCCGTAGGTGAACCTGCGGAAGGATCATTACCTAGAGTTGCGGGCTTTGCCTGCCATCTCTTACCCATGTCTTTTGAGTACCTTCGTTTCCTCGGCGGGTCCGCCCGCCGACTGGACAAAACTTAAACCCTTTGTAATTGAAATCAGCGTCTGAAAAAACTTAATAGTTACAACTTTCAACAACGGATCTCTTGGTTCTGGCATC
>a72c981083dab1cfec2a54b56f61978c
AAGTCGTAACAAGGTCTCCGTAGGTGAACCTGCGGAGGGATCATTACTGAGTGAGGGCCTTCGGGCTCGACCTCCAACCCTTTGTGAACACAACTTGTTGCTTCGGGGGCGACCCTGCCGTTTCGACGGCGAGCGCCCCCGGAGGCCTTCAAACACTGCATCTTTGCGTCGGAGTTTAAGTAAATTAAACAAAACTTTCAACAACGGATCTCTTGGTTCTG
>d4618e5fee6ee806f478c9e885856810
AAGTCGTAACAAGGTCTCCGTTGGTGAACCAGCGGAGGGATCATTAGCGAGTTGCAAAACTCCCAAACCATTGCGAACGTACCTGCCGTTGCCTCGCCGCCAGCGTCCCCGCCAGGGAGCGTCGGCGGCGGCGGCTGACCAAACTCTTGTATTTACAGGCCTCTCTGAGTACACTTATAACAAGTCAAAACTTTCAACAACGGATCTCTTGGTTCTGGCATC
>f82e704a79fcf6da62d85c4c9a519dcf
AAGTCGTAACAAGGTTTCCGTAGGTGAACCTGCGGAAGGATCATTATCGTACTACAGAGGTGCGAGGGCTGTCGCTGACCTTTTTCAAAGGTCGTGCACGCCCGAGCGCTCTCGCCCAAAATCCACCTCACCACTTGTGCATCACCGCGCGGGGCCTCCCTCTTGGCTCGCTTCGAGAGAGGCTCGCGTTCTTCACATCACACACACACCTTTTTAGTTTT
>512d80dce05cae3dbe12a10f6f9e9c60
AAGTCGTAACAAGGTCTCCGTTGGTGAACCAGCGGAGGGATCATTAAAGAGTTGCAAAACTCCCAACCATTGTGAACGAACCTTTATGCTAAGGCGAGCGGCGCTCTGTCGCTGCAAGCTGACGCATTAAACTCTTAATTCAGTGAATATCTGAGTAGCTTATTTAATAAGTCAAAACTTTCAACAACGGATCTCTTGGTTCTGGCATCGATGAAGAACGCAGCG
>1ff267999cdf9e0c4fd960d8fb4de21f
AAGTCGTAACAAGGTTTCCGTAGGTGAACCTGCGGAAGGATCATTACCTTTCTTGCCCTTCGGGGCACAGTAGGGGCTATACTCGCTATAGCTTCTATCTGCATCCTTGTCTTTTGCGTACTACATGTTTCCTCGGCGGGCTTGCCCGCCGGTTGGACCATTCTAAACTCTTTGCAATTGCAATCAGCGTCTGAATAATTATAATAATTACAACTTTCAACAA
>ec7dd3368c420a133bbbaefbfb1e4809
AAGTCGTAACAAGGTAACCGTAGGTGAACCTGCGGTTGGATCATTAAAAAGTTTAATGCAGCATTATGTGCTGCTGAGTGGGGCCTAGGCCTCCTCACAATCCACATCGTGTGCACTGTACATGTCCCTGGTGGGTGGACATTGGTTGGCGATCCCGACCTCTGTCCAGCTTGGCTGCCGTTACATGGCCCAACAAGGCTGGCAGGATCAAGCAGCCCACCG
>1b00ca67f935b20ccfbf69e4a808a191
AAGTCGTAACAAGGTTTCCGTAGGTGAACCTGCGGAAGGATCATTACACTCAGTAGATTTCTACTGCTCGGAGAGAGGGGAAAGCCTCCAGCCTAGCTGGCGGGTGAGTACACTCTGTCTGCACCCTTGTCTTTTTGCGTACTTCTGTTTCCTCGGCGGGTTTGCCCGCCGGCTGGACAACACAACAACCTTTTTGAATTTTCAATCAGCGTCTGAATAACTA
>1b384c191e35529200d10d6d0720e60d
AAGTCGTAACAAGGTTTCCGTAGGTGAACCTGCGGAAGGATCATTACCTAGAGTTGTAGGCTTTGCCTGCTATCTCTTACCCATGTCTTTTGAGTACCTTCGTTTCCTCGGCGGGTCCGCCCGCCGATTGGACATATTCAAACCCTTTGCAGTTGCAATCAGCGTCTGAACAAACTTAATAGTTACAACTTTCAACAACGGATCTCTTGGTTCTGGCATCGA
>5cc590b91a9e6f94dcb616917b94f7ab
AAGTCGTAACAAGGTCTCCGTTGGTGAACCAGCGGAGGGATCATTACAGAGTTGCAAAACTCCCTAAACCATTGTGAACGTTACCTAAACCGTTGCTTCGGCGGGCGGCCCGGGTCCTTCCCGGCGCCCCTCGGCCCTCGCGGGCGCCCGCCGGAGGTAAACCAAACTATTGCATTGTATGGCCTCTCTGAGTCTTCTGTACTGAATAAGTCAAAACTTTCAA
>5cc8d1197c15cafe0947322047a35714
AAGTCGTAACAAGGTTTCCGTAGGTGAACCTGCGGAAGGATCATTACAGTATATTGAATTCACATTCATATACCCACTCTGCGTACCTTATAACTGTTGCTTCCATGGGACTTGGCTCTGCCACGTCGGCCTCCGGGCTGGTGAGCTCCCATGGGAGGAAAACAATACTCCTTTTTGTCAGTGAAGTCTGTATGAATAGTTTATAATAAACGTTAAAACTTTCAA
>397010ec03aa772f1d4887ac6339ee8b
AAGTCGTAACAAGGTTTCCGTAGGTGAACCTGCGGAAGGATCATTATTGAATTTAATGTGGAGTTGGTTGTAGCTGGCCTTGGATTTAATTTTCCCTGGCATGTGCACACCTTCTCTTTCATCCACACACACCTGTGAACCTGTGAGACAGTAGTTTGGGGACTTTATTGAACCCACTTCTGTCTACTTAATTTATATAAACTCAATTTAATTTAAAACGAAT
>e40832a0387619005dd7c65ca06eb4e7
AAGTCGTAACAAGGTAACCGTAGGTGAACCTGCGGTTGGATCATTAACAAACTGATTTTAGGCCCCTGGTTGCCCCACAAAGGCGAAGGGGGAACAACCTAAAAACATTTGTGTGCACCATATCTGTCTTTGGCAGTTCGAGTGTCCTTGGAGCGTAACTGCCCAAGGTACCTACTGAGGTGTTCCCTCTTTTGGGAGTGCTGAAGTTGGGCTGCCGCCTTTATG
>70e8d19520a30f423d54792aec495e2e
AAGTCGTAACAAGGTTTCCGTAGGTGAACCTGCGGAAGGATCATTAACTATATTACGGGGGGCCGGACCCAAAGCACAGCGTACTCCGCTTGCTTTGACCCGCCCTGTCTGAATATTTCACCCATGTCTTTTGCGTACTATTTGTTTCCTTGGTGGGCTTGCCCGCCATTAGGACACCACAAAAACCTTTTGTAATTGCAGTCAGCGTCAGAAAAAACATA
>790eba44ad342f3934789cea52d71473
AAGTCGTAACAAGGTTTCCGTAGGTGAACCTGCGGAAGGATCATTAACTATATTACGGGGGGCCGGACCCAAGGTACTGCGTACTCCGCTTGCCTTGACCCGCCCTGTCTGAATATTCTACCCATGTCTTTTGCGTACTACTTGTTTCCTTGGTGGGCTTGCCTGCCATTAGGACAACCATTTAAACCTTTTGTAATTGCAGTCAGCGTCAGAAATAACGTA
>f430901a364815c0207ba6fc8ab7dcde
AAGTCGTAACAAGGTTTCCGTAGGTGAACCTGCGGAAGGATCATTACCTAGAGTTTGTGGACTTCGGTCTGCTACCTCTTACCCATGTCTTTTGAGTACCTTCGTTTCCTCGGCGGGTCCGCCCGCCGGTTGGACAACATTCAAACCCTTTGCAGTTGCAATCAGCGTCTGAAAAAACTTAATAGTTACAACTTTCAACAACGGATCTCTTGGTTCTGGCATCGA
>dcc6b3f59508a9406f220babb23a585f
AAGTTGTAACAAGGTTTCCGTAGGTGAACCTGCGGAAGGATCATTAACAAATCCTGCTGCAGTGCCCTCATTGGGGGTGCTGTAGTATATTAACTCGGTCCAAGCCGCAAGGTTTGGGCTGATAAATTAATGTGTGTAATGTTGACAATGTGTGTGTGATTAATTAGTAGACAACTTTTAACAATGGATCTCTAGGCTCTTGCAGCGATGAAGAACGCAGTAAAG
>df83940284042d75393bd1c3802a1797
AAGTCGTAACAAGGTTTCCGTAGGTGAACCTGCGGAAGGATCATTATCGTGAGGCTCCGGCCTCTTCGAGGGAGAATCCTTGCCTTTTCGAGCACCTGTTTGTTTCCTCGGCAGGCCTGCCTGCCAATGGGGACCCTTTAAACTCTTGCAAATAACCTGAAATGAATCGTCTGAATAAATTTAATAAATCAAAACTTTCAACAACGGATCTCTTGGTTCTGGC
>78b900070e63d9aa6f1cb66e519e1a4b
AAGTCGTAACAAGGTCTCCGTTGGTGAACCAGCGGAGGGATCATTAGCGAGTATAACTCTCTAAAACCATTGTGAACGAACGAACCCGTTGCTTTGGCGGACGGCTTTGCCGCCGCCGGAAGAACGCAAACACTCTTGTTATTATTGTTTCTCTGAGTACTTATTCAATAAGTAAAAACTTTCAACAACGGATCTCTTGGTTCTGGCATCGATGAAGAACGCA
>24b55dff337e0bb93b5099cdf6cd1f88
AAGTCGTAACAAGGTCTCCGTTGGTGAACCAGCGGAGGGATCATTACCGAGTTTACAACTCCCAACCCTTCTGTGAACATACCTATCGTTGCTTCGGCGGAACGCCCCGGCGCCCTGAGCCCGGAACCAGGCGCCCGCCGGAGACCACAAACTCTTCTGTATTTTCAGCACCAGTATTTTCCTCTGAGTGGCAAACGCAAAAAATCAATTAAAACTTTTAAC
>18650fd446db57f15a5a2b2a3d79ee34
AAGTCGTAACAAGGTCTCCGTTGGTGAACCAGCGGAGGGATCATTACAGAGTTGAAAAACTCCCCTAAACCATTGTGAACCTACCACTAAACAGTTGCTTCGGCGGGTGGGCGCCCTCCTCCGCCCAAGGGGGAAGGCGCCCCGCTAGACCGCCCGCCGGAGGTACCCAAAACTCTTGTTTAACTAAAGGCCTCTCTGAGTACTGTACTTAAATAAGTCAAA
>64c777edc6bda8775ab75aba0bdf65e0
AAGTCGTAACAAGGTCTCCGTAGGTGAACCTGCGGAGGGATCATTACACAATAAAATATGAAGGCTGTACGCGGCTGTGCTCTCGGGCCAGTTTTGCGGAGGCTGAATTATTTATTACCCTTGTCTTTTGCGCACTTGTTGTTTCCTGGGCGGGTTCGCCCGCCACCAGGACCACATCATAAACCTTTTTTATGCAGTTGCAATCAGCGTCAGTATAACAAA
>f5a455a26774d63cd501e6c0512dac75
AAGTCGTAACAAGGTCTCCGTTGGTGAACCAGCGGAGGGATCATTACAGAGTTGCAAAACTCCCACACCCTTTGTGAACGCACTGGAACTACTGCTTCGGCGGGCAGCTCTTCAGTGGGCAGCCCGCCGGAGAAGCACTAAACTCTTGTATTTTTGGCTTCTCTGAGTGATTATACAATGAATCAAAACTTTCAACAACGGATCTCTTGGTTCTGGCATCGAT
>3cb5e08ca9bda4f2ed827582af2b63d7
AAGTCGTAACAAGGTAACCGTAGGTGAACCTGCGGTTGGATCATTAAAAAGTCCAAAAGGAAGCAAGTGAACCTTGCTCTCCATCTCTCGTTTGCTCGCTCGCTCGCTCGCATCGTCACCCAACATTGTGTGAACTGTTGTCGTTTCTGGCGGGAGGGTGGAGGCAACTCCACCTGTCAGCTTGGATTTGTTTTCGAGCCGTGGACAACCCGCCGACCAAT
>70507375c66649be22b4f18591d361f5
AAGTCGTAACAAGGTTTCCGTAGGTGAACCTGCGGAAGGATCATTAATGATTGACCGTCTGTCGAGCTTGCTCACAGGCACATCATATCCATAACACCTGTGCACTTGTCGGATGGCTTAGTGAAGACCGCAAGGTTGGATCTATCCATCTACTTTACATAACAATTCTGTAACAAATGTAGTCTTATTATAACATAATAAAACTTTCAACAACGGATCTC
>ef1f5646b92273764ff03bfd8afecfb2
AAGTCGTAACAAGGTTTCCGTAGGTGAACCTTCGGAAGGATCATTACTGAAAGTGCCGCGAGGCACGCTTCACCCACCCTTGTTTTTGAGCACCTTCGTTTCCTCGGCAGGCTCGCCTGCCAACGGGGACCACCAAAACTCTTTGCAGTAAGCAGTTTCTGTTCAGACAAAAGCAAACAATCAAAACTTTCAACAACGGATCTCTTGGTTCTGGCATCGATGA
>6c582cbff39ed292a567ef5ba35361f5
AAGTCGTAACAAGGTTTCCGTAGGTGAACCTGCGGAAGGATCATTAAAGTATATTGAATTTATATTCATATCAACCCACTCTGTGTACCTTCTTACTGTTGCTTCCATGGGACTTGGCTATGCCACGTCGGCCTTCGGGCTGGTGAGTTCCCATGGGAGGAAAACAAAACTCTTTTTTATTCGTGACGTCTGTCTGAACTGTTTATTTTAAACGTTAAAAC
>dba808dba86feb94184099cd00550964
AAGTCGTAACAAGGTTTCCGTAGGTGAACCTGCGGAAGGATCATTACAAGGAAATCCGTCGGCCGCCTTCGGGCGGAACCCCCGGCGGATCCCTCACCACTGTGAACACAAACTTCGTTGCCTCGGCGGACTGGCCTACCCGGCCGCCGCCGACGGACATACCAAACCAATTCGTCTACGAGCGTCTTATGAAAAACATAAATTGAATACAACTTTCAACAA
>29f7b5b8112842e06c74ce56672183b0
AAGTCGTAACAAGGTCTCCGTTGGTGAACCAGCGGAGGGATCATTACTGAGTACTACACTCTCTACCCTTTGTGAACTATTATACCTGTTGCTTCGGCGGCGCCCGCGAGGGTGCCCGCCGGTCTCATCAGAATCTCTGTTTTCGAACCCGACGATACTTCTGAGTGTTCTTAGCGAACTGTCAAAACTTTTAACAACGGATCTCTTGGCTCCAGCATCGAT
>6f0d31217be51b1849b64b309b5c39f8
AAGTCGTAACAAGGTTTCCGTAGGTGAACCTGCGGAAGGATCATTACATTCAGTAGCCTCGCTACTTGTTTATACCCTTGTTTTTTTGCGTACTATTGTTTCCTCGGCGGGCTTGCCTGCCGGTTGGACAAAACTATAACCTTTTTAAATCTTCAATCAGCGTCTGAATTATACATAATAATTACAACTTTCAACAACGGATCTCTTGGTTCTGGCATCGATGAA
>f436e6e9efae7a3e695678fbedbb12b0
AAGTCGTAACAAGGTTTCCGTAGGTGAACCTGCGGAAGGATCATTAAAAAAGTTTGGACATGAGCATTCATTCCAAGTTTCCACTCTGCGTACCTGTCCACTGTAAGCTTCCGTTTGGCGCGGATCCTAGGATCCCCTCCTACCGAGCCCGATACAGGCTCGGTTGGGAGCGTCCAGACGGGAGCCACTGGCAAACTCAACCTATTAGTTGTATGTGATGTCTGA
>79eaf25bb415fe728ef4599d8ad86dbf
AAGTCGTAACAAGGTCTCCGTAGGTGAACCTGCGGAGGGATCATTACACAATAAAATATGAAGGCCTGGCTTCGCGGCCGGCTGAAATATTTTTTCACCCATGTCTTTTGCGCACTTGTTGTTTCCTGGGCGGGTTCGCCCGCCACCAGGACCAAACCATAAACCTTTTTCTTATGCAGTTTCCATCAGCGTCAGTAAAAACAATGTAATAATTACAACTTT
>05c8373250fe919635cb536bcfda4f73
AAGTCGTAACAAGGTTTCCGTAGGTGAACCTGCGGAAGGATCATTATTAAATGCGAAGCCTCACGGCCTAGCTTTATAATCCCTTATTACACCTGTGCACCTTATTGTCTTCGGACAATTTACTACAAACATCAGTGTAACGAATGTAAAGTATTATAATCAATACAACTTTCAACAACGGATCTCTTGGCTCTCGCATCGATGAAGAACGCAGCGAAATGC
>41d491feb1a85083ab0b2c70faa8e835
AAGTCGTAACAAGGTAACCGTAGGTGAACCTGCGGTTGGATCATTAACAAATAAATTTAGGCGCCCTGGTGCCCCACAAAGGCATCGGGCAACACCTAAACATTTGTGTGCACCATATCTGTTTTTGGCAGTTCGAGTGTCCTGAGTTGCGTAACTGCCTCAGGTACCTACCAAGGCTTTCCTTCGGGTTTTGCCGCGGTTGGGCTGCCGCCCTTTTTGAATTAA
>9f196d0d763169cbe3ebf450bdb15c24
AAGTCGTAACAAGGTCTCCGTTGGTGAACCAGCGGAGGGATCATTAAAGAGTTATCTAACTCCCAAAACCATGTGAACTTACCTATGTTGCCTCGGCGGGGGAACCTACGCGGGAGGGCTACTCTTAGAGTAGCCTGCCCGGTACCTAACCCGGTAGCCACGCTCTGCGTGGTTGTAGGCTTACCCGCCGGCGGACCATTCAAACTCTTTATTATTTTGGC
>d427c7dbd106d045c9bd3f9cf5b7094c
AAGTCGTAACAAGGTAACCGTAGGTGAACCTGCGGTTGGATCATTAATAAATTTGGAAATTTCAAATTTCCGAACCTTGTGTGCACTAGTATCTGTCTCTGGCAGGGGTTTACTGAGGGTTTTCAGCGACTTGGGTTTAACACCCCAGGTTGCAGGAAACTCTCTGCCTGCCGAAGGTGTTCGGTTCATTCCGAGCGCCGTTGTTTTGAACAAACCTATGGTCTC
>a1ba5cd6390c079ade32beb424b2f51c
AAGTCGTAACAAGGTTTCCGTAGGTGAACCTGCGGAAGGATCATTACCGAGTGCAGGTCTGCCCCCGGGCAGGCCTAACCTCCCACCCGTGAATACCTGACCAACGTTGCTTCGGCGGTGCGCCCCCCCGGGGGTAGCCGCCGGAGACCACACCGAACCTCCTGTCTTTAGTGTTGTCTGAGCTTGATAGCAAACCTATTAAAACTTTCAACAATGGATCT
>8f1626ce1264c2af8b9827e3f7f053c5
AAGTCGTAACAAGGTCTCCGTTGGTGAACCAGCGGAGGGATCATTACCGAGTTTACAACTCCCAAACCCTTTGTGAACCTTACCTTTACGTTGCTTCGGCGGGACCGCCCCGGCGCCCTTCAAACGGCCCGGAACCAGGCGCCCGCCGGAGGACCCAAACTCTATGTTTCCTTTAGTGGCATTCTCCTCTGAGTGTATTGCGAAAGCAAACAAAATAAATCA
>7e1d2dd3da54fbbbca3019acaf50739e
AAGTCGTAACAAGGTTTCCGTAGGTGAACCTGCGGAAGGATCATTATCGTGGGGCTTCGGCCCCGTCGAGATAGCACCCTTTGCCTTTATGAGTACCTTGGTTCCCTCCCCCGTACCCTCGGGGAGCGGGAGGGACCTCGTCTGTTTCCCCAACGGTAGCCCCGCGGGGACGCGAAACACGCTGTAAACACCTGTAACCGTCTGATAAGCAAACAAAAAATCA
>f1c38f8c9b59688969178becd2cd9703
AAGTCGTAACAAGGTTTCCGTAGGTGAACCTGCGGAAGGATCATTACTGCTTGCTCATGGCCACTCCGAGGGGAAACCCTTGGGGCGGTACGGCAATGCCACCCTTGTCTATGTACACCTTTGTTATTTCCCTCGGTGGGGCAACCCGCCGCTGGGGACAATGTAAACCCTTTTGTATAAAGCATGAAAACTCTGAAACAAACTAAATAATCACAACTTTCA
>067964fc8b49daad84de45a2f0fcea7c
AAGTCGTAACAAGGTTTCCGTAGGTGAACCTGCGGAAGGATCATTAAAGAATTGAGGCGAAGGGGCCCCAAAGGCCCCGGGACCGACACGTTCTACCCTGTCCTTTAGATACCTCTACCTCCTCCCCGGCCAAGCGCCGGGCTGGCTACTTGAAAAAACCTTGCAGTTTACAGTCAATTCAGTACAAAAACAAAACAAAATTACAACTTTCAACAATGGATC
>511829718cd1a5a598d4e74b590d5da7
AAGTCGTAACAAGGTCTCCGTTGGTGAACCAGCGGAGGGATCATTACCGAGTTTACAAACTCCCAAACCCTTTGTGAACCTTACCTATCGTTGCTTCGGCGGGATCGCCCCGGGTCGCCCTTCACGGGGCCTCCGGAACCAGGCGCCCGCCGGAGAACCCAAACTCTTGTTTTATATGGTTTTCTCCTCTGAGTGGATTATAAACAAATAAATCAAAACTTT
>5cfda69f81d8babeb5355f43ac71d57d
AAGTCGTAACAAGGTTTCCGTAGGTGAACCTGCGGAAGGATCATTAGTGATATAGAAAATCTATTTTCTAGTCTCTATATACACCCTTTTGTCAACTTATACCTTTGTTGCTTCCACTGGACAGATGGATACGCCTAGTTGCGAGTCCATCCTCTGGCCTCTTCACCGAGGACGGGGAGTGCCAGTGGAAAGAATACAATTAAAACTTTGTCTTTAGAAAA
>bea916f2b07bf6efb3558ef5c0d6244a
AAGTCGTAACAAGGTTTCCGTAGGTGAACCTGCGGAAGGATCATTACATTCAGTAGCCTAGCTACTGGCATGGGGATTGTTAGCCTGCATGGTATCACTACCGATGAGCAGCAGATCCCCTGTCTATACCCTTGTTTTTTGCGTACCTATTGTTTCCTCGGCGGGCTTGCTCGCCGGTTGGACAAAACCTATAACCTTTTTTTAATCTTCAATCAGCGTCTG
>474948c2c42190836fe25a38b3168b8a
AAGTCGTAACAAGGTCTCCGTTGGTGAACCAGCGGAGGGATCATTACCGAGTTTACAACTCCCAAACCCATGTGAACATACCTTTAAACGTTGCCTCGGCGGGAACCGATCGCCCCGTAACAAGGGCCGGCCCGCCAGAGGACCCCCAAACTCTTGTATTATTTGGTATCCTCTGAGTAAACAAGCAAAATAAATCAAAACTTTCAACAACGGATCTCTTGGTTC
>5cb006a8e3db4d40e82d2c0caa58c2b2
AAGTCGTAACAAGGTCTCCGTTGGTGAACCAGCGGAGGGATCATTACTGAGTGTTTTTTCCAACCTCATAACCCTATGTGAACCTTTATACCACGTTGCTTCGGCGGCGCGTTTCCCCCCCCGCGGGGGGCGTGCCCGCCGGCGATATCCAGTCTCTCAGTCAAGAACCGACGTTACTTCTGAGTGTTCTAAGCGAACTGTTAAAACTTTCAACAACGGATCT
>62d1aa642d78519f7453409a8b741906
AAGTCGTAACAAGGTTTCCGTAGGTGAACCTGCGGAAGGATCATTACACACAGTAGTTTTCTACTGCTTGAGGGAGCTGAAAGTTATTTCAACGAGTAGGCTGCCTGTTTGTACCCTTGTCTTTTGCGTACCTATTGTTTCCTCGGTGGGCTTGCCTGCCGGTTGGACAACTATAAACTCTTTTTAGTTTCAATCAGCGTCTAAATCAACATAATAATTACA
>5361cf5e81a8b132a35d06f81b0786d5
AAGTCGTAACAAGGTTTCCGTAGGTGAACCTGCGGAAGGATCATTATCAAGTTACAGCGGAGGCGCCCTCGGGTGTCCTCCTGTCTGCAACCCTTGTCTTTTGCGTACTGTATGTTTCCTCGGCGGGTTCGCCCGCCGATAGGACATTCATAAACCCTTCGTAGTTGCAATCAGCGTCAGAAAAAACTATAATAGTTACAACTTTCAACAACGGATCTCTTG
>543c657c94935f2031eb508efe17f082
AAGTCGTAACAAGGTCTCCGTTGGTGAACCAGCGGAGGGATCATTACTGAGTTACCGCTCATCAACCCTTTGTGAACATACCTTAACTGTTGCTTCGGCGGGTAGGCGTCCCCTAAAAAGGACGTCTCCCGGCCCTCTCCCGTCCGCGGGTGGGGCGCCCGCCGGAGGATAACCAAACTCTGATTTAACGACGTTTCTTCTGAGTGACACAAGCAAATAATCA
>bf87051ad9ffcd5232e1facc400c34c6
AAGTCGTAACAAGGTTTCCGTAGGTGAACCTGCGGAAGGATCATTACAAGAGTATTTCAGTTTGGCTTTATGCCCTCTGAAAATCTCCACCCTTTGTTTACATTACCTTTGTTGTTGCCTCGGTGGGTGCTTTCTAGCACCTGCCGGCAGACACCTTCAAAAACCCTTGATTTAATACTATAGTCAGAGCTGTAACAAGCAAAAGATTAATAAATCAAAACTTTC
>4b7fe75c244748c2295d883123ea64ea
AAGTCGTAACAAGGTTTCCGTAGGTGAACCTGCGGAAGGATCATTCACAATAAGTGTTCAATGGCACTTTAAAATCCATTACCCACCTTGTGTGCAATGTAAGGAGGAGGGGTGTCAGACTTTTCGTCTGTCCCCCTCTTTCATTATACATACCAATCTTCTCTTGTTGTCTACTTTTTGAGTATAAAAAACTCGAATACAACTTTCAACAACGGATCTCT
>f65c93d9d169b3b24609890df85bee28
AAGTCGTAACAAGGTAACCGTAGGTGAACCTGCGGTTGGATCATTAACAAATTATTTAGGCCCCTGGCTGCCCCAAAAGGGCGAAGGGGGGAAACCTAAACATTTGTGTGCACTATATCTGTCCTTGGCAGTTCGAGTGTCCTGGGTTGCGTAACTGCCTCAGGTACCTACTGATGCTTTACCCTTGGGTATTGCTGAAGTTGGGCTGCCGCCTTTTGAACAA
>8f152c4baadbea6965a137065f3f968f
AAGTCGTAACAAGGTTTCCGTAGGTGAACCTGCGGAAGGATCATTATTGAATGAACTTAGAGTTGGTTGTCGCTGGCTGTCTTTTCAGCATGTGCACGCCTTCTCTTTTCATCCACACACCCCTGTGCACTTGTGAGACTGGAGACCGGTAAAAAAGTCTTCAGTCTGCTAAATTCATATACAAACCCATTTAATTGAACTGAATGTAAATTGATGTAACGC
>b6c9de09449e562e005b27286817d2a8
AAGTCGTAACAAGGTCTCCGTTGGTGAACCAGCGGAGGGATCATTACCGAGTACTTAACTCATAACCCTTTGTGAACCTTTATAACCTGTTGCTTCGGCGGCGCGCGCCCCCCGGGGCCGCGCCCGCCGGTACCATCAGAATCTCTGTTTGAACCCGACGATACATCTGAGTGTTCTAAGCGAACTGTTAAAACTTTCAACAACGGATCTCTTGGCTCCAG
>e38451b4197429539393d6da44356230
AAGTCGTAACAAGGTTTCCGTAGGTGAACCTGCGGAAGGATCATTAGTGATATAGAAAATCCATTTTTCTAATTACACTTTATACCCCTTTGTCTACCTTACCTTTGTTGCTTCCACTGGACAGACTGTCCGTCCTCTGGCTCACTGCAAAGTGCTGCTGGGGAGTGCCGGTGGAAAGATTTTTTAAAACTCGTCTTTAGAAAAACTTGTCTGACAAATTTTA
>0216e2764d6cb11d8df55cf3459ecdcb
AAGTCGTAACAAGGTTTCCGTAGGTGAACCTGCGGAAGGATCATTATCGACACAGCGGACTTCGGTCCTTGCTGCACCCTTGTCTTTTGCGTACCGTATCGTTTCCTCGGCGGGCTTGCCTGCCGGTTGGACACTATCAAACCTTTTTGTAGTTGCAATCAGCGTCAGAAAAATCATAATTATTACAACTTTCAACAACGGATCTCTTGGTTCTGGCATCGAT
>1f61eb277f8f8af859b32f4c8ab3bcdc
AAGTCGTAACAAGGTTTCCGTAGGTGAACCTGCGGAAGGATCATTACTAAGTAACGGAGGCTTCGGCCTTCTCACTACTTAACCCATGTCTTTTGCGTACTATTCGTTTCCTTGGTAGGCTTGCCTGCCATTAGGACACTTTACAACCCTTTGTAATTGCAGTCAGCGTCAGAAAAACTATAATAGTTACAACTTTCAACAACGGATCTCTTGGTTCTGGCATCG
>a8cb7e74aa53ef11035f77713aee4c8d
AAGTCGTAACAAGGTTTCCGTAGGTGAACCTGCGGAAGGATCATTACCTTTCTAGTTATTTTGACTGGCTCGGGGGTTGGCTTTGCGAGGTCCCTAGAGGACCCCTGCCGCCCTGGCTGCATCCTTGTCTATTGCGTACTACATGTTTCCTCGGTAGGCTTGCCTACCGGTTGGACAACCATTAAACTCTTTTGTAATTGCAATCAGCGTCTGAAAATAAT
>88e1e44704157f4046541236396f48e2
AAGTCGTAACAAGGTTTCCGTAGGTGAACCTTCGGAAGGATCATTACCGTAACGCGGCGGTCCGGCAACCGCAAGGAAGTCGGCCGCCACACGCGTTTATCACCCTTGACTTTGAGCACCTTTCGTTTCCTCGGCGGGTTCGCCCGCCAGCGAGGACCCCCATAAACCCTTTGTAATAGCAATATTTGTCTGAAAAACAACCAATAATCAAAACTTTCAACA
>b0bee92660d1418998bafe8e974f07dd
AAGTCGTAACAAGGTCTCCGTAGGTGAACCTGCGGAGGGATCATTACACAAAAAATATGAAGGCTGTATGCGCTGGCGCCCTCCGGGCACCAGTGGCGGAGGCTGAATTATTTTTCCACCCATGTCTTTTGCGTACTTGTTGTTTCCTGGGCGGGTTCGCCCGCCACCAGGACCACACCACAAACCTTTTTTTTTAAATTGTAATCAGCGTCAGTATAACAAA
>04454bd9e4b63234c90b00321ad37305
AAGTCGTAACAAGGTCTCCGTTGGTGAACCAGCGGAGGGATCATTACAGAGTTACTACTCCAAACCCATTGTGAACCTTACCTATGTTCTGTTGCCTCGGCGGCGTCGGTCAGCGCCCCTCTGAGAAGAGGACGATGCCCCTCCCGCCGGCAGCACCAAACTCTTGAATTTTACAGCGGATTACAGTTCTGATTTGAAAACAAAAAACAAGTTAAAACTTTCA
>987bafe6b71ebad27c34a1793c4a7999
AAGTCGTAACAAGGTTTCCGTAGGTGAACCTGCGGAAGGATCATTAAAGATTGACCGAAAGGTCTTATCTCTATATCCCTCACCTCTGTGAACTGTGGACCTCCGGGTCTATTTAACAAACATCAGTGTAATGAACGTATATATCATTAAACAAAACAAAACTTTCAACAACGGATCTCTTGGCTCTCGCATCGATGAAGAACGCAGCGAAATGCGATAAGTAAT
>42d11ac5c368888e5e3a20f1d7ea588e
AAGTCGTAACAAGGTTTCCGTAGGTGAACCTGCGGAAGGATCATTACCTAGAGTTGCGGGCTTTGCCTGCCATCTCTTACCCATGTCTTTTGAGTACCTTACGTTTCCTCGGTGGGTTCGCCCGCCGGCTGGACAACATTCAAACCCTTTGTAGTTGCAATCAGCGTCTGAAAAACTTTTAATAGTTACAACTTTCAACAACGGATCTCTTGGTTCTGGCATCGA
>93d4f54cb14dab06d262e603f1b3f637
AAGTCGTAACAAGGTCTCCGTAGGTGAACCTGCGGAGGGATCATTACCGAGTTGGCGCAAGCCAATCTCCCTTTCTTGATGTATGACCGGTTGCCTTGCCTTCGGGCAGCATTATTCTGATACTAGTTGTCTGAGTATACTTTAATAAATCAAAACTTTCAACAACGGATCTCTTGGTTCTGGCATCGATGAAGAACGCAGCGAAATGCGATACGTAATGTGA
>e533f2e1da9c77e2dd37cb85d1a3c020
AAGTCGTAACAAGGTCTCCGTTGGTGAACCAGCGGAGGGATCATTACCGAGTTTACAACTCCCAAACCCCTGTGAACATACCTATCGTTGCTTCGGCGGGTTCGCCCCAGCTTGACACAAGCTGGACCCAGGCGCCCGCCGGAGGACCCAAACTCTTGTTTTTTTGAGTATCTTCTGAGTAAACAAGCAAATAAATTAAAACTTTCAACAACGGATCTCTTG
>c00d6dc4091fecfdf1a45f34f833e67e
AAGTCGTAACAAGGTTTCCGTAGGTGAACCTGCGGAAGGATCATTAAACAACTAGGCCGTAACAAGCCTTGAACCCTTCTCTACGCGCACCTTTACCTTCTCCTTCGGCGGGTCAGCGCCCGCCGTCGGAACCAACAAACCCCCTTTTGCATCTAGCATACCACCCGTTCCGATACAAAACACAATCGTTACAACTTTCAACAATGGATCTCTTGGCTCTG
>8aed07e2206537a5b1eab9d25f3d8254
AAGTCGTAACAAGGTTTCCGTAGGTGAACCTGCGGAAGGATCATTAAAGTGTTTCGGAGCCTGGTCTGAGCGCCTCACCTCGAGGTGTTCGGTGCCAGCGCCCCCACACGTGTTTACTCAACTCGGTTGCCTTGGTGAGCCTGCCTTTTGGGGCTGCCGGGGATGCTTCGCGGCGTCCCGGGCTCGCGCTCACCAGTGGAACAATTGAACTCTTTCTGTGAAGAT
>31752de26bae1708609dffc71af4b1ce
AAGTCGTAACAAGGTTTCCGTAGGTGAACCTGCGGAAGGATCATTACTGGAAATATTCAAGGTTGTAGCTGGCCTTCCGGGGCATGTGCTCGCCTTGTTTCAAATCCATCTTACACCTGTGCACACTCTGTAGTCCTTGGGTTTCTTTTGGGGTCACACCCGGAGAGATTCTAGTTCTACGTATTTACACATACACTTTAAAAGTTTAGAATGTATTACTTG
>c927d10cb3aa65422b1a7eda120d24c2
AAGTCGTAACAAGGTAACCGTAGGTGAACCTGCGGTTGGATCATTAACAAATTATTTAGGCCCCTGGCCGTCCCAAAAGGACCAAGGGGGAGAAACCTAAACATTTGTGTGCACCATATCTGTCCTTGGCAGTTCGAGTGCCCTGGATGCGTAACTGCTCCGGGTGCCTACCAAAGCTCTCTCCTCGGGGATTGCTGAAGTTGGGCTGCCGCCTTTTTGAA
>48b9d52e8a4e2d57160c543b8b0aedc5
AAGTCGTAACAAGGTAACCGTAGGTGAACCTGCGGTTGGATCATTAAAAAATCTTGGTTTACATCAAACCAAAACATTTTGTGCACCACATCTGTCCTTGGTAGTTCGAGTGTCCTTGAAGCGTTTCCAACAGCTTTGAGGTACCTACTTGGGAAAGCAGAGATTCATTTCTCTCTTTCCCGGGTTGGGCTACCGACTTTTTATCAAACCTTATGTTTTTA
>e8be0c635c14a98dedfa37b84a25a920
AAGTCGTAACAAGGTTTCCGTAGGTGAACCTGCGGAAGGATCATTACACATATAAAGTATGCCTGGGAAAATTCGAAAGAAAAGTACCCAGGCGTATTCTTATACCCATGTCTTTTGCGTACTACTTGTTTCCTTGGTGGGCTTGCCTGCCATTAGGACACCCCTACAAACCTTTTGTAATTGCAGTCAGCGTCAGAAAATAACGTAATCGTTACAACTTTCAAC
>d3a72abacf83eef1396a692a2fe4f31a
AAGTCGTAACAAGGTTTCCGTAGGTGAACCTGCGGAAGGATCATTATCGTATAACGGAGGTGCCGGGGCTGTCGCTAACTTTGTGCACGCCCTGGTGCTCTCTCACAATCCATCTCACCCCCTTTGTGCATCACCGCGTGGGTGCTCTCCTTTTGGTTTGTTCCGAAAGGGGGCATTTGCGTTTTTATACAAAACCACTGCATGTGTAGAATGTCTTACTA
>eb641049ae6eac2f5f88d16cfb678c64
AAGTCGTAACAAGGTTTCCGTAGGTGAACCTGCGGAAGGATCATTAGTGATTGCCTTTATAGGCTTATAACTATATCCACTTACACCTGTGAACTGTTCTACTACTTGACGCAAGTCGAGTATTTTTACAAACAATGTGTAATGAACGTCGTTTTATTATAACAAAATAAAACTTTCAACAACGGATCTCTTGGCTCTCGCATCGATGAAGAACGCAGCGA
>077337ece31dcadd82ee0684b44c52a6
AAGTCGTAACAAGGTCTCCGTTGGTGAACCAGCGGAGGGATCATTAAAGAGTTGCAAAACTCCCTAAACCATTGTGAACCTTACCTATATCGTTTCTTCGGCAGGCGGCGCAAGCCCTAACCAACTCCTCTATCTTGGGGGGAAGACCTGCCGAAGGCTCTAAAACTCTTAACTTTAGTTGGTATTTTCTGAGTAAGCTTTTAAATAAGTTAAAACTTTCAAC
>294f5b65de97f99473a9f8a50015bb35
AAGTCGTAACAAGGTCTCCGTTGGTGAACCAGCGGAGGGATCATTACAGAGTTGCAAAACTCCCAACCCTTTGCGAACGAACTAGACAGTTGCCTCGGCGGAGAGCCCTTCAGGGGGCTGTCCGCCGGAGGACCGCTAAACTCTTGTATTTTTGGCCTCTCTGAGTAATTCTATAATGAATCAAAACTTTCAACAACGGATCTCTTGGTTCTGGCATCGAT
>46000859c1055775d30c012d3280ff8a
AAGTCGTAACAAGGTTTCCGTAGGTGAACCTGCGGAAGGATCATTACCAATTCAACGGTGTGGTCGCGGCCTCCGGGGGCTCCCCCCGGGCGGTAGAGGTAACACTCTTACGCGCCACATGTCTGAATCCTTTTTTTACGAGCACCTTTCGTTCTCCTTCGGTGGGGCAACCTGCCGTTGGAACTTATCAAAACCTTTTTTGCATCTAGCATTACCTGTTCAG
>ddd785077e4b49217bb438e345b5eeee
AAGTCGTAACAAGGTAACCGTAGGTGAACCTGCGGTTGGATCATTAAAAAATTTTTGGTCTCGTGCCAAATCAACCTTTGTGTGCACTATTGTCTGTTTTTGGTAGTTCGAGCGGCGTTTCTGTGGGCCTCAACAGCCCCGCCAACGCACTACCTGCTTGTCTCGCTTGCGAGTGAGTGGGTTGGGCTACCGCCTTTTTTGAACAAACCTTATGTTTTGAG
>1541a5a7a416043d3fcf743be48356dd
AAGTCGTAACAAGGTTTCCGTAGGTGAACCTGCGGAAGGATCATTACTTTCAGTACCTTGGGGGCTGTCAGTCTATATCACTATAGCGAGCCTCCGTCTGAAACCCTTGTCTTTTGCGTACCTTATGTTTCCTCGGCGGGCTTGCCCGCCGGTTGGACAACCTTAAAACCTTTTTAATTTTCAATCAGCGTCTGAAAAAACATAATAATTACAACTTTCAACA
>5104531c753ceec904d7f2a31b689fb0
AAGTCGTAACAAGGTTTCCGTAGGTGAACCTGCGGAAGGATCATTATTGAATAAATCTGACGTGGTTGTCGCTGGCTCCCCCGGGAGCATGTGCACGCCCGTCACCTTTATTTCTCCACCTGTGCACACACTGTAGGCCTGGATACCTCTCGTCGCAAGGCGGATGCGTGGCTTGCTGTCGCTTTCGAAAGAAGGCCGGCTTGCCATGAATTTCCAGGTCTATGA
>04ae737afa95b2dd5bc352fdde224f58
AAGTCGTAACAAGGTCTCCGTTGGTGAACCAGCGGAGGGATCATTACCGAGTTTACAACTCCCAAACCCAATGTGAACATACCCCAATGTTGCCTCGGCGGGACCGCCCCGGCGCCCTCACCGGCCCGGAACCAGGCGCCCGCCGCAGGACCCAAACCTCTGTTTTACTTTATGTATTCTCCTCTGAGTGGATTTTACAAATAAATCAAAACTTTCAACAA
>2d32aa44af38eeea4e1e0e2e4f97b220
AAGTCGTAACAAGGTTTCCGTAGGTGAACCTGCGGAAGGATCATTACAAGAATCGAGGCTGACGCTGCCTAGTGACTAGGCAGTGTCCAGTCCCGCTCTTTACCTTGCCTACTGCACCGTTTGTTGCTTCCTGGCGGCGGCGTCCCGTCGCCAGGTGCTTTTGAAAACCCCAAGTGTAAGCATTGAAACTTCTGACATACGCTAAATCGTACAACTTTCAAC
>37afa533a29aa239392010125a935fae
AAGTCGTAACAAGGTTTCCGTAGGTGAACCTGCGGAAGGATCATTAGTGAATCTAGGGTGTCCAATTTAACTTGGAGCCCGAACTCTCACTTTCTAACCCTGTGCATCTGTTATTGGTTAGTAGCTCTTCGGAGTGAACTCCATTCACTTACAAACACAAAGTCTATGAATGTATACAAAATTATAACAAAACAAAACTTTCAACAACGGATCTCTTGGCTCTCG
>0e3fd2cdbe74ab1e66f75cda92091a71
AAGTCGTAACAAGGTCTCCGTTGGTGAACCAGCGGAGGGATCATTAAAGAGTTGCAAAACTCCTTTAAACCCCCATCTTTATAAACTCTTGTCATTAGTGGCCTCTCTGAGTCGTACTTTTAAAAAATAAGTCAAAACTTTCAACAACGGATCTCTTGGTTCTGGCATCGATGAAGAACGCAGCGAAATGCGATAAGTAATGTGAATTGCAGAATTCAGTGA
>99c026fdadd6ebec7b35c4d5a9ca2e65
AAGTCGTAACAAGGTAACCGTAGGTGAACCTGCGGTTGGATCATTAAAAAAGTTTGGTTTAAACAAACCGACACCTTCTGTGCACCTTTATCTGTCTTTGGTAAGTCGAGCTTCGGATTGGAGGGCAACTTCCGCATTCGAACTACCCTTGATCATATCTTGGGTTGGCTTGCCAAACATGTCAACAAACATATATTCCTTTTAATTTTGTATGTGTTAAT
>8a237e7e2cff8bffc8b91bafbfb2ba60
AAGTCGTAACAAGGTAACCGTAGGTGAACCTGCGGTTGGATCATTAACAAATTATTTAGGCCTCCCGGCTGCCCCAAAAGGGCGAAGGGGGGGAAAACCTAAACATTTGTGTGCACCATATCTGTCCTTGGCAGTTCGAGTGTCTCTGGGTTGCGTAACTGCCCCAGGTACCTACCGACGATTTCCCCTTGGGGATTTCTGAGGTTGGGCTGCCGATTTTT
>fa60eaa947f48840936a4caf3272b0ea
AAGTCGTAACAAGGTCTCCGTTGGTGAACCAGCGGAGGGATCATTACCGAGTTTACAACTCCCAAACCCCTGTGAACATACCTTAACGTTGCCTCGGCGGATCAGCCCGCGCCCCGTAAAACGGGACGGCCCGCCGCAGGACCCATAAACCCTGAATTTTATTGTAACTTCTGAGTTTAAAAAACAAATAAATCAAAACTTTCAACAACGGATCTCTTGGTTCTG
>e069fb7e6268a1e4bfde88f361d61581
AAGTCGTAACAAGGTCTCCGTAGGTGAACCTGCGGAGGGATCATTACTGAGTGAGGGCGAAAGCCCGACCTCCAACCCTTTGTGAACCAACTCTGTTGCTTCGGGGGCGACCCCGCCGTTTCGGCGACGGCGCCCCCGGAGGTCATTAAACACTGCATCTTTGCGTCGGAGTCTTAAAGTAAATTTAAACAAAACTTTCAACAACGGATCTCTTGGTTCTGGCAT
>7a3aa6350fab94955cc150701282e915
AAGTCGTAACAAGGTAACCGTAGGTGAACCTGCGGTTGGATCATTAAAAAATCTGGTTTGCAAAAACCACAACATTTTGTGCACCACATCTGTCCTTGGTAGTTCGAGTGTCCTCCACGGTTTTTCAACGACGTGTGAGGTACCTACTTTGAACAGGTGGCTTCATGCTCCTGTTTGAGGTTGGGCTACCGCTTGTGTATAACTTTATGAAGTTTGTGTTT
>668eeeb561d056ff0201f95571d3a520
AAGTCGTAACAAGGTCTCCGTTGGTGAACCAGCGGAGGGATCATTACTGAGTGTAAAAACTCCCAAACCCACTGTGAACATACCACTGTTGCTTCGGCGGATGCGCCCCGGGCGCGCCCTACAAAGGCGTGCCCCGGACCAAGGCCACCGCCGGGGGACCGAAACTCTTGTTTTCCTAAGGATTCTCTGAGTGTGATTATTAAATCAAATCAAAACTTTCAA
>eacf77f8bfcd686f1877d6efdbe679c2
AAGTCGTAACAAGGTTTCCGTAGGTGAACCTGCGGAAGGATCATTAAAGAAATGCGGCGGAGGGGCCCCCCAAAAGGGCCACCCGAGCCAACACGTTCTACCCTGTCTTTTCGATACCTCTACCTCCTCCCCGGCCTCCGGGCCGGGATGGCTACTTCAAAAAAAACCTTGCAGTTTACAGTCAATTCAGTACTTTGTAACAAAATTACAACTTTCAACAATG
>d2d4c29af48776c3bf4b6538cc339cd4
AAGTCGTAACAAGGTTTCCGTAGGTGAACCTGCGGAAGGATCATTACTATAACCCTCGGTCGTCGGTTGAACCGTTAAGGATCTCCGGCGCCGAAGGACTCGCGGTCTAATCCTGTGCCAGTAAGGCGCGCGTTCCGCGCCCGAACCACAGCTCACACAGCCAAAAACTTCGTGAGAAGCGGCTTCACGGCCGCCGGGATTAGATGTCTGCACCCTCTGTT
>e50ce2949f41c4e470d72d0e33dcac0a
AAGTCGTAACAAGGTAACCGTAGGTGAACCTGCGGTTGGATCATTAATAAATTTGGAAATTTTAAATTTCCGAACCTTGTGTGCACCAGTATCTGTCTCTGGCAGGGGTTTACTGAGGCTTTTGTTGCCGCTTGGGTTTAACACCCCAGGTTGTGGGAAAAGTCTCTGCCTGCCGAAGGTGTTCGGTTCATTCCGGGCGCCGGTTTCTTGAACAAACCAATGGTC
>aa972e1b873092545eb56eb582187279
AAGTCGTAACAAGGTTTCCGTAGGTGAACCTGCGGAAGGATCATTCATAACAGGCCCAGTATGGGGGCCCTTTTAAATTTCCATATTCACCTTGTGTGCAATGTTTTTAATTATATTTTTAAACGCTTAAAATTTTTTTTTTTTAAATTGTCTGAAATAAATATTGTGAATTTTTTTAATTCAAAATACAACTTTCAACAACGGATCTCTTGGCTCTCGCATCGA
>65372912be32453a4eff3e3ff3be6f7b
AAGTCGTAACAAGGTCTCCGTTGGTGAACCAGCGGAGGGATCATTACCGAGTTTACAACTCCCAAACCCATGTGAACATACCTATCGTTGCTTCGGCGGATCGCCCCGGGCGCCTTGCGTGCCCCGGATCCAGGCGGCCGCCGGGGGACCTTAACTCTTGTTTTTACTGAGAATCTTCTGAGTCGTTTTTACAAATAAATAAAAACTTTCAACAACGGATCT
>605f7c29ca048ed1be16e31327ab7cc7
AAGTCGTAACAAGGTAACCGTAGGTGAACCTGCGGTTGGATCATTAACAAATACATTTAGGCCCCCGGCTGCCCCTCAAAAGGCGATGGGGAAAACCTAAACATTTGTGTGCACCATATCTGTTTTTGGCAGTTCGAGTGTCCTGAGTTTACACAACAGACTCAGGTACCTACCGAGGCAAACCTTCGGGTGCTAAGGTTGGGCTGCCGCCCACTTTGAACT
>7ee1d59c9fbdbe3347f640ba393b972b
AAGTCGTAACAAGGTTTCCGTAGGTGAACCTGCGGAAGGATCATTATTGAATTAATGTAGAGTTGGTTGTAGCTGGCATTTCCTTTAATTTGGGGATTGCATGTGCACACCTTCTCTTTCATCCACACACCCCTGTGCACTTGTGAGACAGATTGCTTTTTGGAGGGGGAACTTTATTGGACCCTTTCTTTTTGGCTCTCTGTCTACTTAATTAATATAAA
>4dc69e389a2857c4772c80f53b2c225b
AAGTCGTAACAAGGTTTCCGTAGGTGAACCTGCGGAAGGATCATTAACTATATTACGGGGGGCCGGACCCAAGGTACTGCGTACTCCGCTTGCCTTGACCTGCCCTGTCTGAATATTTTACCCATGTCTTTTGCGTACTTATTGTTTCCTTGGTGGGCTTGCCCGCCATTAGGACACCATAAAAACCTTTTGTAATTGCAGTCAGCGTCAGAAATAACTTAAT
>7a3b34fc4609ea119018639c2cd8f279
AAGTCGTAACAAGGTAACCGTAGGTGAACCTGCGGTTGGATCATTAAAAAATTTTTGGTCTCGTGCCAAAATCAACATTGTGTGCACCATTGTCTGTCTTTGGTAGTTCGAGTTGCGCTCGGGGTCCCAACACCTCGAGCGCCTACCCTCCTTCACGGCGGGTTGGGCTACCACCATTTTATGAAATAACCCCTGTGATTTTGTTTTTCTGTCTGAACGAAGA
>dfce208dfcde9453b12a2bca40c073aa
AAGTCGTAACAAGGTTTCCGTAGGTGAACCTGCGGAAGGATCATTATCGAGGGGCTCACGCCCCGTCGAGATAGGACCCTTGCCTTTTTTCGAGCACCCATTTTTCCTCGGCAGGCTCGCCTGCCAATGGGGACCTTTTAAAAACCTTTGTAAAAACCCGTCTTTTGTCTGAACAAAAAACAAATAATCAAAACTTTCAACAACGGATCTCTTGGTTCTGGCA
>4c19d908dc2122c360cdadf196a8e484
AAGTCGTAACAAGGTTTCCGTAGGTGAACCTGCGGAAGGATCATTAACGTGTTCGTTCGGCCGCTCGGGTCGGCCCTGCACCGGCGGAGACGCCGTGCTGCGGGCTCTCGGGCGTGCCTTCCAAACCAAACCCCTGTGAACCTTTGGGACGGCAGAGCCCTCGCGGCGAAGTCGTCCCCTTTACAAACTCTGTATCTCTAGAATGACCGCGGACTTCGTCTGC
>7ceff20f68feb93947c197624c65d12f
AAGTCGTAACAAGGTTAATTCACCTCTGGAAGCCTTGAATTGAAGAGTCTGCATCTTTGTGGGCAACATCAGCCTGTTGCTAGAATCCCTTACAGCCTAAGGTTCCTAGCAGTCGTGTTTCACGATTCACAGATCAAGTACTGGTGGTTCACTCTCTAAGCTTAGGGATGAATTATAACATGACCGGTTCCCTTCTTACCAGGAAGGGAGGCATGCGTTCC
>91dc45a8d9850461af9ef08adfdce198
AAGTCGTAACAAGGTCTCCGTTGGTGAACCAGCGGAGGGATCATTATCGAGTTCTAAAAAACTCCCAAACCCATGTGAACATACCTTTTGTTGCTTCGGCGGGATCGCCCCGGGTGCCATTCAGTTGCGCCCCGGAGTCAGGCGCCCGCCAGAGGACCGAAACTCTTGTATTATTGAGAATTTCTGAGTGGATTAAACAAATAATCAAAACTTTCAACAACGG
>ec46afd9bc79d5fe65141f52055a5ea8
AAGTCGTAACAAGGTCTCCGTAGGTGAACCTGCGGAGGGATCATTACTGAGTTATTACAACTCCAACCCATGTGAACTTACCACTGTTGCCTCGGCGCAGAGGCCCGCTGAGACTTGTGCTCGGTGGGTGGACGCGCCGGTGGACTACTAAACTCTTGTTAATTTTGGTATTCTGAATCAAAAACTTAATAAGTTAAAACTTTCAACAACGGATCTCTTGG
>e1f3d0e7e284f83de6cd1fc0f51a5796
AAGTCGTAACAAGGTCTCCGTTGGTGAACCAGCGGAGGGATCATTACTGAGTATCTTACTCTCTACCCTTTGTGAACCATTATACCTGTTGCTTCGGCGGCGTCCCCTCGGGGGCGCCCGCCGGTGATCAGAATCTCTGTTTTCGAACCCGACGATACTTCTGAGTGTTCTTAGCGAACTGTCAAAACTTTTAACAACGGATCTCTTGGCTCCAGCATCGATGAA
>40e685e9cf2dba58e7afa50da78c887b
AAGTCGTAACAAGGTCTCCGTTGGTGAACCAGCGGAGGGATCATTACCGAGTACTATAACTCATAACCCTTTGTGAACCTTTATACCTGTTGCTTCGGCGGCGCGCCCTCCGGGGCGTGCCCGCCGGTATCATCAGAATCTCTGTTTGAACCCGACGATACATCTGAGTGTTCTAAGCGAACTGTTAAAACTTTCAACAACGGATCTCTTGGCTCCAGCATC
>9a02545b27ef89f5ac072796bc8e8758
AAGTCGTAACAAGGTTTCCGTAGGTGAACCTGCGGAAGGATCATTACATGATTTCGGTTTACACCGTTCTCACCCTTTGTTTATACGTACCACATGTTTCCTCGGGGGGCTTGCCCCCCGCCAGGACACCCCATAAACCTTTTTGTAATAGCAGTTAGCGTCTGAAAATTACATTAATTATTAAAACTTTCAACAATGGATCTCTTGGTTCTGGCATCGATG
>5e6f85fcafc6286a23809bb6f3930245
AAGTCGTAACAAGGTTTCCGTAGGTGAACCTGCGGAAGGATCATTATCGAATAAATCTGGCGTGGCTGTCGCTGGCTCCTCCGGGAGCATGTGCACGCCCGTCACTTTTATTTCTCCACCTGTGCACACACTGTAGGCCTTGGATACCTCTCGCCGCAAGGCGGATGCGTGGCTTGCTGTTGCTTTCGCAAGAAGGCCGGCTCGCCATGAATTTCCAGGTCTA
>e0695651c0828c9b61247d0ed577562a
AAGTCGTAACAAGGTCTCCGTTGGTGAACCAGCGGAGGGATCATTACAGAGTTGTAAAACTCCCAAACCTATGTGAATATACCTTTGTTGCCTCGGTGGCCTACCCGGTAGCTACCCTGTAGTTACCCTGTAGTCCGCCGGTGGACCATTAAACTCTTGTTTATAGTGTATCTCTGAGTACTACTTTTAAATAAGTCAAAACTTTCAACAACGGATCTCTTG
>c76edbc0232a950f9f16eff3e5b2d12b
AAGTCGTAACAAGGTTTCCGTAGGTGAACCTGCGGAAGGATCATTATTGAATGAATGTAGAGTTGGTTGTCGCTGGCCCTCTCTTGGGCATGTGCACGCCTTCTCTTTCATCCACACACACCTGTGCACTTGTGAGACGGAGGACTTTAATTAGTCTTCCGTCTACTTAATTACACAAACTCATTTAATTAAATTGAATGTAATTGATGTAACGCATCATTA
>4a504eb35047a9bd809ca5dfb913aabb
AAGTCGTAACAAGGTTTCCGTAGGTGAACCTGCGGAAGGATCATTATTGAATAAACTTTTCAAGTTTTTTTCATATTCCCTGTTTATATTAAATACGTTCCTTCCATCGGACAGGTCTATTAGGACCCTCTAGCTTGGGCAAATGCTTTTGCTGGAGAGTTGCCGGTGGCGTTTCTAAAAACAAAAACTTTTATATTACGAAATGTCTGAATATATTTTTA
>8d7cc322cfb2baabe126f8bc950786a1
AAGTCGTAACAAGGTAACCGTAGGTGAACCTGCGGTTGGATCATTAACAAATTATTTAGGCCCCTGGCTGCCCCAAAAGGGCGAAGGGGGGAAACCTAAACATTTGTGTGCACCATATCTGTCTTTGGCAGTTCGAGTGTCTTGGGTGCGTAACTGCCTCAAGTACCTACCGAGGCTTTCCTTTCGGGGTTTGCCAGAGTTGGGCTGCCGCTTTTTTGAACAAAC
>932a0766b8706513805b4ae62531d3e8
AAGTCGTAACAAGGTAACCGTAGGTGAACCTGCGGTTGGATCATTAAAAAAGTTTGGTTTAAACAAACCGACACCTTCTGTGCACCTTCATCTGTCTTTGGTAAGTCGAGCTTTGGATCGGTGGGCAACCACCGTTTCCGAACTACCCTTGATCATGTCTTGGGTTGGCTTGCCAAACATATCAACAAACTTCTATTCCTTTTCATTTTGTATGTGTTAAT
>dc8537c6ad949c0d6cda38b907ba65ee
AAGTCGTAACAAGGTTTCCGTAGGTGAACCTGCGGAAGGATCATTACCTAGAGTTGCGGGCTTTGCCTGCTATCTCTTACCCATGTCTTTTGAGTACCTTCGTTTCCTCGGCGGGTTCGCCCGCCGATTGGACAATTTAAACCATTTGCAGTTGCAATCAGCGTCTGAAAAAACTTAATAGTTACAACTTTCAACAACGGATCTCTTGGTTCTGGCATCGA
>094f289baaedf9e28f421b0c1b3b74f5
AAGTCGTAACAAGGTCTCCGTTGGTGAACCAGCGGAGGGATCATTACTGAGTGTAAAAACTCCCAAACCCATTGTGAACATACCACTGTTGCTTCGGCGGATACGCCCCGGGCGCGCTCTTCACAGGGCGTGCCCCGGAACCAGGCGCCCGCCGGGGGACCGAAACTCTTGTTTTCTTAGGATCTCTGAGTGTGATTATTAAATAAATCAAAACTTTCAACA
>a1d547fe9e48bf520819d38c001aed0d
AAGTCGTAACAAGGTCTCCGTTGGTGAACCAGCGGAGGGATCATTAGCGAGTTCAACTCTCTAAAACCATTGCGAAAGACCCTGTAGCGTTGCTTCGGCGGGGTCATACCCGCCGGCAGTACCAAACTCTGAAACTATTGTGTTCTCTGAGTAAACTTTTAATAAGTAAAAACTTTCAACAACGGATCTCTTGGTTCTGGCATCGATGAAGAACGCAGCGAAA
>c9d1e8e461c78b908db30e600123defe
AAGTCGTAACAAGGTTTCCGTAGGTGAACCTGCGGAAGGATCATTACCGTGGGGCTCCGGCCCCATTGAGATAGAACCCTTGTCCTTTATCGAGTACCGTACGTTTTCCCTGGCGGGTCCGCCCGCCATCGGGGACAAACCAAACTCTTGTAGTATAGCAGTACCTGTCTGAAAAACAAAGCAATCAATTAAAACTTTCAACAACGGATCTCTTGGTTCTG
>381236f33cbebcc197ea8f6e9ba57340
AAGTCGTAACAAGGTTTCCGTAGGTGAACCTGCGGAAGGATCATTACTGTGGTAGGCGGCCCTTCGGGGCATGTCCCGCCCGAGATAGAACCCTTGCCTTTGAGTACCGTTCGTTTCCTCGGCAGGCTCGCCTGCCAATGGGGACCCAAACCAAACCTCTTTGTATTGCAGTAACCGTCTCAAAACAATAAATATCAAAACTTTCAACAACGGATCTCTTG
>486221bf46b09d6f43b8bd19d823f93a
AAGTCGTAACAAGGTCTCCGTTGGTGAACCAGCGGAGGGATCATTAGAGAGTTTCAGAACTCCCAACCATTGTGAACGAACCGCTGTGCCCAGGCTTAGGTACCCCCTAAGCCGGCGGCATGCAAACTCTTGCTTTAGTAGATATCTGAGTAGCTTATACAATAAGTCAAAACTTTCAACAACGGATCTCTTGGTTCTGGCATCGATGAAGAACGCAGCGAAATG
>beccb90dd1bbf0d83361bf65ac81831a
AAGTCGTAACAAGGTCTCCGTTGGTGAACCAGCGGAGGGATCATTACAGAGTTGCAAAACTCCCAACCCTTTGTGAACGAACTTGCCAGTTGCCTCGGCGGGGAGCCTCTTAGGGAGGCCGACCGCCGGCGGACTGCAAACTCTTTTGAACTACCATTCTGATTACTTATTCAATAAGTTAAAACTTTCAACAACGGATCTCTTGGTTCTGGCATCGATGAA
>084913601a9cab8e6fc2ad78d8ee1eef
AAGTCGTAACAAGGTTTCCGTAGGTGAACCTGCGGAAGGATCATTACCGAGAACCGGCGCCCTCGTGGCCCGACCCTCAAACCACCGCGTACCGAACTTTAACGTTGCCTCGGCGGGGCCCCCGGGCACCGCCGCAGGACGCAAACAAAACCGTTTTGTGAGACGAACGTCTGATAACCTTCTTCGCGAATGCGATAAAGTACAACTTTTAACAATGGATC
>ec7d6ae9dda84082d9c57ea72035360b
AAGTCGTAACAAGGTTTCCGTAGGTGAACCTGCGGAAGGATCATTACCTTTATTCAGTACGGGCGCCTGCAGTTCGCTGCAGCGCCTTGTCTGTTATCCCCTGTTTTTTGCGTACTTGAACGTTTCCTCGGCGGCTCACCCCGCCGAACGGACAACTATATAAACCTTTTTTTTGCAATTGCAATCAGCGTCTGAATAAATATACAATATTTACAACTTTC
>61e706f2b857896cc516995543bb7308
AAGTCGTAACAAGGTCTCCGTTGGTGAACCAGCGGAGGGATCATTACAGAGTTGAAAAACTCCCCTAAACCATTGTGAACCTACCACTAAACAGTTGCTTCGGCGGGTGGGCGCCCTTCCCCAGGGAAAGGCGCCCCGCTAGACCGCCCGCCGGAGGTACCCAAAACTCTTGTTTAACTAAAAGGCCTCTCTGAGTACTGTACTTAAATAAGTCAAAACTTT
>ca13838079f94d8e232ce071a7e9e8b9
AAGTCGTAACAAGGTAACCGTAGGTGAACCTGCGGTTGGATCATTACAGAAAAGGACGGGCTATGGCCCAGCCTGGAATCGAGTGGGAGGGCAGGAAACGGCCCTCCCACTCGCTTTCCATAATGCTCAACATCTTGTGAACTGTGTTGTCTCTGGCGGCTGGATGATGATGACATGTAATATGTCGTTCGTCATCTGTCAGTTTGGGGTCTGACTCCAAGCCGT
>e16876aeb2c530ef635a4ec10aa830a6
AAGTCGTAACAAGGTTTCCGTAGGTGAACCTGCGGAAGGATCATTACCGAGTTAGGGTTGTCTCGACAGCCCGACCTCCCAACCCTGTGTCTACCGTACCTTGTCGTTGCTTCGGCGGACCGGTCTCGAAGAGACCGCCGGGGACCCGTGCCCTGGAGAGCGTCCGCCGATGGCCCAACCACACACAAAACTCTTGTACCGAAAACCTGTCGTCTGAATAACTTG
>6f7e1743658fe1f1ad8d4fba40bb1da7
AAGTCGTAACAAGGTTTCCGTAGGTGAACCTGCGGAAGGATCATTAATGAATGCAGATTCCTGTCGAGCTTGCTCACGGGATTTCATCATATCCATAACACCTGTGCACTTGTTGGATGGTATAACAGAGCCCTAGAGGCGAAGTTGTCCATCTAATTTACACTAAACAATTTTGTAACAAATGTAGTCTTATTATAACATAATAAAACTTTCAACAACGG
>bc2fc3af86d549e6743c7a70462800b8
AAGTCGTAACAAGGTTTCCGTAGGTGAACCTGCGGAAGGATCATTACCGTGGGGATTCGTCCCCATCGAGATAGCACCCTTTGTTTATGAGTACCATCTGTTTCCTCGGCGGGTCTGCCTAGACCCGCCGCTAGGACCCCCCAAAAAAACCTTTGTAGTTGCAGTACCTTCAGTAATCGAAAAATATCAAAACTTTCAACAACGGATCTCTTGGTTCTGGCA
>f0456b56746baba7933d8d6e0cdf82f7
AAGTCGTAACAAGGTTTCCGTAGGTGAACCTGCGGAAGGATCATTAGTGAATCTAGGACGTCCAACTTAACTTGGAGTCCGAACTCTCACTTTCTAACCCTGTGCATCTGTTAATTGGAATAGTAGCTCTTCGGAGTGAACCACCATTCACTTATAAAACACAAAGTCTATGAATGTATACAAATTTATAACAAAACAAAACTTTCAACAACGGATCTCTTGGCT
>96a3bb92a7abb747a8376fffada59f0a
AAGTCGTAACAAGGTAACCGTAGGTGAACCTGCGGTTGGATCATTAATAAATTTGGAAATTTTCAAATTTCCGAACCTTGTGTGCACTAGTATCTGTCTCTGGCAGGGTTTAACTGGGGTTTCGAAAACCTGGGTGTAACAACCTGGGTTTTTTTGGAATCCTTGCCTGCCGAAGGGGTCCGGTTTCGATCGGGCGCCTTTGTAAAAACCAATTGTCTCTT
>fc2ea086af875929c90fd00ec75d3e60
AAGTCGTAACAAGGTCTCCGTAGGTGAACCTGCGGAGGGATCATTACACAACAAAAATATGAGGGTGTGGTTTGCTGGCAACAGCGTCCGCCCCAAGTATTTTTCACCCATGTCTTTTGCGCACTTTTTGTTTCCTGGGCGAGTTCGCTCGCCACCAGGACCCAACCATAAACCTTTTTTTATGCAGTTGCAATCAGCGTCAGTATAATAATTCAATTTATT
>9c369497cf533bc737ad408cc73f7fb2
AAGTCGTAACAAGGTTTCCGTAGGTGAACCTGCGGAAGGATCATTCACAATGAGTGTTTAATGGCACTCTAAATCCATTACCCACCTTGTGTGCAATGTCGGGGAAGGAGGAGACCGGACCCCCTTCTCTCATTTTGAGAGAAGAAGATCATGTTCCCTCCTTCCTTTTCATACATACCAAAACTCTTCAATATCAGTCTACATCTATTTAGAGTATAAAAA
>07d3193072d69ceef1c47676cc72d1ef
AAGTCGTAACAAGGTCTCCGTAGGTGAACCTGCGGAGGGATCATTACACAATAACATATGAAGGCTGTACGCGGCTGGGCTCTCGGGCGCAGTGCTGCTGAGGCTGGATTATTTATTCACCCTTGTCTTTTGCGCACTTGTTGTTTCCTGGGCGGGTTCGCCCGCCGCCAGGACCACACCATAAACCTTTTTTTATGCAGTTGCAATCAGCGTCAGTACAA
>aaa19383e42c1b6f16b996b7d884491e
AAGTCGTAACAAGGTCTCCGTTGGTGAACCAGCGGAGGGATCATTACCGAGTTTTTTTACTCAAAACCCTGCGAACCTACCTTTAGTTGCTTCGGTGGCCGGCCCCGGGGGGCGTTACCACGGTCGCCGACAGCACCCAAAACCTCTGTCAGTGTATTCTGAGTAACAAAAAAAACAAATCAAAACCTTCAACAACGGATCTCTTGGTTCTGGCATCGATGAAGA
>808af2fdd1081d7a1950dce5229ccd9c
AAGTCGTAACAAGGTTTCCGTAGGTGAACCTGCGGAAGGATCATTATCAAAAGTCAGTCGGGAGCCCTAGTGGCTGCCGTCTACACCCAAGTCTTTTGTGTACTCATTGTTTCCTCGGCGGCGTAAGTCGCCGAATGGACAAACTAAAACCTTTTTGTAATTGCAATCAGCGTCATTAAATATAATAATATTTACAACTTTCAACAACGGATCTCTTGGTTCT
>834cdf17cbad90d32a153aead05d0d42
AAGTCGTAACAAGGTCTCCGTTGGTGAACCAGCGGAGGGATCATTACAGAGTTGCAAAACTCCCAACCCTTTGTGAATCAACTAGACAGTTGCCTCGGCGGGAAGCCCTTTAGGGGGCTGCCCGCCGGAGGACCACTAAACTCTTGTATTTTGGCCTCTCTGAGTAATTCTAAAATGAATCAAAACTTTCAACAACGGATCTCTTGGTTCTGGCATCGATGAA
>a82a6244690ea33c24a79bb6d027f712
AAGTCGTAACAAGGTCTCCGTAGGTGAACCTGCGGAGGGATCATTACTGAGTGTAAAAACTCCAAACCCATGTGAACTTACCACTTGTTGCCTCGGCGCAAGCGTTCTGCCTCCTCCTCGGAGGGGCGGGAACTGCGCCGGTGGACTACTAAACTCTTGTTAATATTGGCAATCTGAATAAAAAACTTAATAAGTTAAAACTTTCAACAACGGATCTCTTG
>1150cd8c1d33edb75ec860abec4e9e6c
AAGTCGTAACAAGGTCTCCGTTGGTGAACCAGCGGAGGGATCATTACTGAGTATCTTACTCTCTAAACCCATGTGAACCTTACCACTGTTGCCTCGGTGGTTGGCTGTCAGATTCTTCGGGGTCTGGCGTGCTATAGCCACCGGTGGACATTTATAAACTCTTGTTTTTAGTGTCTCTCTGAGTGATTATTAAAATAAATCAAAACTTTCAACAACGGATCT
>a278225ff45d3d4909e4ada102d6d0ac
AAGTCGTAACAAGGTTTCCGTAGGTGAACCTGCGGAAGGATCATTAATGAATTAAACTTGGTCAAGCTGTTGCTGGTCCTTCGGGACATGTGCACGTTTGCCACCAATTTTAACCACCTGTGCACCTTTTGTAGACTGGAAACGTTTCTCGAGGTAACTCGGATTGAGGACTGCTGTGCGCAAGCCGGCTGTTCTTGTGTTTCTCAGTCTATGTTTTTACATACT
>2c345f24022144f995ba27f1305fc229
AAGTCGTAACAAGGTTTCCGTAGGTGAACCTGCGGAAGGATCATTACTGAAGTCGCTGGAAGGTTTGTTGCTGGTTCTCCGGAGCATGTGCACGCCTTTCACACTTTATTCAACCACCTGTGCACCTCCTGTAGTCTCTCAGACGAATTTTCAGTCTTCGGATTGGTTGGGATTGCTGCTTCTCGCAAGAGAGGCTTCAGTTCAATGTCTGAGAGGCTATGT
>c652898a482ec8fcda99941a1c4a916f
AAGTCGTAACAAGGTTTCCGTAGGTGAACCTGCGGAAGGATCATTACCGAGTTCATGCCCCGCGTGGGTAGATCTCCATCCGTGCCTATCTTACACTGTTGCTTTGGCAGGCCGCCCCCGTGGCCACCGGTCTCCGCTGGTGAGCGCCTGCCAGAGGACCACACAACCCATCGTATCAGCGTCGTCCGAGTATAAATGTAATCATTTAAAACTTTCAACAA
>6763e504415a8c50a47cb11331a01c00
AAGTCGTAACAAGGTTTCCGTAGGTGAACCTGCGGAAGGATCATTAGTGAATATTAGGGCGTCTACTTCGGTAGGGCCTGACCTCCACTTTCTAACTCTGTGCACTTATTTGGCGGAAAAGGGAATTAGTAATCTGTCTAATGACGATTACGACTTCTTACTTTCTGCGGCTTACTTTAAACACTAGTCAAAGTATGTAACGAAATATCGAAACAAATAAA
>4201dd06856ddff6c8f7babff7f5b25e
AAGTCGTAACAAGGTAACCGTAGGTGAACCTGCGGTTGGATCATTACTGAATGTATCTCTAGTCTTCGGACTAGACCAACCCCACCTTTTGTGAACTGTTTTTGTTTCTCTGTCGGATTTGTAGACTTCAGGCGCCCTCTTTACTTCGGTCTTGAGGGCCTTGTTATAGGTCTACTGCTCTTCTGAGAGAGAATCAAATTACCAACTTTATTCTATACTTCAATT
>2248c5aa414f4b0ee92066a0dfa64d1f
AAGTCGTAACAAGGTTTCCGTAGGTGAACCTGCGGAAGGATCATTACCGAGTCTATTGGGGGGTTGAGCTGGCCTTTCGGGGCACTGTGCTCGCCCTTCTAATCCACTCTATACACCTGTGCACCTTTTGTGGGTATTAATGTGGCATGAATGGGGGTTGGATAACGACCTTCGGAAGTGCGCATATACTCATGTTTACACACACTATGTATGTCCTAGAATGTC
>99e0b776960601bf73e2942d11c78c27
AAGTCGTAACAAGGTCTCCGTTGGTGAACCAGCGGAGGGATCATTACCGAGTTTACAACTCCCAAACCCCTGTGAACATACCTTAACGTTGCCTCGGCGGATCAGCCCGCTCCCGGTAAAACGGGACGGCCCGCCAGAGGACCCAAACCCTACTGTTTTTTTAGTGTATCTTCTGAGTAACAAAAACAAATAAATCAAAACTTTCAACAACGGATCTCTTGG
>04983f525630c44a41a1618f357defc6
AAGTCGTAACAAGGTTTCCGTAGGTGAACCTGCGGAAGGATCATTACATTCAGTAGCCTAGCTACTTGTTTATACCCTTGTTTTTTGCGTACCTATTGTTTCCTCGGTGGGCTTGCCTGCCGATTGGACAAAACTATAACCTTTTTTAAATCTTCAATCAGCGTCTGAATTATACATAATAATTACAACTTTCAACAACGGATCTCTTGGTTCTGGCATCGATGA
>04c23e171447a87af8809db462da999b
AAGTCGTAACAAGGTTTCCGTAGGTGAACCTGCGGAAGGATCATTAACGTGTTCGTTCGGCCGATCGGGTCGGCCCTGCACCGACGGAGACGTCGTGCTGCGGGCTCCCGAGCGCGCCTTCCAAACCAAACCCCTGTGAACCTTTGGGACGGCCGAGCCTTTGCCGGTGACGCCGTCCCCTTTACAAACTCTTGAATCTCATAGAATGACCGCGGACATCGTC
>a707102a55be82817fb214f44f3ff255
AAGTCGTAACAAGGTCTCCGTTGGTGAACCAGCGGAGGGATCATTACAGAGTTGCAAAACTCCAACAAACCATCGCGAATCTTACCCGTACGGTTGCCTCGGCGCTGGCGGTCCGGAAGGCTCTCGGGCCCCCCGGATCCTCGGGTCTCCCGCTCGCGGGAGGCTGCCCGCCGGAGTGCCGAAACCAAACTCTTGATATTTTATGTCTCTCTGAGTAAACT
>5f83327019961b727c53c9d513a61ced
AAGTCGTAACAAGGTTTCCGTAGGTGAACCTGCGGAAGGATCATTATTGAATAAACTTGGTTGGGTTGTTGCTGGCTCTTAGGAGCATGTGCACGCCTAATCCATTTTTAACCACCTGTGCACCTTTTGTAGACTTGAACTGTTCTCGAGGAACAATGTACTCGGTTTGAGGATTGCTGATGCGAAAGCGCGGCTTTCCTTGTGTTCAAGTCTATGTCATAT
>9b4adbc302afeb0b82471a79d92965fb
AAGTCGTAACAAGGTCTCCGTTGGTGAACCAGCGGAGGGATCATTAAAGAGTTGCAAAACTCCTTAGACCCATTTTTAAACTCTTATCTTAGTGGCCTCTCTGAGTCGTACTTTTAAATAAGTCAAAACTTTCAACAACGGATCTCTTGGTTCTGGCATCGATGAAGAACGCAGCGAAATGCGATAAGTAATGTGAATTGCAGAATTCAGTGAATCATCGA
>87c952f35f4377d126d59903e538319c
AAGTCGTAACAAGGTTTCCGTAGGTGAACCTGCGGAAGGATCATTACCGAGAGTTGTAGGCTTCTGTCTACCATCTCTTACCCATGTCTTTTGCGTACTATACGTTTCCTCGGCAGGTCCGCCTGCCGCTAGGACAAACATAAACCATTTGCAGTTGCAGTCAGCGTCTGAAAAACTTAATAATTACAACTTTCAACAACGGATCTCTTGGTTCTGGCATCG
>b14292d761943b43c984cdb5a5019d70
AAGTCGTAACAAGGTCTCCGTTGGTGAACCAGCGGAGGGATCATTACCGAGTTTACAACTCCCAAACCCCAATGTGAACGTTACCAATCTGTTGCCTCGGCGGGATTCTCTTGCCCCGGGCGCGTCGCAGCCCCGGATCCCATGGCGCCCGCCGGAGGACCAACTCCAAACTCTTTTTTCTCTCCGTCGCGGCTCCCGTCGCGGCTCTGTTTTATTTTTGCTCTG
>466cb503062ef71382fc8e1297fc25e5
AAGTCGTAACAAGGTTTCCGTAGGTGAACCTGCGGAAGGATCATTATTAAACGTTACTTCGGTAACTTAATATCCTTAACACCTGTGCATCTTGTCGCTCCGGCGATATTATACAAACATCAGTGTAAAGAATGTATTATATTATAACAAATACAACTTTCAACAACGGATCTCTTGGCTCTCGCATCGATGAAGAACGCAGCGAAATGCGATAAGTAATGT
>fd47ddecd3e6fdb2c91aa75a267ed50f
AAGTCGTAACAAGGTTTCCGTAGGTGAACCTGCGGAAGGATCATTATCAATTTACAGCGGGCTTCGGCCCTGTCTGCACCCTTGTCTTTTGCGTACTACTTGTTTCCTTGGTGGGCTTGCCCGCCAACAGGACACTATACAACCACTTGTAATAGCAATCAGCGTCAGAATAACTATAATAGTTACAACTTTCAACAACGGATCTCTTGGTTCTGGCATCGAT
>54e4bf0e742a5bcc6f59c4fc1bed1b4c
AAGTCGTAACAAGGTAACCGTAGGTGAACCTGCGGTTGGATCATTAAAAAATGATTTTGGTCTTGTGCCAAATCAACATTTGTGTGCACCATTGTCTGTCTTTGGTAGTTCGAGTTGCCCTCGGAGTTCAACGCTCCGAGCGCCTACCCTCACGGGTTGGGCTACCGCCTTTGTGAAAAACCTTTTGTTTGTTTTTTTTTGTCTGAACGAAGAGTTAATCTTG
>56f12919706a59f1b5f6cc7044340ef9
AAGTCGTAACAAGGTCTCCGTTGGTGAACCAGCGGAGGGATCATTAAAGAGTTGCAAAACTCCCTAAACCATTGTGAACATACCTTCAACGTTGCTTCGGCGGGTTGGCTCCGGGTCTCCCGGGGCCCCCGGCCCTACTCGGGCGCCCGCCGGAGGTATCTAACTCTTGACAATTGTATGGCCTCTCTGAGTCTTTGTACTTAATAAGTCAAAACTTTCAACAAC
>9246cf4e497fbc29ca9261e1d1dc2e57
AAGTCGTAACAAGGTTTCCGTAGGTGAACCTGCGGAAGGATCATTACCAAAACGATAGAAGGATGGTCGCTCAAGCACTGTCGTTGCCCACGACGCCGCGGGGCCCATCCAACTATTGCACCCTTTGTCTTTGCGTACTGTATGTTTCCTCGGTGGGCTCGCCCGCCGATAGGACATTTATAAACTCTTTGTAATTGCAATCAGCGTCAGAAACAACTATAAT
>c0605580eea364ddce51b4205c3dcff1
AAGTCGTAACAAGGTCTCCGTTGGTGAACCAGCGGAGGGATCATTAGCGAGTTCAACTCTCTAAAACCATTGTGAAAGCGCCTACAGTGTTGCTTCGGCGGGGTCATACCCGCCGGCAGTACCAAACTCTGCAATTATTGTATCTCTGAGTAAACTTTTAATAAGTTAAAACTTTCAACAACGGATCTCTTGGTTCTGGCATCGATGAAGAACGCAGCGAAAT
>b27771fc0988c049f4d9d2f10013210e
AAGTCGTAACAAGGTTTCCGTAGGTGAACCTGCGGAAGGATCATTAGTGAATGCCCTCACGGGCTTAACTATCCAACCAACCTCTGTGAACCGTCGCCCTCGGGCGCTTCTATAACAAACTATAACTGTCATGAACGTAGTATACAAAAACAAACACAACTTTCAACAACGGATCTCTTGGCTCTCGCATCGATGAAGAACGCAGCGAAATGCGATAAGTAATGT
>264661e4dc6540a56c3cf796b6c1f158
AAGTCGTAACAAGGTCTCCGTTGGTGAACCAGCGGAGGGATCATTACAGAGTTGCAAAACTCCCAACCATTGTGAACCTACCTCATCGTTGCCTCGGCGGGTGGCCCCTCCCCCTCACCCGGGGTCGGGCCGCGCCGGCACCTGGACAACCGGGCGCCGGCAATCCCGTCAGAGGACTGCCAACTCTTAGTCATCATTGGCCTCTCTGAGTAACTTATACAAT
>8724cbf8ad528aee9aadafe0c2de4902
AAGTCGTAACAAGGTTTCCGTAGGTGAACCTGCGGAAGGATCATTACACGATTTCGGTTAACACCGTTTTCACCCTTTGTTTATACGTACCACATGTTTCCTCGGGGGGCTTGCCCCCCGTTAGGACACCCCATAAACCTTTTTGTAATAGCAGTTAGCGTCTGAAAACTAAGTTAATTATTAAAACTTTCAACAATGGATCTCTTGGTTCTGGCATCGAT
>fcb374eb056aaea6cf396ea53f56b6a0
AAGTCGTAACAAGGTTTCCGTAGGTGAACCTGCGGAAGGATCATTATAGTATATGGAATCTCCATTCTATAAACACCGTCTGCGTATTTTATACCTGTTGCTTCCATGGGCCTTGAGCCTAGCGCTCGCATCGGCCCTATGGCTGGTGAGCGCCCATGGAAGGAAAACATAAACCCTCTTTTTTGTGAATTAAGTCTGAACTTGTTTATTATAAACGTTAAAACT
>c6ec10a7f6eab857ede17893173d45a0
AAGTCGTAACAAGGTTTCCGTAGGTGAACCTGCGGAAGGATCATTAATGAATTATAGGGCTTCTCTTTAGAAGTTCCGCCCATTCATTTTTCAACCCTGTGCACACACTATTCTTTTTTACACCTTTTTAACTCGTAATAGTTGAAGAATGTAATCAGTCTCTTAATTGAGCATAAAATATAGTCAAAACTTTCGGCAACGGATCTCTTGGCTCTCGCATCGATG
>9549b29866f858cb559406fcbeb6ac25
AAGTCGTAACAAGGTCTCCGTAGGTGAACCTGCGGAGGGATCATTACAGAGTTCGTGCCCTCGCGGGTAGATCTCCCACCCTGTGTTATTGCTACCTTTGTTGCTTTGGCGGGCCGCCCTCGGCTACCGGCCCCGGCTGGTACGCGCCCGCCAGAGGACCCCAAACCCTGAACGTCAGTGTCGTCTGAGTACTATACAATAGTTAAAACTTTCAACAACGG
>99a3a394236cc02d1cbb7db460e072ef
AAGTCGTAACAAGGTTTCCGTAGGTGAACCTGCGGAAGGATCATTATCGTTGGGCTCCTGCCCATTCGAGATAACACCCTTGCCTTTTTGAGTACCTTTTCGTTTCCTCGGCAGGCACGCCTGCCAACGGGGACCCTTCAAAACGCTTTGTAATACCTGTCATTGTCTGATATAACAAGCAAAAATCAAAACTTTCAACAACGGATCTCTTGGTTCTGGCATC
>af1b84d02d5452da66dde46914315f6d
AAGTTGTAACAAGGTTTCCGTACGGAAGGATCATTTCTCGGTGGTAATCTGAGATATATGGTTAATTTTAGATATGCAATAATATTATTTCACGAAAATCTTTAATGATATTCTACCAAATTTTGATGCATACAGTCAAAGCTGAGTGCGATTAATACCCATATTTTTGAACATTACCTCAAATCAGGCAGGAGTATCCACTGAACTTAAGCATATCAATA
>0fb5398f2afcc19efc7a2190989d1ad4
AAGTCGTAACAAGGTCTCCGTAGGTGAACCTGCGGAGGGATCATTACTGAGTTTTTAACTCTCCAAACCATGTGAACTTACCACTGTTGCCTCGGTGGTTGGTCTTCGGACTGACCACCGGTGGACTACTAAACTCTTGTTAATTTTTGGCATTCTGAATCATAACTAAGAAATAAGTTAAAACTTTCAACAACGGATCTCTTGGTTCTGGCATCGATGAA
>3cfc6301d9b8c0656b620c5c9f22d184
AAGTCGTAACAAGGTTTCCGTAGGTGAACCTGCGGAAGGATCATTAATGCTTTAGCGGGTGTGTTGCGGCCCTCGAGGCCCCGTGCATTCGCTGCACGGGAACAAGCTCCGGGAGGTGTAGGGTTCCCACGTGGGGGCCCTTTCACGCGCACATGACTGAATCCTTACTTTACTCGTACCTCTCGTTCTCCTTCGGCGGGGCAGCCTGCCGTTGGAACAGC
>79729d8f4335d80dbe9783430033d16f
AAGTCGTAACAAGGTTTCCGTAGGTGAACCTGCGGAAGGATCATTAAAAAAGTTAAACCTATCGTTATGGGTTCTTAACTCATATCAACCTTGTGTGCACCTAAATCTGAACCTGGCAGTTCTTAGCTTTTTGTTAAGACTTTTCTAGGACTTAGCTTTAAAAGTTTTTAGTTCGTACTGAAGTTGGTTTAACTTAGTAGTTTGGTTAAGTTTTGGTTAGC
>e12ca6fe594249e8b703a9ea606a1b0f
AAGTCGTAACAAGGTTTCCGTAGGTGAACCTGCGGAAGGATCATTAGTGATATAGAAAATCCTATTTTCTAGTCTCTATATATACCCTTTTGTCAACTTATACCTTTGTTGCTTCCACTGGACAGATGGATACGCCTAGCTGCGGGTCCATCCTCTGGCCTCTTCACTGAGGATAGGGAGTGCCAGTGGAAAGAATACAATTAAAACTTTGTCTTTAGAAAACTT
>472b3204e10e625674faf293cbdf24fc
AAGTCGTAACAAGGTTTCCGTAGGTGAACCTGCGGAAGGATCATTACTGAGTGAGGGCCCTCTGGGTCCAACCTCCCACCCGTGTTTATTGTACCTTGTTGCTTCGGCGGGCCCGCCTTTACGGCCGCCGGGGGGCTCACGCTCCCGGGCCCGCGCCCGCCGAAGACACCCTCGAACTCTGTCTGAAGATTGTAGTCTGAGTGGAATTATAAATTATTTAA
>08f734ce0baf992f381ec04a0d2172b4
AAGTCGTAACAAGGTAACCGTAGGTGAACCTGCGGTTGGATCATTAAAAAGTGAACTGGCACGGTCCTGAAAAAGGCCTGCCACACTGAAATGTGAGGTTGGTTCTGCCGAGCCGCCTCGCAACTCAAACATATTGTGCACTGTACATGTCCCTGGTGGGTGGGCAGTGGCCGGTGATGCCGACCCCTGTCCAGCTTGCCTGCTGTATAAGCGGCCCACAAG
>e1282aaea6b132165260af222ce1edab
AAGTCGTAACAAGGTTTCCGTAGGTGAACCTGCGGAAGGATCATTATCAATTTACAGCGGACTTCGGTCCTGTCTGCACCCTTGTCTTTTGCGTACTATATGTTTCCTCGGTAGGCTTGCCTGCCGATAGGACACTTATAAACTCTTTTGTAATTGCAATCAGCGTCAGAAAAACTATAATAGTTACAACTTTCAACAACGGATCTCTTGGTTCTGGCATCG
>927ca9f04934f076027725a6a2f9cc1c
AAGTCGTAACAAGGTTTCCGTAGGTGAACCTGCGGAAGGATCATTACATTCAGTAGCCCAGCTACTTGTTTATACCCTTGTTTTTCGCGTACTATTGTTTCCTCGGTGGGCTTGCCCGCCGGTTGGACAAAACCTATAACCTTTTTAAATCTTCAATCAGCGTCTGAATTATACATAATAATTACAACTTTCAACAACGGATCTCTTGGTTCTGGCATCGA
>947f1763219a12a9de2325814ea02126
AAGTCGTAACAAGGTTTCCGTAGGTGAACCTGCGGAAGGATCATTACCGAGTGTAGGGTTCCTAGCGAGCCCAACCTCCCACCCGTGTTTACTGTACCTTAGTTGCTTCGGCGGGCCCGCCATTCATGGCCGCCGGGGGCTCTCAGCCCCGGGCCCGCGCCCGCCGGAGACACCACGAACTCTGTCTGATCTAGTGAAGTCTGAGTTGATTGTATCGCAATCAGT
>026f69f34b2f52c3c77efa431e8d23a4
AAGTCGTAACAAGGTCTCCGTAGGTGAACCTGCGGAGGGATCATTACCGAGTGAGGGCTCGCGGCCCGACCTCCAACCCTTTGTTTGACCAACACCTGTTGCCTCGGGGGCTGCCCGGACGCCGACGCGTCGGCACCCCCGACGGACCCAACCGTAACTCTTGTGTCGATGCGTCGGAGTACTTTGCGAATCAATCAAAACTTTCAACAACGGATCTCTTG
>80a5882f61b1260614a6a6532c4ab837
AAGTCGTAACAAGGTTTCCGTAGGTGAACCTGCGGAAGGATCATTCACAATAAGTGTTCAATGGCACTTTAAAATCCATTACCCACCTTGTGTGCAATGTAAGGAGGAGGGGTTGTCACAACCCCTCTTTCATTATACATACCAATCTTCTCTTGTTGTCTAACTTTTTGAGTATAAAAAACTCGAATACAACTTTCAACAACGGATCTCTTGGCTCTCGCAT
>58d03e3fff7c3ab54b9fcecda0c58976
AAGTCGTAACAAGGTTTCCGTAGGTGAACCTGCGGAAGGATCATTAAAGAAATGAGGCGAAGGGGCCCTTGGGCCCCGGGACCGACACGTTCTACCCTGTCCTTTAGATACCTCTACCTCCTCCCCGGCCAAGTGCCGGGCTGGCTACTTGAAAAAACCTTGCAGTTTACAGTCAATTCAGTACAAAAACAAACAAAATTACAACTTTCAACAATGGATCTC
>af89c1230ef59a0c4fe613497b97e540
AAGTCGTAACAAGGTTTCCGTAGGTGAACCTGCGGAAGGATCATTATTAAATGTTACTCCGGTAACTTTATAATCCCTTAACACCTGTGCATTTTGTCGCTTCGGCGATATTATACAAACATCAGTGTAATGAATGTAAATTATTATAACAAATACAACTTTCAACAACGGATCTCTTGGCTCTCGCATCGATGAAGAACGCAGCGAAATGCGATAAGTAA
>d6f4bfd30bd0ae2a5ee450e01fa5f0ef
AAGTCGTAACAAGGTCTCCGTTGGTGAACCAGCGGAGGGATCATTACCGAGTTTACAACTCCAAACCCACTGTGAACCTTACCTTCTGTTCTGTTGCCTCGGCGGGGGGGAAACCGCCCCGGGAGGGTAACTCCCCCGGGGGGACCCCTCCCCCTCGCCGGCAGCACCAAACTCTTGAATTTACAGCGGACTAAAACGTTCTGAATGGCAAAAACAAAAACAA
>53bec629f7f8add8acc03ad9a29937e0
AAGTCGTAACAAGGTTTCCGTAGGTGAACCTGCGGAAGGATCATTACCTTTCAAACGGGGGGTTCTACTGCTCCTATCTCGGTAGTCGAGAGGTAGAGCCCCTGTCTGCACCCTTGTCTTTTGCGTACTTATGTTTCCTCGGTAGGCTTGCCTGCCGATAGGACACTTAAACTCTTTTAATTTTTAAATCAGCGTCTGAAAAAACTTAATATTTACAACTTTC
>ee1dcfd882610297a5dba9cf094cfe6d
AAGTCGTAACAAGGTCTCCGTTGGTGAACCAGCGGAGGGATCATTAGCGAGTATAACTCTCTAACACCATTGTGAACGAACTGCCAACGTTGCTTCGGCGGGGTAACCCGCCGACAGAACGCAAACTCTGTAATATTAGTATCTCTGAGTAAACTTTTAATAAGTTAAAACTTTCAACAACGGATCTCTTGGTTCTGGCATCGATGAAGAACGCAGCGAAATGCG
>33a845c47395aae98c768f360ef9d79d
AAGTCGTAACAAGGTTTCCGTAGGTGAACCTGCGGAAGGATCATTACTGCTTGCTCACGGCGTCTTCCCGGGAAACCGAGAAGGCGCCGGGCATGCCACCCTTGTCTATTTATACCATTTGTTACTTCCCTCGGCGGGGCAACCCGCCGCTGGGGACAAACCAAACCCTTTGTATTAAGCATCAAATCTGAAACAAACAAAATAATCACAACTTTTAACAA
>678df949bcaa118af8ff553df4cebc52
AAGTCGTAACAAGGTTTCCGTAGGTGAACCTGCGGAAGGATCATTCACAATAAGTGTTTATGGCACTTTCAAATCCATACCCACCTTGTGTGCAATGTATAAGAGTCCTTTCCAACTCGGATTGGACTTGATTTTTCTCTCACACGTCTTCAATTGCAAGTCTAAGCTTTCAGAGTAATAAAAAAACTCGAATACAACTTTCAACAACGGATCTCTTGGCTCTCG
>d86c235ab16f8a6f464373ca75d14fbf
AAGTCGTAACAAGGTTTCCGTAGGTGAACCTGCGGAAGGATCATTATTGAATTTAATGTAGAGTTGGTTGTTGCTGGCCTAATTAATTTTTGGGCATGTGCACACCTTCTCTTTCATCCACACACACCTGTGCACCTGTGAGACAGCAAGGGGGATTTTTTTTTTCCTTGAAAAAATTAAGAACCCTGCTGTCTACTTAATTCATACAAACTCAAATTATTT
>1ceffd8d3900b17052dd4b1b079d4761
AAGTCGTAACAAGGTTTCCGTAGGTGAACCTGCGGAAGGATCATTACCGAGTTAGGGTTTGCCTTTTTAGGTGCCCGACCTCCCAACCCTTTGTCTATGATACCTATTGTTGCTTCGGCGCGCCCGAGGGGTCGTACCCTCGCCTGGACTCGTGCCGGGAGCGTGGCCGCCGATGGCCCCAATTTAAACTATTGAACCCAAAACCTGTCGTCTGAAAACGTTA
>2842169abc7c4684f6095600e9d85e37
AAGTCGTAACAAGGTTTCCGTAGGTGAACCTGCGGAAGGATCATTAAAGAGTAAGGGTGCTCAGCGCCCGACCTCCAACCCTTTGTTGTTAAAACTACCTTGTTGCTTTGGCGGGACCGCTCGGTTCCGAGCCGCTGGGGATTCGTCCCAGGCGAGTGCCCGCCAGAGTTAAACCAAACTCTTGTTATTAAACCGGTCGTCTGAGTTAAAATTTTGAATAAATCA
>70493bb6eaaa5b694152002a267e4145
AAGTCGTAACAAGGTAACCGTAGGTGAACCTGCGGTTGGATCATTAAAAAGTTATTGGTTTACATCAAACCAAAACATTTTGTGCACCACATCTGTCCTTGGTAGTTCGAGCGTCCCTGAAGCCTTTCCAACAGCATCAGGGTACCTACTTGGAGGAAAGGAGGAGTTCTCTTCTCTATTCCACCGGGTTGGGCTACCGATTTGTTTCAGAACAACTTTTT
>24e74d80a14c45a5cf5d90ec5a781cc7
AAGTCGTAACAAGGTCTCCGTTGGTGAACCAGCGGAGGGATCATTACCGAGTTATACAACTCATCAACCCTGTGAACATACCTAAAACGTTGCTTCGGCGGGAACAGACGGCCCTGTAACAACGGGCCGCCCCCGCCAGAGGACCCCTAACTCTGTTTTTATAATGTTTTTCTGAGTAAACAAGCAAATAAATTAAAACTTTCAACAACGGATCTCTTGGCTCTG
>deddb817bf1479a2957487eeef494ba5
AAGTCGTAACAAGGTTTCCGTAGGTGAACCTGCGGAAGGATCATTAATAAACGGCGAAGCCTTCTTGGCCTAGCTTTTATAATCCATCAAACACCTGTGAACCATTTGCCTTCGGGCACAACCAATACAAACATAACTGTAATGAATGTAATCTATTGTAACAAAAATACAACTTTCAACAACGGATCTCTTGGCTCTCGCATCGATGAAGAACGCAGCGAA
>78cd7d7f8657fcc5b56632ffdd390c93
AAGTCGTAACAAGGTTTCCGTAGGTGAACCTGCGGAAGGATCATTACATGATTGAACAGAGAGCGGCGGCTTCGGCCAAAGCTCTGTCTGCACCCATGTCTTTTGCGTACTTCTTGTTTCCTCGGTGGGCTTGCCCGCCGATAGGACAACCTTAAACTCTTTGCAATTGCAATCAGCGTCTGAAAAACTATAATAGTTACAACTTTCAACAACGGATCTCT
>1cfd13d3a4eaab6736d860dc7ba8ee6b
AAGTCGTAACAAGGTAACCGTAGGTGAACCTGCGGTTGGATCATTAATAAATTTGGAAATTTCAAATTTCCGAACCTTGTGTGCACTCGTATCTGTCTCTGGCAGGGTTACTCTGAGGTCTCGCTCAAACCTGGGGGTGTAAAATCCTTCAGGTTGGAAATCTCTGCCTGCCATGTAGTGCCCGGTTTCGACTGGGCGCTGCTTTTGAATAAACCAATTGTCT
>40ced2412ee37470a93d37be1ff17c3e
AAGTCGTAACAAGGTAACCGTAGGTGAACCTGCGGTTGGATCATTAAAAATATTTGGTCTTGTGCCAAATCAACACTTGTGTGCACCATTGTCTGTCCTTGGTAGTTCGAGTGCCCCCGGCGGAATCAACACCCCGGGTGCCTACCCTTCCTGATGGGAGCAATTCCTGACGGTTGGGTTGGGCTACCGCTTTTTATGATAAACTCCATTTCAACACATTTTCAG
>54ed69b99020d00a668380f3314019e7
AAGTCGTAACAAGGTCTCCGTTGGTGAACCAGCGGAGGGATCATTAGAGAGTTGCAAGACTCCCACACCATTGCGAACGCACCCCCCGTCCTTGTCGTTGCCTCGGCGGGGGTGGCCCCCCGCGGGCCGCCTCCGCCGCCGGCACGAGAACCTCTGTTTTTTTGTGGCCTCTCTGAGTACCATAGACAAATAAGTCAAAACTTTCAACAACGGATCTCTTGGTTC
>65b01cd322f91f7828a0db8a17c9145a
AAGTCGTAACAAGGTTTCCGTAGGTGAACCTGCGGAAGGATCATTACATTCAGTAGCCTAGCTACTTGTTTACACCCTTGTTTTTTTGCGTACCTATTGTTTCCTCGGCGGGCTTGCTCGCCGGTTGGACAAAACCTACAACCTTTTTTAAATCTTCAATCAGCGTCTGAATGAAATATAATAATTACAACTTTCAACAACGGATCTCTTGGTTCTGGCAT
>856cbabf470482e3df3c6b52afa9de63
AAGTCGTAACAAGGTCTCCGTTGGTGAACCAGCGGAGGGATCATTACAGAGTTGAAAAACTCCCAAACCCTTGTGAACATACCTTTAACGTTGCTTCGGCGGGTGGCCCCCTCACAGGGGCCGCACAGCCCGCCGGAGGTATACAAACTCTTGTATTTTTGTTTTCTCTGAGTTGTCTTTTAAATAAGTCAAAACTTTCAACAACGGATCTCTTGGTTCTG
>83d0f695c70b092ada6823dd99bb9298
AAGTCGTAACAAGGTTTCCGTAGGTGAACCTGCGGAAGGATCATTAAAAGAGCCCCCCGAGGTGAGCAGAAGGGTAATCCCCGACTGTCAGCCGAAGGAATTGGCCCATTCGTGTCTACCGACCCAGTTGCCTCGGCGGGCCGCGCCGCAAGGCCGGCCGGGGGGAGTCTCTCCCCTCTGTCCGCGCCCGCCGATGGACCCATTAAACTCTGATATTTTTGGC
>370747a8ed8da5764fac11632e5ba9fe
AAGTCGTAACAAGGTCTCCGTAGGTGAACCTGCGGAGGGATCATTACACAATTAAAATATGAAGGCTTCGGCTGGATTATTTTTATCACCCTTGTCTTTTGCGCACTTGTTGTTTCCTGGGCGGGTTCGCCCGCCACCAGGACCACACCATAAACCTTTTTTATGCAGTTGCAATCAGCGTCAGTATAACAAATGTAAATCATTTACAACTTTCAACAACGG
>457db633504dfdf134ecbd1c583d32bd
AAGTCGTAACAAGGTCTCCGTTGGTGAACCAGCGGAGGGATCATTACCGAGTTTACAACTCCCAAACCCCTGTGAACATACCTTAACGTTGCCTCGGCGGATCAGCCCGCTCCCGGTAAAACGGGACGGCCCGCCAGAGGACCCTTAAACCCAATTGTTTTTAGTGTATCTTCTGAGTAACATAAACAAATAAATCAAAACTTTCAACAACGGATCTCTTG
>5be8d4804641487c2d6d1987be797d7e
AAGTCGTAACAAGGTCTCCGTTGGTGAACCAGCGGAGGGATCATTACCGAGTTATTACTCCAAACCCATTGTGAATCTTACCTTCTGTTCTGTTGTCTCGGCGGCGGTGTCGCAGGCCTCCTGCCCCTCCGCCGGCAGCACCAAACTCTTTGATTTATAGCGGATTACAATCTCTGATTTATAAGTAAGAAAATGAATCAAAACTTTCAACAACGGATCTCTTGG
>778cd2d47a694c94aeee1ae521dd4ad0
AAGTCGTAACAAGGTTTCCGTAGGTGAACCTGCGGAAGGATCATTATTGAGATTATTCATACACGTGAACGGATTATGCTTGGCGTGAGCGCGCTGCTTGCGCTGCTTGCGCCGATATTAACGCATATAATTGTCTGATAGACCAAAGAAATTTTAAAACTTTCAACAACGGATCTCTTGGTTCTCGCATCGATGAAGAACGCAGCGAAGCGCGATAGGTATT
>00d95e8c7bc0fb07c5b26a3f16f020db
AAGTCGTAACAAGGTTTCCGTAGGTGAACCTGCGGAAGGATCATTCACAATAAGAGTGTTTATGGCACTCTTCAAAAAAATCCATACCCACCTTGTGTGCAACGTAAGAAGAAAAAAGAAGATGCGAGTCATGGGGAAACCCAAGTCTTGCTCTCTTTCTTTTTTCTTTTCCACATACACCTTTCTATTAGTTCCTATTGTCTGAAGCTGTTAGAGAATGACTAA
>4051c6d32a46a4a0d3ce215defd17c96
AAGTCGTAACAAGGTCTCCGTTGGTGAACCAGCGGAGGGATCATTACCGAGTTTACACTCATAACCCTTTGTGAACATTATAACTTGTTGCTTCGGCGGCTTCTGCCCTTCGGGGCGTCTGCCCGCCGGCAGTTTCAGTATCTCTGTTTGTACCCGACGATACATCTGAGTGTTCTTAGCGAACTATAAAAACTTTTAACAACGGATCTCTTGGTTCTAGCAT
>e8a31ecde37becd938e45085a7c19004
AAGTCGTAACAAGGTTTCCGTAGGTGAACCTGCGGAAGGATCATTACACAAATGTCGGGGGGTAGGAGCCGCAGTGCGTGTAACCCATGTGCTGCGACCTGCCTCTGTCTTGATATTTTACCCATGTCTTTTGCGTACTATTCGTTTCCTCGGCGGGCTTGCCTGCCGCTAGGACACTATAAAACCTTTTTGTAATTGCAATCAGCGTCAGTAAAAACTTT
>63508049cbaadfb25a90a0399ab597a3
AAGTCGTAACAAGGTTTCCGTAGGTGAACCTGCGGAAGGATCATTAACGAGGTAGGGTTCTCCTCCGGGAAGCCCGAACTCCCCACCCTTTGCTGTTGCGAATACGTTGCTTCGGCGGGACCCCCCCCCTTCTGCCCTTCACCGGGGAGGGGGGGAGGGACCGGGGCCTTCACGGGCCCCGGGCAGCGCCCGCCGGGGGACCGAACCAACTCTTTTTGTTAAA
>89d2172e6674a43ca1c114c7bb567f0f
AAGTCGTAACAAGGTCTCCGTTGGTGAACCAGCGGAGGGATCATTACCGAGTTTACAACTCCCAAACCCCTGTGAACATACCTATCGTTGCTTCGGCGGGATCGCCCCGGCGCCCCCGGGCCCGGACCCAGGCGCCCGCCGGAGGACCTAAACTCTTGTCTCTGTGGATGTATCTTCTGAGTGACATAAGCAAATAAATCAAAACTTTCAACAACGGATCT
>ee5b42b05fa9bb8e6c422b1ba80f1ee1
AAGTCGTAACAAGGTTTCCGTAGGTGAACCTGCGGAAGGATCATTAGTGATATAGAAAATCTATTTTCTAGTCTCTATATACACCCTTTTGTCAACTCATACCTTTGTTGCTTCCACTGGACAGATGGATACGCTTAGCTGCGGGTCCATCCTCTGGCCTTCTCACAGAGAACAGGGAGTGCCAGTGGAAAGAATACAATTGAAACTTTTGTCTTTAGAAAA
>0ea3dc7c2b1460dfc096db326164b09e
AAGTCGTAACAAGGTTTCCGTAGGTGAACCTGCGGAAGGATCATTAAAGATTGGCCGAAAGGCCTTATCCTTATATCCCTCACCTCTGTGAACTGTGGACCCTTGGGTCTATTTTAACAAACATCAGTGTAATGAACGTATACATATATAACAAAACAAAACTTTCAACAACGGATCTCTTGGCTCTCGCATCGATGAAGAACGCAGCGAAATGCGATAAGTAAT
>86dc04659992719ffff3292a82f19167
AAGTCGTAACAAGGTAACCGTAGGTGAACCTGCGGTTGGATCATTAAAAAAACAGGAACCACCGTGTTCCCAACACCGTGTGCACCATTGTCTGTCTCTGGTGGAACCAGAGGGCTCTTGCTGGGACTCGTTCCGGCAGGTTCACTCCTCCACCAAAGGTGTGCCTCCTTTGGGGGGTGCTACCGAAACAAACCTTGTGATTGTTTATTTTTGTCTGATGCGTTT
>cdce67bdd2493c0a95f6634ee43cad0d
AAGTCGTAACAAGGTTTCCGTAGGTGAACCTGCGGAAGGATCATTATCGTGGGGCTCCGGCCCCGTCGAGAAAATCACCCTTGCCTTTTTCGAGCACCGTTCTGTTTCCTCGGCAGGCCCGCCTGCCAACGGGGACACAACCAAACCCTCTTGTGTACCTGCAACCGTCTGAGAAGCGATTAAAACAATCAAAACTTTCAACAATGGATCTCTTGGTTCTGGC
>a3735018e4aaaefebb6b915de991245e
AAGTCGTAACAAGGTTTCCGTAGGTGAACCTGCGGAAGGATCATTAATGAAACGAAGGACGCTCTTTTTAGAGGTCCGACCAATCATTTACCTTTACACTGTGCACATACTACTTTTTTACACCAATTTTTAACGCATTAGTTTTAAGAATGTAAAATCAGTCTCGAAAGAGCATAAAATAAACAAAACTTTCAGCAACGGATCTCTTGGCTCTCGCATCGAT
>f666415fa6fa8563f6c63998f919c224
AAGTCGTAACAAGGTTTCCGTAGGTGAACCTGCGGAAGGATCATTACTGAAGATTTGGTCGCAAGACCGCTCTTCCACCCTTTGTTTACTATACCATGTTGCTTTGGCGAGTCGCCCTAGGCCACCGGCTTCGGCTGGTGCGTGCTCGCCAGAGACCTCAAACAACCTGATTTTTGTGTTTGTCTGAACAACTTTTAAATTATTAAAACCTTCAACAATGGAT
>945958e63631ab75acb3bded52cb3131
AAGTCGTAACAAGGTTTCCGTAGGTGAACCTGCGGAAGGATCATTATCAAGTACTAGCAAAAAAGACTAGCTACTGCCACCCATGTTTTTTAGGCACCAAAAGTTTCTTCGGCGGTTCCGTCCGCCGGTTAGACAACAATTAAACCCTTGTAGTTGCAGTCAGCGTCAAATAAACTTAATAATTAAAACTTTCAACAACGGATCTCTTGGTTCTGGCATCGAT
>7ec6b8b05e56bbf0d672ad325849f49c
AAGTCGTAACAAGGTTTCCGTAGGTGAACCTGCGGAAGGATCATTCACAATCAGTGTTTAATGGCACTTATTTCCATTACCCACCTTGTGTGCATTGTAAAAAGGGAGAGACTGGCTTTTGAGTCGTCTCTCCTTTTTCATTACATACCATTTTGTTTCACTGATCAGTCTACATTATAGAGTAATAGAAAAAAACTCTAATACAACTTTCAACAACGGAT
>d3ce03bcd6ac20717c56622b9f4213fe
AAGTCGTAACAAGGTAACCGTAGGTGAACCTGCGGTTGGATCATTAAAAAATTTTGGTCTCGTGCCAAAACAACCTTTGTGTGCACCATTGTCTGTCCTTGGTAGTTCGAGTTGCGTCCTGGGAGCTCAACACTCCAATTTTTGGGACGTCTACCCAAGCATCCGCGGTTTCGTGGTGTTTGGGTTGGGCTACCGCTTTTTTGAACAAACTTTTTTGTAATAGTT
>3c0e8d97dd7a5e69a4924d107d205c1f
AAGTCGTAACAAGGTTTCCGTAGGTGAACCTGCGGAAGGATCATTATTGAATTTAATGTAGAGTTGGTTGTAGCTGGCCTTTGAATTAATTTTTCTGTGGCATGTGCACACCTTCTCTTTCATCCACACACACCTGTGAACTTGTGAGACAGTAGTTTGGGGACTTTATTGAACCCACTTCTGTCTACTTAATTTACATAAAATCAATTTATTTTAAAACG
>803bfda5a9cff173e08128916895ed38
AAGTCGTAACAAGGTTTCCGTAGGTGAACCTGCGGAAGGATCATTCATAACAGGCCCAGTATGGGGGCCCTTTTAAATTTCCATATTCACCTTGTGTGCAATGTTTTTTAATTATATTTTTAAACTCTTTAAAATTTTTTTAAAATTGTCTGAAATAAATATTGTGAATTTTTTTTAATTCAAAATACAACTTTCAACAACGGATCTCTTGGCTCTCGCATCGAT
>3bbd1a3db9b1ac3e6d78025d66dbe6c3
AAGTCGTAACAAGGTTTCCGTAGGTGAACCTGCGGAAGGATCATTATTGAATATTCTTGATGGGTTGTAGCTGGCTCTTAGGAGCATGTGCACGCTTGTCTTGACTTTATTCATCCACCTGTGCACCTTTTGTAGTCTTGGGGGTAGAGAGCAGTCGACTATCGGACGGCCACTGGTCTTTCCGGATGTGAGTAATGCTGAGTGCGAGAGCATACAGCTTT
>7c97f5b1099bd3d9f0fa9df89fe5140a
AAGTCGTAACAAGGTTTCCGTAGGTGAACCTGCGGAAGGATCATTACAAGAATCGAGACTGGCAGCGCCTCTTAATGGGCCGCGTCCAGTCCCGCTCTTCACCTTGCCTACTGCACCGTTTGTTGCTTCCTGGCGGCGGCGCCCCCGCCGCCAGGTCCTTTCAAAAGCCAAGTATAAGCATTGAAACTCCTGACATACACTAAATCGTACAACTTTCAACAA
>9f628b735240e8f5fad77b3afb166e59
AAGTCGTAACAAGGTCTCCGTTGGTGAACCAGCGGAGGGATCATTACCGAGTACTACACTCATAACCCTTTGTGAACCTTTATAACCTGTTGCTTCGGCGGCGTCGTGCCTCACGGCCGCGCCCGCCGGTACCATCAGAATCTCTGTTCGAACCCGACGATACTTCTGAGTGTTCTAAGCGAACTGTTAAAACTTTCAACAACGGATCTCTTGGCTCCAGCAT
>a8b03adce13f32730b41bb1a8d3780fc
AAGTCGTAACAAGGTAACCGTAGGTGAACCTGCGGTTGGATCATTAAAAAATCTTGGTTTATATCAAACCAAAACATTTTGTGCACCACATCTGTCCTTGGTAGTTCGAGTGTCCTCGAAGCATTTTCAACAGGCTTCGGGGTACCTACTTCGGGGGAGAGAGAATTCAGTTTCTCTTTCTTCTGAGTTGGGCTACCGTTTTTTTCATATCAACCTTTTAT
>1f98c3d8255aecb7ccf8f6a81bf98b65
AAGTCGTAACAAGGTTTCCGTAGGTGAACCTGCGGAAGGATCATTCATTGAGCATGCAGGTCTTTGGCCTCGTTCTTTATTTTTCTTGACCCATGCCCAGAAAGCATGTTTATCCTCAATTGAGGATATTGGATTGTGTGAAAGCACATTCGTATGATATGATTGAGAGTTGGTACTCAATGTATCTCTAAAAAGTCAATGGCTTATTTACAACTTTCAGC
>1f72fda7da9f85043a997b9c59e38c27
AAGTCGTAACAAGGTTTCCGTAGGTGAACCTTCGGAAGGATCATTACCATAACGCGGTCGCCCCGTGATCCCCCCTTCTCCAATTGCTGGGGGGTTAGGGCGGCCACACGCGTTCTCACCACCCTTGATTTTGAGCACCTTCATGTTTCCTCGGCAGGGACGCCTGCCAGCGAGGACCCCCAAAAAACTTTTTGCAGTTTGCAGTATTTGTCTGAAAACAAAC
>6a6c1281c1e63b550789de80e084e6fc
AAGTCGTAACAAGGTAACCGTAGGTGAACCTGCGGTTGGATCATTAAAAAGGAAAAGGATCGGTTGGTGTTGTTTTTGTTTTGTCGTTCGTTCGTTCTTTTTGTTTTGTGTTTCTGTCACTCGTTCGTTCGTCTTTTTAGTAGATAGATTCACTTACTCGTTCGTGCGTTCGCTTTTTTTTCACTAACCACAACAACAACCCATCCTTTTGACCTTGGTCTTACC
>7a57bd76c23d7a33a9035094127a2a8c
AAGTCGTAACAAGGTCTCCGTTGGTGAACCAGCGGAGGGATCATTACCAGAGTGCCTTTAGGCTCTCCAACCCATTGTGAACATACCTACGTTTCCCTCGGCGGGTCAAGCGCGCTGGGCCTCAGGGCCTCTCGCGTCCGCCGGGGGCACCCAAACTCGAATTTACAGTGTATCTCTGAGGGGCGAAAGCCCGCTAAAAAAATAAATCAAAACTTTCAACA
>a49c5d157c3b91715abb3093c26895ea
AAGTCGTAACAAGGTTTCCGTAGGTGAACCTGCGGAAGGATCATTACAATAAAGGCGCCCTCGGGCGCCGCCTGTCTAACAGGAATTCTTGTGTTTTGTACCATTGTTGCCTCGGTGGGCTTGCCCGCCGGTAGAGGCCCCATTCAAACTCTTTGCAATTGCAGTATCAGTCTGAAAACAAAAACAAATAATCAAAACTTTCAACAACGGATCTCTTGGTT
>db5cfc3e8cb36a955adfcb8b82c6f93f
AAGTCGTAACAAGGTTTCCGTAGGTGAACCTGCGGAAGGATCATTACAAGAATCGAGGCTGACGGTGCCTACTCTGTAGGCTCCGTCCAGTCCCGCTCTCTACCTTGCCTACTGCACCGTTTGTTGCTTCCTGGCGGCGGCGTCCCGTCGCCAGGGCCTTTTGAAAGCCAAGTATAAGCATTGAAACTTCTGACATACACTAAATCGTACAACTTTCAACAATGG
>c9920a5488d02be13016829f01add089
AAGTCGTAACAAGGTCTCCGTTGGTGAACCAGCGGAGGGATCATTACCGAGTCTAACTCATAACCCTTTGTGAACCTTTATAACCTGTTGCTTCGGCGGCGCGGCCCTCGGGTCGTGCCCGCCGGTATCATCAGAATCTCTGTTCGAACCCGACGATACTTCTGAGTGTTCTAAGCGAACTGTTAAAACTTTCAACAACGGATCTCTTGGCTCCAGCATCGA
>072d4cb1e00f658fffba2e9a35dd903c
AAGTCGTAACAAGGTTTCCGTAGGTGAACCTGCGGAAGGATCATTACCGAGTTAGGGTGTCTGTTCGCAGCGCCCGACCTCCCAACCCTTTGTCTATGATACCTAAACAGTTGCTTCGGCGTGCCGAGGGGTCGTACCCTCGCCGGGCCTCACGGCCGGGAGCGCGCACGTCGACGGCCTCTATCTAACACTTGAACCCAAACCCTGTCGTCTGAAAACTTGT
>07722782779f446a41e39ca65c10ebee
AAGTCGTAACAAGGTCTCCGTTGGTGAACCAGCGGAGGGATCATTACCGAGTTATTACTCCAAACCCTTTGTGAACCTTACCTATTACTGCTGTTGCCTCGGCGGACGGCTGGCAGGGCACCCCCCCGCGGGGTCGCCCTACCGCCCCCGCCGGCAGCACCAAACTCTTGAATTTATAGCGAATCTACTTCTGAATAACAAAAACAAACGAATCAAAACTTTCAA
>918a5ea91bcbd96a1d8e38461af08b58
AAGTCGTAACAAGGTAACCGTAGGTGAACCTGCGGTTGGATCATTAATAAATCTAGAAGGTCTTCAAGACCTCTCTAACATCTTGTGAATTGTTTATGTCTCTGGCAGGCTGGGTGGCAACACTTTAGGCTGCCGAGTAAACTTTGTATTCTTCTTTTGTCTAAAAAACTATAAAAGTAATTAAAACAACTTTTGACAACGGATCTCTAGGCTCTCGCAACGATG
>a4b8636f41a6515b62a01497a3c988ec
AAGTCGTAACAAGGTTTCCGTAGGTGAACCTGCGGAAGGATCATTAATGAATTTTGGAGTTCTACTGTGCCTGCCGTTCATTCGGATGTGTGCACGTAGTCTCTATAAATCCTTATCAACACCTGTGCACCTTTAAAAAGGGGGGGGAGTTTTGATTGAGCATATTTTATTATGCTTATGACGAATAACCTCTTTTTTTCTTATACAAACTCTTTAATGTCT
>a887a4d9b9fc07dbf6aaecf4d6b39798
AAGTCGTAACAAGGTAACCGTAGGTGAACCTGCGGTTGGATCATTAAAAAGTAATAAGCAAAAGCCCGGAAGGACACTCTTCGATGGTGTCCGGATGGGTGCTGTCGGCCTTAGGTAGGTAGATGGGCTTCGTTCGCGATAGCCCGGAATTTCCGGTGTGACGAACATCGGAAAGGGCCAGAGGCTTAGGTGCCGACAGCAACCTTCTAACCTTTCTCGCG
>13a05cb5ad4202ebb5758ed49b7b4db4
AAGTCGTAACAAGGTTTCCGTAGGTGAACCTGCGGAAGGATCATTCATAACAGGCTCAGTATGGGGGCCCTTTTAAATTTCCATATTCTTCACCTTGTGTGCAATGTTTTTTTATTTAACATATTTAAACGCTTAATTTTTTTTAAATTGTCTGAAATAAATATTGTGAATTTTTTTTAATTCAAAATACAACTTTCAACAACGGATCTCTTGGCTCTCGCA
>04ba9a00b4913d8d37846eb17177a913
AAGTCGTAACAAGGTTTCCGTAGGTGAACCTGCGGAAGGATCATTACTGAGTTAGGGTCTTTTTGGCCCGACCTCCAACCCCTTGTTTATTATACCATGTTGCTTTGGCGGGCCTGCCTTTCGGGGCTGCCGGGGGCATCGCTGCCCCTGACTCGTGCCTGCCAGGAGCCTTCTTAAATTCAGTGTTCAACGGTGCTGTCTGAGTCCCAGTAGCAAAATATCA
>7aacce7d8c020baa27cb025d21039a59
AAGTCGTAACAAGGTTTCCGTAGGTGAACCTGCGGAAGGATCATTAATGAATACACTGGACGCTCTTTTTAGAGGTCCGACCCTTCATTACCTTCACACTGTGCACACACTTCATTTTTACACCCATTTTTAAACACTATAGTATAAGAATGTACCAGTCTCTTAATTGAGCATAAATATATAATAAAACTTTCAGCAACGGATCTCTTGGCTCTCGCATC
>186c2273e2979533f7957d5848999b8b
AAGTCGTAACAAGGTAACCGTAGGTGAACCTGCGGTTGGATCATTACAAAATTGGTTTAATACCACACTTTTTGTGCACTGTATCTGTCTCTGGTGGCTCTCGCGCTGAGGACTTCCAACGGTCTTTAGCCTGCTTCATTGCTGGGTCACCAAAGGTGGGCTATCATTTGATAGTCCATGAAAAACATTTGAATAATTTTTTTGTCTGAAACTTCACTTTTGT
>a9d7c7047b57673e72cae82f21697a24
AAGTCGTAACAAGGTTTCCGTAGGTGAACCTGCGGAAGGATCATTATTGTAGGGACCTCGGTCCTTCCAAGATGCAACCCTTGCCTTTTTCTAGCGTCTCTCCGTTTCCTCGGCAGCTCCGCCTGCCAGCGAGGACCCCCGAAAACCTTTTGCAATCCCCGTACAAACTTCTGAACATACACAAAAACGTTAAAACTTTCAACAATGGATCTCTTGGTTCT
>ce3a80da5e972bac74d7294205b44cb8
AAGTCGTAACAAGGTCTCCGTTGGTGAACCAGCGGAGGGATCATTAAAGAGTTGCAAAACTCCCACAAACCATCGCGAACGTTACCCGACGTCGTTGCTTCGGCGGGCTCGCCCGCCGGGGGGACGCTACCAACAAACTCTTGCAGTCATTGGCCTCTCTGAGTACGATTTTTAAATAAGTCAAAACTTTCAACAACGGATCTCTTGGTTCTGGCATCGAT
>0ce2d48177ca83c06d42aa40a2e27d0c
AAGTCGTAACAAGGTTTCCGTAGGTGAACCTGCGGAAGGATCATTAATGAAATGTTAGGACGCTGTTTTTACAGGTCCGACCCTTTTATTACCTTTCACACTGTGCACATCACTACTTTCTTACACCCATTTTTTAAACACTTATAAAGTCATTAGAATGTAAACAGTCTCTTAATTGAGCATAAACTATAACAAAACTTTCGGCAACGGATCTCTTGGCTCTCC
>a58b20e16b3950bc87e09a993c493ab5
AAGTCGTAACAAGGTTTCCGTAGGTGAACCTGCGGAAGGATCATTATCGTGGGGCTTCGGCCCCGTCGAGATAGCACCCTTGCCTTTATGAGTACCTTGGTTCCCTCCCCCGTACCCTCGGGGAGCGGGAGGGACCTCGTCTGTTTCCCCGCGGCGGTGAGAGCCCCCGGGGACCGCGAAACACGCTGTAACCACCTGTAACCGTCTGATAAACAAACCAAAAAT
>ea8a71c837f941e2ad1dc2bc8e673793
AAGTCGTAACAAGGTTTCCGTAGGTGAACCTGCGGAAGGATCATTACCGAAGTACAGGCCCGCTCGCGGGCTCAACTTCCACCCTCTGTTTACCATTCTCTGTTGCTTTGGCGAGACGTCCCTCACAGGCCACCGGCTTCGGCTGGTGCGTGCTCGCCAGAGAAAACCCAAACCCAAACGTATTTTAGTGATTGTCTGAAAACAAGTTTAATAATTAAAACTT
>eeac9e8adfc5b2ed240f73b3653c6584
AAGTCGTAACAAGGTTTCCGTAGGTGAACCTGCGGAAGGATCATTAAAAATATAGCAAACCAAGCGTCAGCGAGGTTTTGCGATCAATTGTATTTAAAACCCAACTCTTTGAATCAATATATTTTTTTAACTAATAAAAATAAAGATCACTTTCAACAACGGATCTCTTGGCTCTCGCATCGATGAAGAACGTAGCGAAGTGCGATATGTAATGTGAATTGC
>c57ad2a0a0aaf08fd04646ea3d26404d
AAGTCATAACAAGGTTTCCGTAGGTGAACCTGCGGAAGGATCATTAATAGGTCTTCAAGTGGACATTACACTTGACCCACACACACTGTGAACCGTGGCTTCGGCCCAAACTATTAGTCGTATTGAATGTATATTATGATAACACAAAACAACTTTCAACAACGGATCTCTTGGCTCTCGCATCGATGAAGAACGCAGCGAAATGCGATAAGTAATGTGAA
>e9afba933a1559a344d0cc29dbf3beb2
AAGTCGTAACAAGGTTTCCGTAGGTGAACCTGCGGAAGGATCATTACCGAGTTAGGGTTGCCCCTCGGGGTGCCCGACCTCCCAACCCTGTGTTTACTCGACCTCAGTTGCTTCGGTGGGCCGGACGTCGACCAACTGGTCACGACCGCCGGTCTAGAGGGCTGGAGAGCTCGCCCGCCGACGGCTTGTACCTAAATTCTTTGTACCGAAACCTGTCGTCT
>9561ac02c5561a7989aa19a52fc46f93
AAGTCGTAACAAGGTTTCCGTAGGTGAACCTGCGGAAGGATCATTAGTGAATCTAGGACGTCCAACTTAACTTGGAGTCCGAACTCTCACTTTCTAACCCTGTGCATCTGTTTTAAAATTGGCTAGTAGCTCTTCGGAGCGAACCACCATTTTTCACTTATACAAACACAAAGTCTATGAATGTAAACAAATTTATAACAAAACAAAACTTTCAACAACGGATCT
>a8e5a95c164d02c97874ed14b6238566
AAGTCGTAACAAGGTTTCCGTAGGTGAACCTGCGGAAGGATCATTACCGAGTGTAGGGTTCCTAGCGAGCCCAACCTCCCACCCGTGTTTACTGTAACCTTAGTTGCTTCGGCGGGCCCGCCTTTAAGGCCGCCGGGGGGCATCAGCCCCCGGGCCCGCGCCCGCCGGAGACACCACGAACTCTGTCTGATCTAGTGAAGTCTGAGTTGATTGTATCGCAATCAG
>0b5ffaee7fb75ca03f116d287a6b441a
AAGTCGTAACAAGGTCTCCGTTGGTGAACCAGCGGAGGGATCATTACCGAGTTTTATACTCTAAACCCTGCGAACATACCTCTCTGTGCTTCGGTGGGTCGGCCCCGGGGGGCGCTACAACGGCCGCCGCAAGTATTTCAAATCTCTTTTCAGTGTCTTCTGAATAGCAACAAAAACAATCAAAACCTTCAACAACGGATCTCTTGGTTCTGGCATCGATGAA
>66d0f50270940ad12f91015556ad8712
AAGTCGTAACAAGGTTTCCGTAGGTGAACCTGCGGAAGGATCATTACAACGAAAAAACGCTCCCGAAAGGGACGTTATTTCACACCATTGTGTACCAAACTTTTGTTGCCTCGGTGGGTCGGGCTGCGCCTACCCGGCCAGTCCCCCTTAGGGAGCCGCCCACCGCAGGACCTTTCAAACCAGTTCGTTGATGAACGTCTGATTTTATCTTTTAAAGAAATACAA
>6c63564d24531643ad39f8c25bee9b28
AAGTCGTAACAAGGTTTCCGTAGGTGAACCTGCGGAAGGATCATTATCGAGTTTTGAAATGGGTTGTTTTGCTGGCCTTTTAACAGGCATGTGCACGCCCTGCTCATCCACTCTTAAACCCTTATGTGCACCTTTGTAGAGTTCTTAGAAATGTGTGAACGTCTAGCTTTAATAGGCTTTGACAGGATCATGTCCCTAAGCTCTATGTATATTTTAATACAA
>aaded4475b0a98e810d763092ba4862e
AAGTCGTAACAAGGTTTCCGTAGGTGAACCTGCGGAAGGATCATTAATAAAGTTATGCCCTCTTTTCTCGGGGGTAAACTTGCAAAACCCTTTGTTGTAATTGACTTTGTTGCTTTGGCGGGGTAGTAAGAGCTATTCTCTAGCCTTTTCCCCACCCCGCCAGAGGAATTTAAAACTCTGAATATTTTTGTTGTCTGAGTTTTTAATACAAAAAATAAAAACT
>c2fb71c032f124480b6c32f56bea0ab2
AAGTCGTAACAAGGTTTCCGTAGGTGAACCTGCGGAAGGATCATTAATGATTGACCGAAAGGTCTTATCTTAACATCCCTCACCTCTGTGAACCGTTTGACCTCCGGGTCTAACAAAAACTATACAAACATCAGTGTAACGAACGTCTTGTTATCTTAACAAAAACAAAACTTTCAACAACGGATCTCTTGGCTCTCGCATCGATGAAGAACGCAGCGAAATGCG
>06ec6f200b45f27e7f17530757684b40
AAGTCGTAACAAGGTTTCCGTAGGTGAACCTGCGGAAGGATCATTACTGGAAATATTCAAGGTTGTAGCTGGCCTTTCGGGGTAATGTGCTCGCCTTGTTTTCAATCCAATTCACACCTGTGCACACTTTGTAGTGTTTTGGTATTGTCTCTTTCGGGAGATTAAACCAAGCTCTACGTATTTTTACACATACACTTATAAAGTTTAGAATGTAATACTTGTGAT
>8acf3ec551c549e2f03e08f599be8a88
AAGTCGTAACAAGGTTTCCGTAGGTGAACCTGCGGAAGGATCATTAATGAATAAATCTGGCGTTGGGTTGTCGCTGGCTCCCTGGAGCATGTGCACGCCTTCGTCACCTTTATCTTTCCACCTGTGCACACACTGTAGTCCTGGATACCTCTCGCTGAAAGGCGGATGCGGAGCCTGCTGTGACTTTGGAAACAAAGGCCGGCTTGCTCTGAATTTCCAGGTC
>2cb0c88bda782fca629042d18dd93792
AAGTCGTAACAAGGTCTCCGTAGGTGAACCTGCGGAGGGATCATTACTGAGTTTTCAACTCTCCAAACCATGTGAACTTACCACTGTTGCCTCGGTGGACTGGTGCCTTCTCTCGGGGAGGTGCTGCCGCCGGCGGACTACTAAACTCTTGTTAATTTTTGGCATTCTGAATCATAACTAAGAAATAAGTTAAAACTTTCAACAACGGATCTCTTGGTTCTGGCA
>37ac118758202f8a9f279ec7cbba1486
AAGTCGTAACAAGGTCTCCGTAGGTGAACCTGCGGAGGGATCATTACAAAAAGTAAACCCGTCTCCGGACGGGCCACACTTCAACCCTTTGTTGTCCGACCGCGTTGCCTCCGGGGCGACCCTGACCTCCGGGTCTGGGGGGACCCCGGGTGGACACCCAAACTCTGCGTAACTTTGTAGTCTGAGTAAACAAGTTTAAATAAACTAAAACTTTCAACAACGGAT
>3137920c75c9296418b5126e95275ba0
AAGTCGTAACAAGGTTTCCGTAGGTGAACCTGCGGAAGGATCATTATCATGCGCACTATGCGCGCTGGCAGGCTGGTTTTGCGGAGATCGAGAACTCCCTCACAGGATGAGCTCTCTCCTCGACCAGCCCTGACCGATACACCCATGATTTTTGCGTACCTATTGTTTCCTCGGCAGGCTTGCCTGCCAGTAGGACCCTTTTCAAAACCCAATGCAGTTGCA
>9b6fe44af97ee9510e59a47535802374
AAGTCGTAACAAGGTTTCCGTAGGTGAACCTGCGGAAGGATCATTATCGTGGGGCTCCGGCCCCGTCGAGATATCACCCTTGCCTTTTTCGAGCACCGTTCCGTTTCCTCGGCAGGCCCGCCTGCCAACGGGGACCCCAACCAAACCCTTTTGCGTACCTGCAACCGTCTGAGAAACAAGCGAAACAATCAAAACTTTCAACAATGGATCTCTTGGTTCTGGCAT
>23a1b4327f9b6efe515213fa6df5fe1d
AAGTCGTAACAAGGTTTCCGTAGGTGAACCTGCGGAAGGATCATTACTGAGTTAGGGTCTCTTCAGGCCCGACCTCCCAACCCTTGTGTCTACCTAACCTATCGTTGCTTCGGTGGGACGGATCTGTCCTCTGGGACGGACCCGCCGGAGGGGTGAACAACCGCCCCTTGGGAGAGCTTCCCACCGACGGCCCACAACAAACTCTTGTACCAAAAACCTGT
>e503b483c030de658980ef4dd8702df9
AAGTCGTAACAAGGTAACCGTAGGTGAACCTGCGGTTGGATCATTAAAAAATGTTTGGTCTCGTGCCAAATAAACATTTGTGTGCACCATTGTCTGTCCTTGGTAGTTCGAGTTGCGCTCGGCCGATCTCAACAATCGGTGAGCGCCTACCCCTTAGGGGGTTGGGCTACCGCCTTTTTGAACAAACTTTTATGTTGTTTTCTTTATGTCTGAACGAAAAGTTAA
>534e0c8af1b3c5ef1ec397dbe02aa60c
AAGTCGTAACAAGGTCTCCGTTGGTGAACCAGCGGAGGGATCATTAAAGAGTTGCAAAACTCCCTTCATACCATCGCGAACGCTACCCGATTCTCGTTGCTTCGGCGGGGGTCCCCTCTCCAAAACGAGAGCCCCCGCCGGAGGAACGCAGCCATATACTCTTGTATTTGCTGGCCTCTCTGAGTACGATTTATGCGAATAAGTCAAAACTTTCAACAACGGATC
>cf14e452839776024d7c88967a20f362
AAGTCGTAACAAGGTAACCGTAGGTGAACCTGCGGTTGGATCATTAAAAATTGAGCAGAGTAGTTCCAGAGTCCCTTTCGGGGTTGATTCGGGCTACTTTGTTTTAAACACTTGTGAAACTAGCTGTACTTTGGGTTATGCCTCTCTGGTGTAGCCCAACCAATTGTTAAACACTTTTTAAACTTGCCTGAAACTAAGAAATCTAAAGCAAAAACTTTTGACA
>a06bef5776871c6cc93a5948dc90f067
AAGTCGTAACAAGGTTTCCGTAGGTGAACCTGCGGAAGGATCATTATTGAATAGACTTTGTTCAAAAGTTTTTTCATATTCCCTGTTTATATTAAATACGTTCCTTCCACTGGACAGGTCTTTAAGGACCCTCTAGCTTAAGCAAATGCTTTTGCTGGGGAGCTTGCCAGTGGCGTTTCTAAAAAACATAAACTTTTTGTTATTATGAAATGTCTGAATATA
>0c60ce967fb0c2cf770b32ed6a72542a
AAGTCGTAACAAGGTTTCCGTAGGTGAACCTGCGGAAGGATCATTATCAAAACAGCGGACTTCGGTCCTTGCTGCACCCTTGTCTTTTGCGTACCGTATGTTTCCTCGGCGGGCTTGCCTGCCGGTTGGACATTATCAAACCTTTTTGTAGTTGCAATCAGCGTCAGAAAATAAACAATAATTACAACTTTCAACAACGGATCTCTTGGTTCTGGCATCGA
>9fc56284fe97c8b0c6a4c985a3383d6c
AAGTCGTAACAAGGTAACCGTAGGTGAACCTGCGGTTGGATCATTAAAAAATGTTTGGTCTCGTGCCAAATGAACATTTGTGTGCACCATTGTCTGTCCTTGGTAGTTCGAGTGCGCTCGGGAACTCAACACTCCCGCCAAGAGCGCCTACCCAAGCGAGCCTTGCTCGTGTAAGGTTGGACTGCCGCCTTTTGAAAAACCTTTTTTTGTTTTGTTTGTTTTG
>3fb173d0ceaaa0313c14c6e5d2da5fb1
AAGTCGTAACAAGGTTTCCGTAGGTGAACCTGCGGAAGGATCATTCATAATAAGTGTTTTATGGCACTTTAAAATCCATATCCACCTTGTGTGCAATGTCGGCCTGATCACATCCAGCAATGGGTGTGTGAAAGGTTTCATTATCCACATCAAATGGTTTATCTTTTAGTCTACATTCTTTGAGTATAAAAACAAACTCAAATACAACTTTCAACAACGGAT
>7f1dd8a9b43df37a13720008b4abee86
AAGTCGTAACAAGGTTTCCGTAGGTGAACCTGCGGAAGGATCATTCACAAAAAAGTGTTCAATGGCACTTTAAATCCATTACCCACCTTGTGTGCATTGTCAGGAGGAAAGATTTCCCTTGGGATTTCTTTTCCTCTTTTTCATTCCACTCTTTCTTAAACATCAGTCTACATCAATTGAGAATTAAAAAATCTCTAATACAACTTTCAACAACGGATCTCTT
>a4f3c1b6a3bc09decf7597af389749f2
AAGTCGTAACAAGGTTTCCGTAGGTGAACCTGCGGAAGGATCATTCATAATAAGTGTTTTACTGCACTTTTTAAAAATCAGTATTCACCTTGTGTGCAATGTTTGCTGACGAGTTCGCGTTTTTGCGCGTTCTTGGCAGTATAATACCAACCCTTTATTGAAATTTTTTGTCTGAAATTTTTTGAATACATAATTCGAAATACAACTTTTAACAACGGATC
>d711515d7d7af950527be39194418a0a
AAGTCGTAACAAGGTTTCCGTAGGTGAACCTGCGGAAGGATCATTAATGAATAACTAGATGTGGTTGTAGCTGGCTTCTAGGAGCATGTGCACGCCCATCTTCTTATCTTTCCACCTGTGCACATAATGTAGGCTTGGATAACACTCGCTCTCGGGCGGATGCGAGGATTGCTCTCGGGCTCTCCTCGAATGTCCAAGTCTATGTACTTACAAACCCCAAT
>50929af272ea7074efd7e4c99ed87a9a
AAGTCGTAACAAGGTTTCCGTAGGTGAACCTGCGGAAGGATCATTACATTCAGTAGCCTAGCTACTTGTTTACACCCTTGTTTTTTTGCGCACTTCATTGTATCCCTCGGCGGGCTTGCTCGCCGGTTGGACAACATCTATAACCTTTTTTAATCTTCAATCAGCGTCTGAATTATACATAATAATTACAACTTTCAACAACGGATCTCTTGGTTCTGGCA
>79341236c5fa2da63135090248643d70
AAGTCGTAACAAGGTTTCCGTAGGTGAACCTGCGGAAGGATCATTACCGTGTGATGGCTTCGGCCATTTTCCACGCCCCTTGTTTCAACCTCCGGTTTCTTTGGCGAGAGCTTCATCACTCTCGTCAGAATCACTCTGGGAATGTGGTATCGTCTGAGTCTTTGATTAAATCAGCTCAAAACTTTCAACAACGGATCTCTTGGTTCCAGCATCGATGAAGA
>254a748cff7650d07522ab3de095955a
AAGTCGTAACAAGGTCTCCGTTGGTGAACCAGCGGAGGGATCATTACCGAGTTTACAACTCCCAAACCCCTGTGAACATACCTATTGTTGCCTCGGCGGATCAGCCCGGCCCCGGTAAAACGGGACGGCCCGCCAGAGGACCCCTAAACTCTGTTTTTAGTGTAACTTCTGAGTAAAACAAACAAATAAATCAAAACTTTCAACAACGGATCTCTTGGTTCT
>57d535f19b9faf6e8bd49da7b55393fd
AAGTCGTAACAAGGTTTCCGTAGGTGAACCTGCGGAAGGATCATTAATGGATTGGCTTTGGCCATTTCAATCTTACATTGTGAACAGTTTAAGTTTCTTTGGTGGAGTCGCTTTGGCGCCCATGTAGGGAATCTCCACCAAAGACTGGCAAACTTAGGTTTTATTGAAGAAAGAAATTAAAACAAAGATAAAACTTTTGGCAACGGATCTCTTGGCTCTCGCA
>714a0a555bd33ba985954ebbc91280ed
AAGTCGTAACAAGGTTTCCGTAGGTGAACCTGCGGAAGGATCATTATTGAATAAATCTGGCGTGAGGTTGTAGCTGGCCCTCTGGGGCATGTGCACGCCTTCGTCACCTTTATCTTTCCACCTGTGCACACACTGTAGTCCTGGATACCTCTCGCTGCAAGGCGGATGCAGAGCCTGCGCCCCTCCTGGTGCGCGCTTGCTCTGAACTTCCAGGTCTACGA
>a625125911225c8c5b8955271a188d53
AAGTCGTAACAAGGTTTCCGTAGGTGAACCTGCGGAAGGATCATTATTGAGTTACAAGGGTTAACTATTTTATGTAAGATAGTTTTCCCTTTCTTCTCTCTTACCCTATATTATTACTTTTCAGTTGCTTTGGTAGCTATAACTTTATATCTACCAGGGGTTATTATCTAACACTTTGTTATCCAACAATTGGTATACTTTTGTCTGATTTTTTATTTTAATA
>67e9a7a6bcf2bf8c042f651dfe212fcf
AAGTCGTAACAAGGTTTCCGTAGGTGAACCTGCGGAAGGATCATTAATGAATTTTGGAGTTCTACTGTGCCTGCCGTTCATTCGGATGTGTGCACGTAGTCTCTATAAATCCTTATCAACACCTGTGCACCTTTAAAAAGGGGGGAGTCTGATTAAGCATTTTATTTATATGATGCTTATGACGAATAACCTCTTTTCTTATACAAACTCTTTTAATGTCTA
>ea1b01e92dbda3f0cd7628b4e75432c7
AAGTCGTAACAAGGTTTCCGTAGGTGAACCTGCGGAAGGATCATTAATGAAATGCAAGGACGCTCTTTTTAGAGGTCCGACCAACTCATTTACCTTTACACTGTGCACATACTACTTTTTTACACCATTTTTTAACGCATTAGTTTAAGAATGTAATTCAGTCTCGAAAGAGCATAAATTAATAAAACTTTCAGCAACGGATCTCTTGGCTCTCGCATCGAT
>1203e99ec413308a96801845d4ac6ebe
AAGTCGTAACAAGGTAACCGTAGGTGAACCTGCGGTTGGATCATTACAAAATTGGTTTTATACCAAACTTTTTGTGCACTATATCTGTCTCTGGTGGCTCTCGTGCTGAGAACTTCCAACGGTTCTTGGCCTGCTTCATTGCTGGGTCACCAACTGTGGGCTACCATCTGGTAGCTCATGAACAAACTTTTTTTACCTATTGTCTGAAACTTCACTTTTGTGAAT
>1b496e60471f2c247f20239d3213211d
AAGTCGTAACAAGGTCTCCGTTGGTGAACCAGCGGAGGGATCATTACAGAGTTGTAAAACTCCCAAACCCATGTGAACATACCTGTTGCCTCGGCGGCCTACCCGGTAGCTACCCTGTAGCTACCCTGTAGTCCGCCGGTGGAATTCAAAACTCTTGTTTTCAGTTGTCATCTCTGAGAATAAAACAAATAAATCAAAACTTTCAACAACGGATCTCTTGG
>2243b00a9576d55d15ef0809165b94bc
AAGTCGTAACAAGGTCTCCGTTGGTGAACCAGCGGAGGGATCATTACCGAGTTTACAACTCCCAAACCCTTATGTGAACCGTACCTATCGTTGCTTCGGCGGGAACGCCCCGGCGCCCTGCGCCCGGATCCAGGCGCCCGCCGGAGACCCCAAACTCTTGTGTTTTTTTCAGTATTCTCTGAGTGGCAAACGCAAAAATAAATCAAAACTTTTAACAACGGAT
>9da795cb3eef43f70a675b899856336f
AAGTCGTAACAAGGTAACCGTAGGTGAACCTGCGGTTGGATCATTACTGAAATGATGAGGAACGTTTAGGCTTGTTCTCTTTGAGAACTTGCCCATTCGTTTCTTGCACCTCGCTGTGCAAACACCTTATTGTGCACTGTACATGTACGCTGGTGGGTGGCTGCTCTTACTTTATTGTGAGTAGCCGCCAAGTCCCTTGTCAACTTTGCTGGACATTCATTCGTG
>63d6b0a56d1035778edb1d762b4cbd35
AAGTCGTAACAAGGTCTCCGTTGGTGAACCAGCGGAGGGATCATTACCGAGTTTACAACTCCCAAACCCATGTGAACATACCTGTCTTGTTGCTTCGGCGGCGCCACGGCCCTCACAGGCTGGGGCCCGCCAGAGGACCCAAACAAAACTCTTTGCATTTTGAATACAGTATTCTGAGTGAACATGATTAAATAAAATCAAAACTTTCAACAACGGATCTC
>817249d5de0c36b195c692ff9f98dac1
AAGTCGTAACAAGGTCTCCGTTGGTGAACCAGCGGAGGGATCATTACAGAGTTGCAAAACTCCCAAACCACTGTAAACCTTACCCCAACTGCTGCTTCAGCGGAGGTACCCCACGGTGCCGCGACCTCAGGCCCGCTAGAAGCTCACTACACTATGTTATCCATTGGCATCTCTGAGGCACTATAAAATGAATCAAAACTTTCAACAACGGATCTCTTGGTTC
>f8427ea696e6a232b97b4ddeabb298f7
AAGTCGTAACAAGGTTTCCGTAGGTGAACCTGCGGAAGGATCATTATTGAATAAATCTGGTCAGTTGTAGCTGGCTCTTCGGAGCATGTGCACACTGGTCACTTTTATCTTTCCACCTGTGAACACACTGTAGTCCCGGATACCTCTCGCCGCAAGGCGGATGCGTGGTTTGCTGTGCTGGGCCTCGAAAGAGGTTTGGTTGGCTTACTACGAATTTCCGG
>9ee115efe62edd3f3f9bf653502ca720
AAGTCGTAACAAGGTTTCCGTAGGTGAACCTGCGGAAGGATCATTCACAATAAGTGTTTAATGGCACTTGAAATCCATTACCCACCTTGTGTGCAATGTCGGGGGGGAGTGGAGGGGTGCGAACCTCTTCCCTTCCCTTTTCATACATACTCGTACTTTCAGTATCAGTCTACAACCAATTTGGAGTAATAAAAAAACTCGAAATACAACTTTCAACAACG
>a64e677ad843dc49c0a90c2aea52ab47
AAGTCGTAACAAGGTTTCCGTAGGTGAACCTGCGGAAGGATCATTAATGAAATGTTAGGACGCTCTTTTTAGAGGTCCGACCAACTCATTTTACCTTTCACACTGTGCACATCACTACTTTTTTACACCCATTTTTAAACACTACAAAGTCTAAGAATGTAAAACAGTCTCTTAACTGAGCATAAACATAAACAAAACTTTCGGCAACGGATCTCTTGGCTCTCC
>2fe93f8d62e6bb7ee6004553fb8564f9
AAGTCGTAACAAGGTTTCTGTAGGTGAACCTGCAGAAGGATCATTAGTGAATTATTAGGACGTCCATTAAACCGGAGTCCGAACAACACTTTCAAACACCAAACCGTGAACCGTGTATACCCCTTTTTTAAACGCAAAACATAACAGAAAGTCCACTGCGCATGCAGTAAACAAAACAATAAAACTTTCAACAACGGATGTCTTGGCTCTCGCATCGATGAAG
>3d684407604e9bb82543bc89d7037b1d
AAGTCGTAACAAGGTTTCCGTAGGTGAACCTGCGGAAGGATCATTACTGCTTGCTTATGGCCGCCTTGGGGGGAGACCCCCAAGACGGTACGGCAACACTACCCTTGCCTATGTATACCTTTTGTTATTTCCCTCGGCGGGGCGACCCGCCGCTGGGGACAATTTAAACCCTTTGTATAAAGCATTTAAACTTCTGAAACAAACCTAAATTATCACAACTTTTAA
>d0e881560071cd5a2a78cbd27fe9bada
AAGTCGTAACAAGGTTTCCGTAGGTGAACCTGCGGAAGGATCATTATCAATTTTCAACACGGGGGGCGTAGAAATACGCTCCCACGGTTGTCACACCCTTTGTCTTTTGCGTACTGTATGTTTCCTCGGTGGGCTCGCCCGCCGATAGGACATTTTCACACCCTTTGTAATTGCAATCAGCGTCAGTGAAAAACTATAATAGTTAAAACTTTCAACAACGGA
>38f816a53f6ace76402c1ab0d5f4bff6
AAGTCGTAACAAGGTTTCCGTAGGTGAACCTGCGGAAGGATCATTATCAATTATAGGCGGCAGCAATGCCACTATACACCCTTTGTCTTTTGCGTACTGTATGTTTCCTCGGTGGGCTCGCCCGCCGATAGGACATTTTAAAACCTTTTGTAATTGCAATCAGCGTCAGAAATAACTATAATAGTTACAACTTTCAACAACGGATCTCTTGGTTCTGGCATC
>b651b611c81187853e6a2eebf31522fb
AAGTCGTAACAAGGTTTCCGTAGGTGAACCTGCGGAAGGATCATTACAAGGAACCAGCCTACCCGGCTGGAACCTCCCACCACTGTGTACCGAACTTTTGTTGCCTCGGCGGGCCGGGCGCCCACCAGCGTCCCCCTCACGGGAGCCGCCCGCCGAAGGACCATCCAAAACCTTTTGTTTATAACGTCTGATTACTTTTTATAAAGAAATACAACTTTTAAC
>3f4347381f9908bd7272401cad043dcb
AAGTCGTAACAAGGTCTCCGTTGGTGAACCAGCGGAGGGATCATTACCGAGTTTACAACTCCCAAACCCCTGTGAACATACCTATCGTTGCTTCGGCGGGTCGCCCCAGCGCCTTCGGGCCTGGACCTAGGCGCCCGCCGGAGGACCCAAACTCTTGTTTTTTTTGAGTATCTTCTGAGTAAACAAGCAAATAAATTAAAACTTTCAACAACGGATCTCTT
>06ee77212a03932a6b15b9358fdf16f3
AAGTCGTAACAAGGTTTCCGTAGGTGAACCTGCGGAAGGATCATTAAAAAATATAGAATTAATTTTCTATAAACCCAATCTGTGTATTCGTACCTGTTGCTTCCGTGGGACAGTGAACGCTTGTCGTTCCCTCTGGCGCTGTTCTTCGGAACGGATGCTGGGGAGTGCCCACGGGAGGTCTACATAAACTCTGTTTTTTCTGAACTCAGTCTGAAAACTGTTTTT
>5069c98cf157a35e65dee221c57e8e81
AAGTCGTAACAAGGTCTCCGTTGGTGAACCAGCGGAGGGATCATTACCGAGTCTAAACAACTCATCAACCCTGTGAACATACCTAAAACGTTGCTTCGGCGGGAACAGACGGCCCCGTAACACGGGCCGCCCCCGCCAGAGGACCCCTAACTCTGTTTATATTATGTTTTTTCTGAGTAAACAAGCAAATAAATTAAAACTTTCAACAACGGATCTCTTGGCTCT
>6b4041b55b5e949fcfaddaf4a2659c54
AAGTCGTAACAAGGTTTCCGTAGGTGAACCTGCGGAAGGATCATTATTGAATAAATCTGATGTGGTTGTCGCTGGCTTCAACTGGAGCATGTGCACGCCCGTCACCTTTATTTCTCCACCTGTGCACACACTGTAGGCCTGGATACCTCTCGCCGCAAGGCGGATGCGTGGCTTGCTGTTGCTTTCGAAAGAAGGCCGGCTTGCCATGAATTTCCAGGTCT
>78065ef9a594af0ac28dab535ed63b59
AAGTCGTAACAAGGTCTCCGTTGGTGAACCAGCGGAGGGATCATTACCGAGTTTACAACTCCCAAACCCTTATGTGAACCATACCTATCGTTGCTTCGGCGGGGACGCCCCGGCTCTCCGAGCCCGGACCCAGGCGCCCGCCGGAGACCCCAAACTCTTGTATTTGTTTCAGTATTTTCTCTGAGTGGCAAACGCAAAAAATAAATCAAAACTTTTAACAAC
>c6c189b810b835ae20eb641cd9b22869
AAGTCATAACAAGGTTTCCGTAGGTGAACCTGCGGAAGGATCATTAATGATGCCCTCGACGTCTTCTTGACTGGTAGGGTTTGGGTCTGGCCTCTGGTCGACCTTCATCTAACACACCGTGAACTGTGGCTTCGGCCATTTTACACAAACTCTTAGTAATGAATGTATTATCATAACATAATAAAACTTTCAACAACGGATCTCTTGGCTCTCGCATCGAT
>2315dffd888e515d722303f38dbd7d2a
AAGTCGTAACAAGGTAACCGTAGGTGAACCTGCGGTTGGATCATTAAAAATTAAATCCATTAGTGATTTCCTCCTGTGTCCACTCGCTTGATATCGAAAGATCTGCGGAGTCAGGTGTTGCATTCAACCGTAACCCTACCTAGCGTGCTGTCAGTGCTAGTGCGTGAAAACGTGCGAGCTGGCAGAGTGTTGCAAGTAGATCTGCCTTCGATGTCACACCA
>705df4c63725722143f4198c60f88b37
AAGTCGTAACAAGGTAACCGTAGGTGAACCTGCGGTTGGATCATTAAAACAAACTGTCTTTTCTGCGGGGGGGTTCCAACCGAAAGAAATGCCGGTTCGGATGTTCGCCGTCGGCGGCTCTGGTAAGTCCCAGGGTCTCGGAGGCGGGTTTCGAAATAGATCGACAGTTCTTTCGGGTGGGATCCGTTCCGACATGAAAGCACACCTTGTGTGAACCGTAA
>73808e99811f6bd794421f04aaa2b3be
AAGTCGTAACAAGGTTTCCGTAGGTGAACCTTCGGAAGGATCATTACCGTAACGCGGCGGTCCAGTAGCCCAAAAAACTGCTGGCCGCCACACGCGTTTATCACCCTTGAATTTGAGCACCTTCTGTTTCCTCGGCGGGTTCGCCCGCCAACGAGGACCCCTTGAACTCTTTGTAGTAGCAGTATTTGTCTGAAAACAAAGTTAATTAATTAAAACTTTCA
>e7a1143a918f11675830aadbb6f93367
AAGTCGTAACAAGGTCTCCGTTGGTGAACCAGCGGAGGGATCATTACCGAGTTTACAACTCCCAAACCCCTGTGAACATACCTATCGTTGCTTCGGCGGATCCGCCCCCGGCGCCCTCGGGCCCGGACCCAGGCGCCCGCCGGAGGACCCAAACTCTTGTTTCTAATGAGTATCTTCTGAGTAAAACAAGCAAATAAATCAAAACTTTCAACAACGGATCTCTTG
>2449640de95be0960f3bad7f68808cfb
AAGTCGTAACAAGGTTTCCGTAGGTGAACCTGCGGAAGGATCATTACCTAGAGTTGCGGGCTTTGCCTGCCATCTCTTACCCATGTTTTTTGAGTACCTTCGTTTCCTCGGCGGGTTCGCCCGCCGGTTGGACAACACTTAAACCCTTTGTAATTGAAATCAGCGTCTGAAAAACTTTAATAGTTACAACTTTCAACAACGGATCTCTTGGTTCTGGCATCGATG
>44a84e2b98520131380c10a19fb48d80
AAGTCGTAACAAGGTCTCCGTTGGTGAACCAGCGGAGGGATCATTAAAGAGTTGCAAAACTCCCTACAAACCATCGCGAACGTTACCCAGACGTCGTTGCCTCGGCGGGCTCGCCCGCCGGGGGGACGCTACCAGACTCTTGCAGTTACCCGGCCTCTCTGAGTACGATTTTTAAATAAGTCAAAACTTTCAACAACGGATCTCTTGGTTCTGGCATCGATGA
>af8b8246c7d570a7f1c865f8ec98a6ae
AAGTCGTAACAAGGTTTCCGTAGGTGAACCTGCGGAAGGATCATTACTGCTTGCTTACGGTCTCGTTACGGGCAACCGAACGAGATCGAGCACGCTACCCTTGCTTATGTATACCTATTGTTATTCCCTCGGCGGGGAGACCTGCCGCTGGGATCGCATAAACTCTTTGTATTATAGCATCAAAACTTCTGAAAACAAACTAAATAATCACAACTTTCAAC
>b5a98a8688497ac9b6a58029c1d1f994
AAGTCGTAACAAGGTAACCGTAGGTGAACCTGCGGTTGGATCATTAAAAAGTTAATAGCCACATGAAGACACCAACGTGTCGACATGTGGCGTGAGTGTGGCTCTCTTGTGGAGCCCCCTCGCAAACCACATAATGTGCACTGTACATGTCCCTGGTGGGTGGGCACTGGTTGGTGATGCCAACTGCTGTCCAGCTTGCCTGCCGTTACATGGCCCACAAGGCTG
>085e5180f8b8eeae21ef14abedf3f5fe
AAGTCGTAACAAGGTTTCCGTAGGTGAACCTGCGGAAGGATCATTACCGAGTGCGGGCTGCCTCCGGGCGCCCAACCTCCCACCCGTGACTACCTAACACTGTTGCTTCGGCGGGGAGCCCCCTAGGGGCGAGCCGCCGGGGACCACTGAACTTCATGCCTGAGAGTGATGCAGTCTGAGCCTGAATACAAATCAGTCAAAACTTTCAACAATGGATCTCTTGGT
>2a5009ae5c48516cc4f2a258c71f791b
AAGTCGTAACAAGGTTTCCGTAGGTGAACCTGCGGAAGGATCATTACCAAAGGATGCGAGAAATCGCTCCTCACCGCCTGCTCGGTGGCCCTCTGGGTCGCTGACTGGTCAACCCTCTGTGAACCAAAAAACCTTTTCGCTTCGGCAGCTGGGCCTGACCGCCTGTCAGCCTGCCGCTAGCACCCAACCTAAAAACCTGTTTGTCGAACATTGTCTGATGACC
>70b5280a2b60aba108e02021313c30d5
AAGTCGTAACAAGGTCTCCGTTGGTGAACCAGCGGAGGGATCATTACAGAGTTGCAAAACTCCCTAAACCATTGTGAACGTTACCTTTATCGTTGCTTCGGCGGGTGGCGCCCAGCGCCCCCAAGGCCCCCCCGCGGGGCGCCCGCCGGAGGAAACCTAACTCTTGACAACTGTATGGCCTCTCTGAGTAACTATACTTAATAAGTTAAAACTTTCAACAAC
>07d31ee613d2eb20d14080ca5b4902a4
AAGTCGTAACAAGGTTTCCGTAGGTGAACCTGCGGAAGGATCATTAGTGAACGCCCTCACGGGCTTATAACTATTCCAAACCTCTGTGAACCGTGCCCTTCGGGGCTATTTTACAAACATGGTGTAATGAACGTCATATATCATAACAAAACAAAACTTTCAACAACGGATCTCTTGGCTCTCGCATCGATGAAGAACGCAGCGAAATGCGATAAGTAATG
>3e852cb9fd3a86ea71ae19ff81ca1649
AAGTCGTAACAAGGTTTCCGTAGGTGAACCTGCGGAAGGATCATTAGTGAATTGAATATGTTAGCGGACCTCTTCGGAGTCCCTAGCATCAAATCATATCCATAACACCTGTGAACTGTAAGGCTGTCTTGAAAACGAAAGTGATTAGAGCGCCTGCCCATTTTATACAAACATTAAAGTAACAAACGTAGTCTTATTATAATCTAATAAAACTTTCAACAAC
>45c58101aa3f315825d0056b9a5d9b38
AAGTCGTAACAAGGTTTCCGTAGGTGAACCTGCGGAAGGATCATTCATAATAAAAGTGTTTTATGGCACTTTTCAAACAATCCATATCCACCTTGTGTGCAATGTTTAATTAGGGAAACTAACTAGTTTTTTTTCCCTTATTATAACTTATCAACTCTTTTATCTTTAATTGCCAATTTGTCTTAAACTTATATTATATGAATAACTTAATTCAAAATATAA
>995ac151de50fc1ce81d4570af93ae2e
AAGTCGTAACAAGGTTTCCGTAGGTGAACCTGCGGAAGGATCATTACAAACAGTAGATCTTCTACTGAACAGAGCGAGTCTGAAAGCGTTTCGGCGTGAGTAGGCTCTCTGTCTACACCCTTGTCTTTTGCGTACTCATGTTTCCTCGGCGGGTCTGCCCGCCGGTTGGACAACTATAAACCTTTTTAATTTTCAATCAGCGTCTGAATACTTATAATTATTT
>cc3f6eff5f93a8110b3ade1db20d810a
AAGTCGTAACAAGGTCTCCGTAGGTGAACCTGCGGAGGGATCATTATTCATTACAGTAAGCCTATGGCTTCGGGGGCGAACAAGCCAGGCGCGGTCGACCCTTCGGGGCGTGGCAGCGTCGCGGCTCCCCGAATCGTTATGCTTTAGCGGGTGTGTTGCGGCCCTCGAGGCCCCGGACCGGCTCGACAGTGGTCAGCCGGCACGGGAACCAGCTCCGGGAGGTGT
>fba52a84fffccc2ce66cdf86b57e4805
AAGTCGTAACAAGGTAACCGTAGGTGAACCTGCGGTTGGATCATTAACAAATTATTTAGGCCCCTGGCTGCCCCAAAAAGGCGAAGGGGGGGAAACCTAAACATTTGTGTGCACTATATCTGTCCTTGGCAGTTCGAGTGTCCTGGGTTTGCGTAACTGCCCCAGGTACCTACCGAGGCTTTCCCTTTGGGGTTTGCTGAAGTTGGGCTGCCGCCTTTTGA
>0a9e8bc5ad8c612896a1cfaa6b6702f9
AAGTCGTAACAAGGTTTCCGTAGGTGAACCTGCGGAAGGATCATTATCAATATCAGCGGACTTCGGTCCCTGCTATACCCTTGTCTTTTGCGTACCACACGTTTCCTCGGCGGGCTTGCCTGCCGATAGGACAACCATAAACCCTTTGTAGTTGCAATCAGCGTCAGAAAAAAACAATCGTTAAAACTTTCAACAACGGATCTCTTGGTTCTGGCATCGATGA
>2c0630bcba298dd33d5023fb7019149f
AAGTCGTAACAAGGTTTCCGTAGGTGAACCTGCGGAAGGATCATTACAAGAAGTCTCAGAGGGTAACCCCCTCTGAAACCTTCCACCCTATGTTTATCGACCGTTTAGTTGTTGCCTCGGCGGGGAGTGCTTTGGCCCCTCCCGCCGGCGTACAGCCTTACAAACCTTTGATACAAACCAATATAGTCAGAGTCTTTGATAACAAAGCAAAATAAATCAAA
>fc44137b4fa2bc0df25b52c1d04dea6e
AAGTCGTAACAAGGTTTCCGTAGGTGAACCTGCGGAAGGATCATTATTGATTTTTAAAGGATGTGCTGGCTCTTCTGGAGCATGTGCACTCTTCACAAAATCTCCAATATCCACCTGTGCACTTTTAGTAGGCAGGAAAAGACCTTGCCCAAGGGCTTTTTTTGTCTATGTTTTCTATCACAAACCCATGATCTCTATTTGAATGCTTATACAACAAATAATA
>436fd321c66ec3174b88b99171e55be1
AAGTCGTAACAAGGTTTCCGTAGGTGAACCTGCGGAAGGATCATTACAAGAAGTCTCAGGGCTATATGCCCTGAAACCTTCCACCCTTTGTTTATTGAACTTATCTTGTTGTTGCCTCGGCGGGGGTTGTTGCGCATCTTTTTGCGTATCCTCCCCCCGCCGGCGTACAGCTCTATAAACTTTTGATGTAAACTATATAGTCAGAGCCATTTTGGCATTTTG
>baa92a8c48b52551bab4e98778d4cb26
AAGTCGTAACAAGGTCTCCGTTGGTGAACCAGCGGAGGGATCATTACAAGAAGCCGAAAGGCTACTTAAAACCATCGCGAACTTATCCAAGTTGCTTCGGCGGCGCGGCTCCCCTCACGGGGGACCGCAGCCCCCGCCTCTCAGGAGGTAAGGGGCAGCCGCCGGAGGTACGAAACTCTGTATTATAGTGGTATCTCTGAGTATAAAACAAATAAGTTAAA
>e4b70f203db5ae65a8a7aceb9023f6ef
AAGTCGTAACAAGGTTTCCGTAGGTGAACCTGCGGAAGGATCATTATTGATTGGTCGAAAGACCTTATCAGATTCTACCACCTCTGTGAACCGTTGACCTCCGGGTCGATAATCAAACATCAGTGTAATGAACGTATATTATCTTAATGAAACAAAACTTTTAACAACGGATCTCTTGGCTCTCGCATCGATGAAGAACGCAGCGAAATGCGATAAGTAATGT
>41fd260d31569add11594847c5e9e86e
AAGTCGTAACAAGGTCTCCGTTGGTGAACCAGCGGAGGGATCATTACCGAGTTTACAACTCCCAAACCCAATGTGAACCATACCAAACTGTTGCCTCGGCGGGGTCACGCCCCGGGTGCGTCGCAGCCCCGGAACCAGGCGCCCGCCGGAGGGACCAACCAAACTCTTTTCTGTAGTCCCCTCGCGGACGTTATTTCTTACAGCTCTGAGCAAAAATTCAAAA
>0962c85a48ba9c91bbc709a38ab16956
AAGTCGTAACAAGGTTTCCGTAGGTGAACCTGCGGAAGGATCATTAATGTATATTGAATTTTATATTCTTTATCAACCCACACTGTGTACCTTTTTACTGTTGCTTCCATGGGACTTGGCTCTGCCACGTCGGCCTTATGGCTGGTGAGCGCCCATGGGAGGAAAACAAAACTCTTTGTTACAGTTGACGTCTGTCTGAATTGTTTATATTAAACGTTAAAAC
>6f50a83254135a7f12d0c78089067516
AAGTCGTAACAAGGTTTCCGTAGGTGAACCTGCGGAAGGATCATTACCGAGTCTATTGGGGGGTTGAGCTGGTCTCTGACATGTGCTCGCCCTTCTAATCCACTCTATACACCTGTGCACCTATTGTGGGTATGCGAGCGTGAAAGGGGGCTGGATAACGGCCTCTGGAAGCGCGCATATACTCATGTTTACACACACTATGTATGTCTCAGAATGTCTACTTTG
>c2c046f3a890dca91e37bb41fb21d318
AAGTCGTAACAAGGTTTCCGTAGGTGAACCTGCGGAAGGATCATTAAAGGGAACGCTGGTCCAACCAGCATCCTCCAACCCAATGTGTACCCGCCTTGTTGCCTCGGCGTGACTGCGTCGTCCGTGGCGCTGCCGGCTCCGGCTGGATAGCGCACGCCAGAGGAATTTCAAACTCCAGCTTCAACGAGTGCAGTCTGAGCTTTAATCAAATAAGTTAAAAC
>c4a0ec40a4506ed0f7ea03f5ca6ec9d8
AAGTCGTAACAAGGTTTCCGTAGGTGAACCTGCGGAAGGATCATTAAAGAAATGAGGCTGAGGGGCCTTTGGGCCCCGCGACCGACACGTTCTACCCTGTCCTTTAGATACCTCTACCTCCTCCCCGGCCAAGCGCCGGGCTGGCTACTTGAAAAAACCTTGCAGTTTACAGTCAATTCAGTACAGAAACAAAACAAAATTACAACTTTCAACAATGGATCTC
>de6a19def08db333b76707b0d510dcad
AAGTCGTAACAAGGTTTCCGTAGGTGAACCTGCGGAAGGATCATTAATGAATAAACTTGGTCGAGCTGTTGCTGGTCCTCCGGGATATGTGCACGCTTGCCACCAACTTTAACCACCTGTGCACTTTTTGTAGACTGGAAAACTTTTTCTCGAGGCGACTCGGATTGAGGACTGCTGCGCGAAAGCCGGCTGTTCTTGTGTTTCTCAGTCTATGTTTTCATA
>ec749017cbc31afbf16604d72e66ca81
AAGTCGTAACAAGGTTTCCGTAGGTGAACCTGCGGAAGGATCATTAATGAATAACCACTGGGTTGTAGCTGACTCTTCGGAGTATGTGCACACCTAGTAATTCATTCCACTCACACCTGTGCACCTTCTGTGGGACGGAGAGAAATCTCTGTTTCATGTCTTTCACACACGCTAAATTCTAAGAATGTAATCTTGCGAATAAAACCGCATCTAATATAACT
>791de7e6e4383af6f27daba835b22b1a
AAGTCGTAACAAGGTTTCCGTAGGTGAACCTGCGGAAGGATCATTATCAAGAGTGTATGACCCCCCTTGAAAAATAGTGGGGTTAACCTCCCGTCCTTTTGCTGGCCTTCTCTTTTTGGAGGGGGCATTTGATTTCTGCTTCGGTGGGGTTACCTACCGGAACACCCTCAAAAATTCTTTTGTTCAAAAACCATTCAGTCCGAGGACTTTTTTGAATTAATGA
>7f43fdfda83658f02d6c4940043f4699
AAGTCGTAACAAGGTTTCCGTAGGTGAACCTGCGGAAGGATCATTATTGAATGAACTTAGAGTCGGTTGTCGCTGGCTGTCTTTTGCAGCATGTGCACGCCTTCTCTTTTCATCCACACACACCCCTGTGCACTTGTGAGACTGGAGGCCGTAAAAAAGCCTTCAGTCTGCTAAATTCATATACAAACTCATTTAATTGAACTGAATGTACTTGATGTAACG
>13a164f7bb974ce6ed65dddebe135b1a
AAGTCGTAACAAGGTCTCCGTTGGTGAACCAGCGGAGGGATCATTACAGGACTCGCAAGACTCCTTACACCCTGTGAACCTTACTGTATACGCGTTGCTTCGGCGGGTCCGCCCGCCGGCAGCATACCACATTCTGTTTCTCTGCGTTGGCATCTCGAGAAAAAAAGCAAATAAGTTAAAACTTTCAACAACGGATCTCTTGGTTCTGGCATCGATGAAGA
>8829c5aebaed4310e0b9ec9a08aabb3f
AAGTCGTAACAAGGTTTCCGTAGGTGAACCTGCGGAAGGATCATTGCAAATCATTCAAAGATCAGCTTGCATTCTTCGGAATGTATGTTGATCCTACGAATTGCAACCCTTTGTGCACTGTTGTCGATGTCGTCATCCTTTCGGGCTAGGTTCTGAGGTCTCGTTGAGGCCTTTTAATCTGCCCAGAGGTGACCTTTGTCAAACTCTTGCTTTTTTCCTAGTCTG
>ca20029f96981591db494fd78574fcd5
AAGTCGTAACAAGGTAACCGTAGGTGAACCTGCGGTTGGATCATTAACGTAAACAACCACGTTACAGTGTCTTAATTGACACTGTATGTGGATGTGCGCATTGCGCTTCTACATTTTGTGCACTGTACATGTATTCCGGTGGGTGGTTCTAGACAGCGTCTTCGGGCCCATGTCTTTAACCAGCTCCCATTGCAGTTCATTGATTTTTCAGTGAATGAATG
>2ae4008d6bce0fb393dde376f028b12f
AAGTCGTAACAAGGTTTCCGTAGGTGAACCTGCGGAAGGATCATTACCGAGTCAGGGTGTAACAGCCCGCACTCCAACCCCTTGTGTACCTTCTCTGTTGCTTTGGCGGGCCCGCGGTGTCATGCCGCCGCCGGCTTCGGCTGGCCAGCGCCCGCCGGAGGATCGTCAAACCAAACTCTTGCCATATCGGTGACCGTCTGAGCAAAAAATTCAATAATCAAA
>b0980b00392db5a37e2fbaab0276122c
AAGTCGTAACAAGGTCTCCGTAGGTGAACCTGCGGAGGGATCATTACACAAACAAAAATAGGAAGGCCTGGCTTCGCGGCCGGCTGAAATATTTTTTCACCCATGTCTTTTGCGCACTTGTTGTTTCCTGGGCGGGTTCGCCCGCCACCAGGACCAAACCATAAACCTTTTTTTTTTCATGCAGTCAAACTCAGCGTCAGTAAAACAATTAAATTATTACAA
>23c051ba4ba20d2c723297ae1a54cb8c
AAGTCGTAACAAGGTTTCCGTAGGTGAACCTGCGGAAGGATCATTAAAATAATACTTACACACTGTTTTTGCGAACAAAAAAATAAATTTTTTTATTCGAATTTCTTAATATCAAAACTTTCAACAACGGATCTCTTGGTTCTCGCATCGATGAAGAACGCAGCGAATTGCGATACGTAGTATGACTTGCAGACGTGAATCATCGAATCTTTGAACGCACAT
>71c8fe8002d716a224c7ba1e151a652b
AAGTCGTAACAAGGTCTCCGTTGGTGAACCAGCGGAGGGATCATTACCGAGTTTACAACTCCCAAACCCATGTGAACATACCTACTGTTGCTTCGGCGGGATTGCCCCGGGCGCCTCGTGTGCCCCGGATCAGGCGCCCGCCTAGGAAACTTAACTCTTGTTTTATTTTGGAATCTTCTGAGTAGTTTTTACAAATAAATAAAAACTTTCAACAACGGATCTC
>c71cb314972823fefa9b1a0dca641d4e
AAGTCGTAACAAGGTAACCGTAGGTGAACCTGCGGTTGGATCATTAATAAATCTAGAAGGTCTTCAAGACCTTTCTAACATCTTGTGAAATGTTTAATGTCTCTGGCAGATTCTGTCTGCCAAATAAACTTGTATTAATATTGGTCTATAAAACTTTAAAAGTAATTAAAACAACTTTTGACAACGGATCTCTAGGCTCTCGCAACGATGAAGAACGCAGCG
>18feb2ee63f78f0a8a5430495e7eef26
AAGTCGTAACAAGGTTTCCGTAGGTGAACCTGCGGAAGGATCATTATCAATAACAGTGGACTTCGGTCCCTGCTACTCCCTTGTCTTTTGCGTACCACTTGTTTCCTCGGCGGGCTTGCCTGCCGAAAGGACAACCATTGAACCACTTGCAGTTGCAATCAGCGTCAGAAATAAACAATCGTTAAAACTTTCAACAACGGATCTCTTGGTTCTGGCATCGATGAA
>2025ac9aa6d622169753015b31c059d1
AAGTCGTAACAAGGTTTCCGTAGGTGAACCTGCGGAAGGATCATTACCGAGTTAGGGTACTCTTCGTGCCCGACCTCCAACCCTTTGTCTACCTGACCAGATGTTGCTTCGGCAGGCCCGCCGCCCCGCAAGGGGTAGCCGCCGGGGGCCCTTACCGGCTCCGGGTCCGCGCCTGTCGATGGCCCTCTATAAACTCTTGCTTAAACCGTGTCGTCTGAGTAAA
>45440d920387fed89fdf24a837ed2b29
AAGTCGTAACAAGGTAACCGTAGGTGAACCTGCGGTTGGATCATTACAAAGATTCAATACGGTTGAGTTCATCATATTCTGTCAACCATTGGCAGGAGAACTCCCGTAAATAATACCCACATTTTGTGCATTGTACATGTCCCTGGTGGAGGGAAAGCAAGTGGCGATCCCACTTTTTTCCGTGCTGAGTATAGCCTTCTTAATAGGTTGTGTTCGTTAAAGCAC
>0ac799c775f6c71f79b8f87079c23d6b
AAGTCGTAACAAGGTTTCCGTAGGTGAACCTGCGGAAGGATCATTACACTCAGTAGATTCTTCTACTGCTCGGGGAGAGGGGAAAGTCTCTTCAGTCTGCTTCGGCGGCTGGCGAACGAGTACGCTCTCTTTTCGAACCCTTGTCTTTTTGCGTACTTCATGTTTCCTCGGCGGGCCTGCCCGCCGGTTGGACAACTTAATAACCTATTTTAATTTTCAATCAGC
>292832cbf6b107e02eaff96f444a6116
AAGTCGTAACAAGGTTTCCGTAGGTGAACCTGCGGAAGGATCATTACTGGAAATATTCAAGGTTGTAGCTGGCCTTCCGGGGCATGTGCTCGCCTTGTTTCAAATCCATCTTACACCTGTGCACACTTTGTAGTCTCTTGGTTTCTGGGTTAAACTAGAGCCAGTGACTACGTATTTACACATACACATAATATAGTTTTAGAATGTATACTTGTGATAAAAC
>539f5e610904d2720b280035bd9d2d6e
AAGTCGTAACAAGGTTTCCGTAGGTGAACCTGCGGAAGGATCAGTAGAGAATTAAGGACTTCGGTCCAACTATCTACCCATCTACACCTGTGAACTGTTCTGTGCTTCGGCACATTTTACACAAACGTCTATAATGTAATGAATGTCAATTTATTATAACAATAATAAAACTTTCAACAACGGATCTCTTGGCTTCCACATCGATGAAGAACGCAGCGAAATG
>716ccdc377a34948c32f65d2ad2ab56a
AAGTCGTAACAAGGTCTCCGTTGGTGAACCAGCGGAGGGATCATTACTGAGTATCTTACTCTCTAAACCCATGTGAACCTTACCACTGTTGCCTCGGTGGTTGGCCCCTTCGGAGCGATCTGATCGGGCTATAGCCACCGGTGGACTTTATAAACTCTTGTTTTTAGTGTCTCTCTGAGTAACTACAAAAATAAATCAAAACTTTCAACAACGGATCTCTT
>daa45bee81d4b3c84159b1f5c0a3eaa6
AAGTCGTAACAAGGTTTCCGTAGGTGAACCTGCGGAAGGATCATTAGTGAATATTAGGGTGTCCAACTTAACTTGGAGCCCGACCCTCACTTTCTAACCCTGTGCATTTGTCTTGGGTAGTAGCTCGCGTCAGCGAGCGAATCCCATTTCACTTACAAACACAAAGTCTATGAATGTAACAAATTTATAACAAACAAAACTTTCAACAACGGATCTCTTGGCTCT
>53150fa48560fd8c96f65055224d4c0d
AAGTCGTAACAAGGTCTCCGTTGGTGAACCAGCGGAGGGATCATTACTGAGTATCTTACTCTCTAAACCCATGTGAACCTTACCACTGTTGCCTCGGTGGTTTTGGCTGGCACTCGTGTCAGCCATAGCCGCCGGTGGACTTTATAAACTCTTGTTTTTAGTGTCTCTCTGAGTAACTATACAAATAAATCAAAACTTTCAACAACGGATCTCTTGGTTCTGGCA
>be97feb70eafdd9bd7495ca401e70452
AAGTCGTAACAAGGTTTCCGTAGGTGAACCTGCGGAAGGATCATTAAAGAAATGCGGCGGAGGGGCCCAAAAGGCCCCCGAGCCAACACGTTCTACCCTGTCTTTTCGATACCTCTACCTCCTCCCCGGCCTCCGGGCCGGGACGGCTACTTCAAAAAAAACCTTGCAGTTTACAGTCAATTCAGTATCTTGTAACAAAATTACAACTTTCAACAATGGAT
>e5621848bfe6f9999d7b9e066a1bfef4
AAGTCGTAACAAGGTTTCCGTAGGTGAACCTGCGGAAGGATCATTAAAGATTGGCCGAAAGGCCTTATCATTATATCCCTCACCTCTGTGAACTGTGGACCCTCGGGTCTATTTTACAAACATCAGTGTAATGAACGTATATAACATTAACAAAACAAAACTTTCAACAACGGATCTCTTGGCTCTCGCATCGATGAAGAACGCAGCGAAATGCGATAAGTAATG
>7d0c50e2513b6164a955e16ce842cb69
AAGTCGTAACAAGGTTTCCGTAGGTGAACCTGCGGAAGGATCATTACCAAAGCACCTTCCTGTGGTGGACATGATTCCGTTCAGATTGCTCTCGCTTATATGCTTGGGCTGGTCTTACCGGTTTTCTGTCTGCTACGCCTTTCAACCATCAAACTTGTCCTAGTATGATTTTGAAAATACAAATATGAATATAACTTTCAACAACGGATCTCTTGGCTCTCG
>95d0adcc3d2546626fa55da43173f367
AAGTCGTAACAAGGTATCTGTAGGTGAACCTGCAGATGGATCATTTCGATGAAAACCTTTTTTTCTTGAGGTGTGGCTCGCACCTGTCTAACTAAACTTGAGCTACCATTTTTTCAACACGGTTGCATCGGTTGGCCTGTCAATTAGTGCGGCGGCGCGAATTTACTTTGCACCTGCCAAGCTAGGCGACGGACCGACGCCTTACTTTAAACACTTTTGATGA
>aa7aa2291d1600a328ea432646a20e7b
AAGTCGTAACAAGGTCTCCGTTGGTGAACCAGCGGAGGGATCATTACAGAGTTATCCAACTCCCAAACCCATGTGAACATATCTCTTTGTTGCCTCGGCGCAAGCTACCCGGGACCTCGCGCCCCGGGCGGCCCGCCGGCGGACAAACCAAACTCTGTTATCTTCGTTGATTATCTGAGTGTCTTATTTAATAAGTCAAAACTTTCAACAACGGATCTCTTGGTT
>c8a326febefbad47e5207404075cd009
AAGTCGTAACAAGGTTTCCGTAGGTGAACCTGCGGAAGGATCATTACAAAAGTTATACACTTGGGGAAAGGACTCGTCTTTCGGGACTTGAGGCCTGACTCCATTTGTAACACAACTTTCAACCACTTGTGAACATGTAATAATTATCTCACCAATTGACTGTTAACGAAGTCTGATTCAAATTGTATTGGTGTTAATAGACACTAGTAAAATATGAAACA
>d64416c14098e3c662bb9215d0ef33b6
AAGTCGTAACAAGGTTTCCGTAGGTGAACCTGCGGAAGGATCATTACAGTGTCTTGGAGGCCGACCCTCTGGTGCATCCTCCACGGGAGCATCGGGGCTCGTGCCCCCTCCACACGTGTTTACTACACTCTGTTGCCTTGGTGGGTCTGCCCTTGTGGCTGCCGGGGGTCGCCGCGTGCGTCCCGGGCCCGTACCCGCCAATGGACATCCTGAACTCTTTGAA
>37946c72bfc8c169569c0dad7b013767
AAGTCGTAACAAGGTCTCCGTTGGTGAACCAGCGGAGGGATCATTACAGAGTTGCAAAACTCCCCAAACCATTGTGAACCTACCGCTAAACAGTTGCTTCGGCGGGTGGCCAGCGAGGGCCCCTTCAGGGGGGGCCGGAGCGCGCCCTAGACAGCCCGCCGGAGGTTACCCAAACTCTTTGTTTAACTAAAGGCCTCTCTGAGTACTGTACTTTTAAAAAAG
>a1fff42c6e80f6d7a6a3f418fea5ad96
AAGTCGTAACAAGGTTTCCGTAGGTGAACCTGCGGAAGGATCATTACCAAAGAGTGAGAGATCACTCTCAACCCGCTCGGTGTCCAGATCTCTGGGCTCCGAACCGGTCAACCCTTTGTGAACCAAAAAAACCTTTCGCTTCGGCAGCTGGGCCTGACCGCCTGTCAGCCTGCCGCTAGCACCATCCTTTCAAACCTGTTGTCAAACATTGTCTGATGACCA
>b89465ce7c44190584607063383406ae
AAGTCGTAACAAGGTTTCCGTAGGTGAACCTGCGGAAGGATCATTACCTGTACCTCAGCGGCGGGCTCCAAGCGAGCCCGCCTGTCTGAACCTTACCCCTGCTTTTTGCGCACCCACTGTTTCCTCGGCAGGCTTGCCTGCCAGCAGGACCCCCCTTTAAACCTTTTTGCAGTTGCAGTCTGCGTCAGCCACAATACAAATAGTTACAACTTTCAACAACG
>fcfce7b7dc225c10b47dbfc63fd9e39a
AAGTCGTAACAAGGTCTCCGTAGGTGAACCTGCGGAGGGATCATTACACAAAAAATATGAAGGCTGTACGCGGCTGTGCCTCTCGGGGCCAGCTTTGCGGAGGCTGAAATATTTTTCACCCATGTCTTTTGCGCACTTGTTGTTTCCTGGGCGGGTTTCGCCCGCCACCAGGACCACACCATAAACCTTTTTTCTATGCAGTTGCAATCAGCGTCAGTATAACAA
>cab9f24f6b3f41f28f77f910198b4bed
AAGTCGTAACAAGGTTTCCGTAGGTGAACCTTCGGAAGGATCATTACCGTAACGCGGCGGTCTGGTAGCAACCCTGCCAGTCGCCACACGCGTTTATCACCCTTGAATTTGAGAACCTTCTGTTTCCTCGGCGGGTCCGCCCGCCAACGAGGACCCCTTGAACTCTTTGTAGTTAGCAGTATTTGTCTGAAAACAAAAGTTAAATAATTAAAACTTTCAACAA
>d854da04706fff17b23297e39766e4c2
AAGTCGTAACAAGGTTTCCGTAGGTGAACCTGCGGAAGGATCATTATCGAATTGTAAGGACTCCAGTTGTCGCTGGCTCCCTCTGGGAGCATGTGCACGCTGGGTTCACACTCTTCATTCTTAACCTCCTGTGCACCTTTTGTGGACTGTGGTCAGATAACTCGTCGAGGTAACACTCGGTCTTGCGGATTGCGCCTCACCCGCGCTTTCTGCTGCATCTGA
>314e8d0b89956e0feca7af86fc437103
AAGTCGTAACAAGGTTTCCGTAGGTGAACCTGCGGAAGGATCATTAACAATTTTGGAGGTAGGCTGTATAAGTCTGGTTGGCAACAACTAGCATGCCCCTCTCTTTTGTACCCTTGTCTATTTGCGCACTCATGTTTCCTCGGCGGGCTTGCCCGCCGATTGGACAACCTTAAAACCTTTTTAATTGTTAAATCAGCGTCTGAAATAAACTTAATAATTACAA
>be51365085bd17b7d28aa7ff9029f857
AAGTCGTAACAAGGTCTCCGTTGGTGAACCAGCGGAGGGATCATTAGCGAGTTCAGCTCTCTAAAACCATTGCCAAAGGCCCTGCAAAGGTTGCTTCGGCGGGGGGTTCGAAAGGACACCAGCCGGCAGTACCAAACTCTGCAACGATTGTAATCTCTGAGTAAACATTCAATAAGTTAAAACTTTCAACAACGGATCTCTTGGTTCTGGCATCGATGAAGA
>f58bbbd2e72bfd978c3d15c27615c1ac
AAGTCGTAACAAGGTTTCCGTAGGTGAACCTGCGGAAGGATCATTACACTCAGTAGATCTCTACTGGTCGGGAGAGCGGAAAGCCCGCCGAAATAGCTTTCGGCAGCTGGCGCGCGAGTACGCTCTCTGTCTGCACCCTTGTCTTTTTGCGTACTCATGTTTCCTCGGCGGGCTCGCCCGCCGTTTGGACACCTCAACCACCTTTTTGAATTTTCAATCAGCGTC
>10bcad9a1d97e5aaf9a614234e7d2153
AAGTCGTAACAAGGTTTCCGTAGGTGAACCTGCGGAAGGATCATTACAACAAGGTTCCCTGGCCCTCGAAGCTTCGGCGGAGGGGTGCTACAGCCTGACTTTATACCCACCCTTTGCCTATGTGTACCCCTATTGCTTCCCTCGGCGGGTTCGCCCGCCGACAGGAACCAACTAAACCCTTTGCATTATACATTTAACACTTCCGATACAAAACTAAATTA
>f403a94162decd6ec7435962e950cbde
AAGTCGTAACAAGGTCTCCGTTGGTGAACCAGCGGAGGGATCATTACCGAGTATCTACTCATAACCCTTTGTGAACCATATTGTTGCTTCGGCGGCTCGTTCTGCGAGCCCGCCGGTCCATCAGTCTCTCTGTTTATACCAACGATACTTCTGAGTGTTCTTAGCGAACTATTAAAACTTTTAACAACGGATCTCTTGGCTCTAGCATCGATGAAGAACGCA
>6523568c973e099e828f9f2639739799
AAGTCGTAACAAGGTAACCGTAGGTGAACCTGCGGTTGGATCATTAAAAAATTCAACTGTTTGGGTTGAGGTTCCAGATTGTGTGATCCCACAGCTCGTTTCGGCGTGCTGTGCTTCGCTGCTGGAAACTCCCCGACATACAAACCTCTTGTGAACTGTTCTGTTTCTGGCGGGTGGATGGGGCTACTTTTTCGAAGGTCCCCATCTGTCAGCTTGGGCTTGTTC
>65237bdcca2dc3e28037ad4393a85bf5
AAGTCGTAACAAGGTTTCCGTAGGTGAACCTGCGGAAGGATCATTACCGAAGTATAGGCCCCTCGTGGGCTGAACTTCCACCCTTTGTTTACATTACCATTGTTGCTTTGGCGGGCCCGCCCCCTAAAGGCCACCGGCTTCACCGCTGGTGAGCGCCCGCCAGAGACCCCTAAACCCAAACCATTTACAGTGTCGTCTGAGAAAACTTTTAATTATTTAAAA
>9719d79aa7c11a5a2ae43a0d747fb088
AAGTCGTAACAAGGTCTCCGTTGGTGAACCAGCGGAGGGATCATTACGAAAGGAGTACTAACCTACTCTTCAACCCTTTGTGAACTTACCTATTGTCAGTTGCTTCGGCGGGAGGCCCCTGGGAGGGGCCCCGGGGCCCGGTCCTGAGCCGGGCTCCCGCCGGAGGAGCGCAACCAAAACTCTTGCTGTACCTCAGTGGCACCTCCGAGTAAAAAAACAAAAA
>9de5f7a1043ee0038b805cdec49c51f7
AAGTCGTAACAAGGTTTCCGTAGGTGAACCTGCGGAAGGATCATTCACAATAAGAGTGTTTATGGCACTCTTCAAAAAATCCATACCCACCTTGTGTGCAATGTAAAAAGAGAGAGTGTGTAAAAAAAGTCTAACGATGCAAATCGTTTTTAGGCTTTTTTTCTGCTTTCTTCTTTTCAATTTTAATATACACTTTTCTATAATACGATTGTCTGAAAATGTT
>a94d4b7ba131282a76fd7085f8be6d24
AAGTCGTAACAAGGTTTCCGTAGGTGAACCTGCGGAAGGATCATTACCTTCTAGTTATTTTGACTGGCTCGGGGGCCGGCTTGCGTTGTCCCAAAAGGACCCCTGCCGCCCCGGCTGCATCCTTGTCTATTGCGTACTACATGTTTCCTCGGTAGGCTTGCCTACCGGTTGGACAACCATTAAACTCTTTTGTAATTGCAATCAGCGTCTGAAAATAATTT
>1d55478c782e4501db3c4004b6876236
AAGTCGTAACAAGGTAACCGTAGGTGAACCTGCGGTTGGATCATTAAAAAATATTTGGTCTCGTGCCAAATTAACACTTGTGTGCACCATTGTCTGTATTTGGTAGTTCGAGTGCGTTGATGGAGCTCAACACTCCGCAACGCCTACCCTTGCGGGCAACTGCTTGGGTTGGGCTGCCGCCTTTTTTGATAAACCATTTGTTTGTTTTGTTTTTGTCTGAACGAA
>24d02cc46a93a251d77df9fb5d9a226b
AAGTCGTAACAAGGTTTCCGTAGGTGAACCTGCGGAAGGATCATTATTGATTGATAAAGGATGTGCTGGCAAATACTAATTTTTTGCATTGTGCACTCCTGAAATCTTCATCCACCCAGTGCACTTTGTAGACAAAAATCAATAAATTAATTTTGTTGCTTTTTTGTCTATGCTCCTTACACACATTATCAGTTTTATGGAAGATGTTCTTGACTTAAAAGTC
>4dfde891f54e400e114b9336ae5c615b
AAGTCGTAACAAGGTTTCCGTAGGTGAACCTGCGGAAGGATCATTAATGATTGGCCTCGCGGCCTTATCAATTATTAATCCCAACACCTCTGTGAACTGTTTTCGGCCCTTGGGCTGATCTTTTTTTACAATACAAACATTGTGTAATGAACGTCTTGTTATCTTAACAAAACAAAACTTTCAACAACGGATCTCTTGGCTCTCGCATCGATGAAGAACGCAG
>861a73af39579b7dca0811612047c781
AAGTCGTAACAAGGTCTCCGTTGGTGAACCAGCGGAGGGATCATTAGCGAGTTGCAAAACTCCCAAACCCTTGCGAACATACCTATGGTTGCCTCGCCGCCAGCACGCTCCCGCAAGGGAGCCGCGGGCGGCGGCGGCCCTACAAACTCTTGCATTTACAGGCCTCTCTGAGTTACACTTATAACAAGTCAAAACTTTCAACAACGGATCTCTTGGTTCTGGC
>dbf4ebf1d913264caf35bc00d0ba6809
AAGTCGTAACAAGGTTTCCGTAGGTGAACCTGCGGAAGGATCATTACCAAAAAGTGAGAAATCGCTTTCACAACCGTGCCAGGCGGCCTCTGGGCCGCCGAACCGGTCAACCCTTTGTGAACCAAAAAAACCTTTCGCTTCGGCAGCTGGGCCTGACCGCCTGTCAGCCTGCCGCTAGCACCAACCTTCAAACCTGTTGTCAAACATTGTCTGATGACCAAAA
>03215e793576cfd265d0535cda65d061
AAGTCGTAACAAGGTTTCCGTAGGTGAACCTGCGGAAGGATCATTATCGTGGGGCTCCGGCCCCGTCGAGATGGAACCCTTGCCTTTTTCGAGCACCGTCCGTTTCCTCGGCAGGCCCGCCTGCCAACGGGGACAACCAAAAACCTTTGCAGTACCTGCCGTCGTCTGAACGCAAACAAGCAATCAAAACTTTCAACAATGGATCTCTTGGTTCTGGCATCGA
>94b8890cfdb177047b01d1939e99707d
AAGTCGTAACAAGGTTTCCGTAGGTGAACCTGCGGAAGGATCATTATCGTGGGGCTTCGGCCCCGTCGAGATAGCACCCTTGCCTTTATGAGTACCTTGGTTCCCTCCCCCGTACCCTCGGGGAGCGGGAGGGACCTCGTCTGTTTCCCCATCGGTAACCCCGCGGGGACACGAAACACGCTGTAAGCACCTGTAACAGTCTGATAAACAAACAAAAAATCAAAA
>98d685ba772316ed06388b81144c745d
AAGTCGTAACAAGGTTTCCGTAGGTGAACCTGCGGAAGGATCATTACTGAGTGGCTGTATTCGCGATTCTCTTCGGAGAGGCGAAGCTACCCGACCTGATGTCATTCTATCCGAGGGCGCGTCCGCATGAGACAGCGGTTCGACGTTGGAGGTACCCGGACGAGGCGCTTGTCTCGAAAAGGGGAAGCTCCGGGTCGGGCCGTGGCGCGCCTCTCGGCACAA
>a93777c144d4b2957f4f8d9334f0335f
AAGTCGTAACAAGGTCTCCGTAGGTGAACCTGCGGAGGGATCATTAAGATGCGCACAGCCTCTGCGCGCGGCGGCCCACCAGCTGCCGCACGCACGCCTTGCATCCTCGATATTACAGCACCTTGCGTTCTCCTTCGGCGGGTCGACCCGCCGTCGGAACCAAAACATTCACCTGTGAGTGGTAAAGGATGTGTGAGGATGGTCCGGCCTCTGCAATGTGGAA
>816096c1ffadd9ae7c4e382ae1e2bdc9
AAGTCGTAACAAGGTTTCCGTAGGTGAACCTGCGGAAGGATCATTAACGGAGTGATTTGGCTTGCGAAGGCCGGTTGCCCGATCATGCTGTCATGTACCCGGGAGGGGGAACTGCTGGAGACGGCGGACCCGGAACGGGGCTCTAATTTCGGCGGAGGTGGTGGACGAGTCTGCGATTGCGTGAGGGAATGCACGTGTCGGGACGAAGCTGCCCGCCGCCGGCGG
>e53ee6028023a12801c557514adefce6
AAGTCGTAACAAGGTTTCCGTAGGTGAACCTGCGGAAGGATCATTACCGAGTTAGGGTTCCTCTCACGGGCCCGACCTCCCAACCCTGTGTCTATCACACCTTGTCGTTGCTTCGGCGGACCGGTTTGACTCCGGTCGCGACCGCCGGGGGTGCTTCACCCCGGGAGAGCGTCCGCCGATGGCCCAACCACAAAACTTCTTTGTACCAAAACCGGTCGTCT
>b4bb681c13a6f8df6502ab537521c2c1
AAGTCGTAACAAGGTAACCGTAGGTGAACCTGCGGTTGGATCATTAAAAAATGTTTGGTCTCGTGCCAAATCAACATTTGTGTGCACCATTGTCTGTCTTTGGTAGTTCGAGTTGCCCTCGAGGTTCAACGCCTCGAGTGGCCTACCCTTCGGGGTTGGGCTACCGCCTTTTTTGACAAACCTTTTATTTGTTTTTTCTGTCTGAACGAAGAGTTAATCTTT
>cae9d39bef9722156d63bc2c6a92589a
AAGTCGTAACAAGGTAACCGTAGGTGAACCTGCGGTTGGATCATTAAGAAAAATGATTTAGGCCCCTTGCTTGCCCCGTGAAAAGGGTAAAAAGGGGAAAACCTAAACAACTGTGTGCACCATATCTGTCTTTGGCAGCTCGAGTGTCCTGAGTTGCGTAACTGCCTCAGGTTCCTACCAAAGGCCTTCCCTTCAGGGTTTGCCGAGAGGTTGGGCTGCCGC
>f1904ca560a6f850b60f6c390d33fe61
AAGTCGTAACAAGGTAACCGTAGGTGAACCTGCGGTTGGATCATTAGAAAATTTGAAGCTCTGCTTCAGAAACACTGTGTGCACCGTTATCTGTCTCTGGCAGGATCAGGAAAGCAGCAATGCCCTCCCCCTGCCAAAGGAGTGGGGTCTCCCCTTGCGGGAGATCCCGCTTCGATTTGATAAACTCTTTTGTCTGTTTTATTCTGTCTGAAACTTTTCTTCA
>129c0aad116182fa30a29ae9c658cbaf
AAGTCGTAACAAGGTTTCCGTAGGTGAACCTGCGGAAGGATCATTACTGCTTGCTTATGGCCGTCCTTGGGGGCAACCCCTTGGGCGGTACGGCAACAACACCCTTGTCTATGTATACCCTTTGTTATTTCCCTCGGCGGGGTCACCCGCCGCTGGGGACACCAAACCCAATTGCATGTAGCATCAAACCTTCTGAACAAACCTAAATTATTACAACTTTCAACA
>148e07a48708dc356ba37678f1010844
AAGTCGTAACAAGGTTTCCGTAGGTGAACCTGCGGAAGGATCATTAATAAATGCAAAGTCCTCTGTGACCTAGCTTTAATAATAACCCTCAACACCTGTGCACCGTATTGCCTTTGGGCAATTACTATTTTATAAACAACAGTGTAATGAATGTAATAATATTGTAACAAAATACAACTTTCAACAACGGATCTCTTGGCTCTCGCATCGATGAAGAACGC
>47a649d044a84e1ab0c20f99eefe72f7
AAGTCGTAACAAGGTCTCCGTTGGTGAACCAGCGGAGGGATCATTAAAAGAGTTGAAAAACTCCCCAGACCACTGTGAACCTTACCAGCCGTTGCTTCGGCGGGCCGGCCCTAGGGCTGCGTGAGCTCTCCCTCCCTCTTTCAGAGTGGTGTTGGGGGGCGCCTGCCGGAGGGACCTAAACCAATGTTTTTTTTTGCATGGCCTCTCTGAGCAACAGTACTA
>6417a5cab708a1a37f9ee43fac2998e0
AAGTCGTAACAAGGTTTCCGTAGGTGAACCTGCGGAAGGATCATTACCGAGTGCGGGCCCTCGCGGCCCAACCTCCCACCCTTGTCTCTATACACCTGTTGCTTTGGCGGGCCCACCGGGGCCACCTGGTCGCCGGGGGACGCACGTCTCCGGGCCCGCGCCCGCCGAAGCGCTCTGTGAACCCTGATGAAGATGGGCTGTCTGAGTACTGTGAAAATTGTCA
>c8e2f5e0d4b22a0494ba5a2dc2c4f934
AAGTCGTAACAAGGTTTCCGTAGGTGAACCTGCGGAAGGATCATTATTGAATTGTTTGTTTGAATTGGCTTAAAACCCCAATTCAACATCCATATCCATAACACCTGTGCACTGTTGGATGACCTTTGCTCTTAGGAGTGTTGGAAGTCCACTTTTACACTAAACAATTTGTAACAAATGTAGTCTTATTATAACATAATAAAACTTTCAACAACGGATCT
>e347f8f43e8d663304e61d2cbb8ca9a7
AAGTCGTAACAAGGTCTCCGTTGGTGAACCAGCGGAGGGATCATTAGCGAGTAAAACTCTCTAACACCATTGTGAACGAACTGCCACGTTGCTTCGGCGGGGTCAAACCCGCCGAAAGAACGCAAACTCTATGTCATGATTGTATCTCTGAGTCAACTTTTTAATAAGTTAAAACTTTCAACAACGGATCTCTTGGTTCTGGCATCGATGAAGAACGCAGCGA
>79319517b9c78f6b386ae16606de4063
AAGTCGTAACAAGGTTTCCGTAGGTGAACCTGCGGAAGGATCATTATCAAAAGTCAAGTCGGGGGCTGTAAAGCTCTCGTCTACACCCATGTCTTTTGCGTACTCTTGTTTCCTCGGTGGCGCAAGCTGCCGATTGGACAAACCAAAACCTTTTTTGTAATTGCAATCAGCGTCTGAAAATAATCTAATTATTTACAACTTTCAACAACGGATCTCTTGGT
>b613b79e55a5b4282d55d99dc1cc5510
AAGTCGTAACAAGGTCTCCGTTGGTGAACCAGCGGAGGGATCATTACCGAGTTTTCAACTCCCAAACCACTGTGAACATACCTATCGTTGCCTCGGCGGGAGAGCCCCGGGCGCTGGCGCAAGCCTCGCACCGGTACCAGGCGCCCGCCGCAGGACCCCTAAACACTTTTGAATTCTAAAGAATCTTCTGAGTGACCATAAGTAATAAATTAAAACTTTCAACAA
>4b30a51ff4d68c535a4e9ef94a8dfc69
AAGTCGTAACAAGGTCTCCGTTGGTGAACCAGCGGAGGGATCATTACCGAGTTTACAACTCCCAAACCCCTGTGAACATACCCATCGTTGCTTCGGCGGAGTCGTCCCGGCGTCCCCCCTCTCCGGAGGAGGGCCCGGACCCAGGCGCCCGCCGGAGGACCCAAACTCTTGTTTCATTTTGAGTATCTTCTGAGTAAAACAAGCAAATAAATCAAAACTTTCAAC
>02e6db1447bc1e85fcb4bfa63b7095d9
AAGTCGTAACAAGGTCTCCGTTGGTGAACCAGCGGAGGGATCATTACCGAGTTTACAACTCCCAAACCCCTGTGAACATACCTTATGTTGCCTCGGCGGATCAGCCCGCTCCCCGTAAAACGGGACGGCCCGCCGCAGGAACCACCAAACTCTGTTTTTAGTGGAACTTCTGAGTATAAAAAACAAATAAATCAAAACTTTCAACAACGGATCTCTTGGTT
>720ac007c0ffe5eef9c867544d744ce7
AAGTCGTAACAAGGTCTCCGTTGGTGAACCAGCGGAGGGATCATTAGCGAGTATAACTCTCTAACACCATTGTGAACGAACTGCCACGTTGCTTCGGCGGGGTCACACCTGCCGACAGAACGCAAACTATGTTATTTTTGTTTCTCTGAGTATACTTTTAATAAGTAAAAACTTTCAACAACGGATCTCTTGGTTCTGGCATCGATGAAGAACGCAGCGAAA
>e4d7b75674f5655a979d9feb94b3670f
AAGTCGTAACAAGGTAACCGTAGGTGAACCTGCGGTTGGATCATTAAAAAGATCTAGCCCGAAGTGGGACTGAGAGGTCGGATCGAGGTATCCGCGACACTGTCGTGGGTGTTTCGCCGATCACTCTAACCCATGCCGGGTTTTCTCACCTCAAAAGTGAGTCAACATTATGTGAACTGTTCTGTCTCTGGCGGTGGGGTGGTGTCAAAACTACCTGTCAGCA
>57f81ca6307929e9abdc57f4907e5dad
AAGTCGTAACAAGGTTTCCGTAGGTGAACCTGCGGAAGGATCATTAACGTGCCGTGTCGCCCGGCCTCTATCCGGGGCCGGAGCGCTCACCTGGCCACCCGTGTTTACTTACCTGTTGCTTCGGCGAGCCTGCGGGACTGCCCGCTGCCGGGGAACCTGGTTTCCGGGCTTGTTGCTCGCCGAAGACTATTACAAACTCTGGTTAAAGATTGGTGTCTGAGT
>ecbdebfd251b929f79bc2b15c282c8c3
AAGTCGTAACAAGGTTTCCGTAGGTGAACCTGCGGAAGGATCATTAAAGAGTTAGGGTCTTCTGGGCCCGATCTCCAACCCCATGTTTAATTACCATGTTGCTTTGGCGGGCCCGTCTCACGACCGTTGAAAGTCTTTAGGCTTTTTGACCTGTGCCCGCCAGTAGCCTTCTACAAATTCTTGACCAATTGTGATGTCTGAGTAATACAACTTAATAGTTA
>faffaab0b6a5bbcaf1982bbf63b81552
AAGTCGTAACAAGGTCTCCGTTGGTGAACCAGCGGAGGGATCATTACCGAGTCACGTGCTCAAACAACCCTTCTGTGGACCTAAAATAAACCGTTGCCTCGGCGGGCGGTCCCCTGCTAAAAAAAATACCCACGTGGTGTAGGCAGGGGACCAGACAGTCCGGCACGCTTGAGGCGTCCGGCGCCAGCCGCTGGCCCTAAACAATTAAACTCTAGTAACTTT
>50c3ff9ae91619ca61ef07995d60cfd2
AAGTCGTAACAAGGTCTCCGTTGGTGAACCAGCGGAGGGATCATTACAGAGTTATCCAACTCCCAAACCCATGTGAACTTATCTCTTTGTTGCCTCGGCGCAAGCTACCCGGGACCCAGCGCCCCGGGCGGCCCGCCGGCGGACAAACCAAAACTCTTGTTATCTTAGTTGATTATCTGAGCGTCTTATTTAATAAGTCAAAACTTTCAACAACGGATCTCT
>152bd9219164a440346add9d705d80c6
AAGTCGTAACAAGGTCTCCGTTGGTGAACCAGCGGAGGGATCATTACCGAGTTTACAACTCCCAAACCCAATGTGAACCTTACCTCTTGTTGCTTCGGCGGGAACGCCCCGGCGCCCCCTCGGGGGCAAGCCCGGAACCAGGCGCCCGCCGGAGACCCCAAACTCTTGTTTTATAAATGGTATATTCTGAGTGTTAAACGCAAAATAAATCAAAACTTTCAACAA
>1a7dd00b6bc96727a55de9b9fba93563
AAGTCGTAACAAGGTTTCCGTAGGTGAACCTGCGGAAGGATCATTACTGAGTTAGGGTCTTTTGGCCTGACCTCCAACCCTCTGTTTATTATACCATGTTGCTTTGGTGGGCCTGCCTTTTGGGGCTGCCGGGGGCATTACTGCCCCTGACTCGTGCCTGCCAGGAGCCTTCTTAAATTCAGTGTTCAAGAGTGCTGTCTGAGTCCCAGTAGCAAAATATCAA
>865b365b83775867ef1393ab558adf20
AAGTCGTAACAAGGTCTCCGTTGGTGAACCAGCGGAGGGATCATTACCGAGTTTACAACTCCCAAACCCATGTGAATCTTACCTTTTCGTTGCTTCGGCGGGATCGCCCCGGGCGCCATCGTGTGCCCCGGACCCAGGCGCCCGCCGGGGGACCTAAACTCTTGTATTACTTTGTTTTCTCTGAGTGGATTACACAAATAATCAAAACTTTCAACAACGGAT
>572b6fc5b7e75d11fab3a55eb3f0426d
AAGTCGTAACAAGGTAACCGTAGGTGAACCTGCGGTTGGATCATTAAAAAAATATTTGGTTTCTTGCCAAATTAACATTTGTGTGCACCATTGTCTGTCCTTGGTAGTTCGAGTTGCCCTCGGGGTTCAACACCCCGAGCGCCTACCTTCGGGTTGGGCTACCGCCTTTTTGAAAAAACTTTGTGTTGTTTGTTTTTGTCTGAACGAAGAGTTAGTCTTTAT
>9c68f973807e1a74cb2d31dfba245c13
AAGTCGTAACAAGGTTTCCGTAGGTGAACCTGCGGAAGGATCATTAACAAATCTATAGGACCCACCCTCGGGTGGGGACATTAACCCGGCCGTAAGGCCTGGTGCTCTGCCGTTGCAGGACGGCAGGGCCAAATTAATGCTTGTATGTTTGACTGTGGATGGAGGATAAAAGAAAACAACTTTTAACAATGGATCTCTTGGCTCTTGCAACGATGAAGAACGCAG
>cac1b118184b1dd3be23e7fb740a04c1
AAGTCGTAACAAGGTTTCCGTAGGTGAACCTGCGGAAGGATCATTACTTTCAGTACTCTGGGGGCTATAAGTCTGTATTCGTACAGCGGGCCCCTGTCTGAAACCCTTGTCTTTTGCGTACCTAATGTTTCCTCGGCGGGCTTGCCCGCCGTTTGGACAACCTTAAAACCTTTTGAATTTTCAATCAGCGTCTGAAAAAAAAACTTAATATTTACAACTTTC
>ef362cc674473011379cc5d8a25841ac
AAGTCGTAACAAGGTTTCCGTAGGTGAACCTGCGGAAGGATCATTCACAATAAGTGTTTATGGCACTTTCAAATCCATACCCACCTTGTGTGCAATGTAAGAGCCCTTTCAAACCCTTCTCTGAGGGGAAAGACTGGGCTTCATTTTCTTCTCACACGTCTTCAATTGCAAGTCTAACATTCAGAGTAATCAAAACTCGAATACAACTTTCAACAACGGAT
>0d6711be4e99eb90252799da070aaadb
AAGTCGTAACAAGGTTTCCGTAGGTGAACCTGCGGAAGGATCATTCACAATAAGTGTTTAATGGCACTTGAAATCCATTACCCACCTTGTGTGCATTGTAAAAAGGGAGAAGAGATTCGTCTCCTCTCCTTTTTCATTACATACTCTTTGTTTTACTTATCAGTCTACAATCATTGAGTAATAAAAAACTCTAATACAACTTTCAACAACGGATCTCTTGGCTCT
>13f428e524b712198bddff6788d137c5
AAGTCGTAACAAGGTTTCCGTAGGTGAACCTGCGGAAGGATCATTACTGAGTGCGGGCTGCCTCCGGGCGCCCAACCTCCCACCCGTGAATACCTAACACTGTTGCTTCGGCGGGGAACCCCCTCGGGGGCGAGCCGCCGGGGACTACTGAACTTCATGCCTGAGAGTGATGCAGTCTGAGTCTGAATATAAAATCAGTCAAAACTTTCAACAATGGATCTCT
>233c792bb93bd94bee634ac90ce54d03
AAGTCGTAACAAGGTTTCCGTAGGTGAACCTGCGGAAGGATCATTAAAAAAGATCGACTCCAAAAAAATATGGACGATCAAATCCATATCCACCTTGTGTGCACTTATTGACCGTTCGCTTTGGCAGGAGTTGTCTTCGATCCGGCCTCCCGTGTGGGGGAGGGATCGAAGCGGCGAGGGGAGGAAATCAATTTCCACCTCGGCCTGCCAGAGTTTTTACCTT
>bdc77c47d5a6c7283fea2a0f691823f4
AAGTCGTAACAAGGTCTCCGTTGGTGAACCAGCGGAGGGATCATTACCGAGTTTACAACTCCCAAACCCCAATGTGAACGTTACCAAACTGTTGCCTCGGCGGGATTTCTGCCCCGGGCGCGTCGCAGCCCCGGACCAAGGCGCCCGCCGGAGGACCAATTTACAAACTCTTTTGTATATCCCATCGCGGATTCTTTACATTCTGAGCTTTCTCGGCGCTC
>59e2ea7b66667e3ad47c4a5932c6e148
AAGTCGTAACAAGGTTTCCGTAGGTGAACCTGCGGAAGGATCATTAACGAATCTAAAGTCGATACGTTGTGCTGGTGGCAACACATGTGCACGCGTGTCGCAAACATCCACACACCTGTGAACCCTAGACTCTGTGGTCGATCGAACGCCCGGACATCTTGTCCACGCGTGTGGGGACTTCTGTCCTCCGTTCGCCCGGAGTTTTTTTACATACGCCGAAT
>fdf3543b1c9948f1f094b2ac51cf4d35
AAGTCGTAACAAGGTTTCCGTAGGTGAACCTGCGGAAGGATCATTAACGAATAACTATGGTGTTGGTTGTAGCTGCCTCCTCGGAGGAATGTGCACGCCCGCCATTTTTATCTTTCCACCTGTGCACCGACTGTAGGTCTGGATAACTCTCGCCTCACGGCAGATGCGAGGATTGGCCTCTGTGCCTCTCCTCGAATTTCCAGGCTCTACGTCTTTTACACAC
>05c38622f53537fcb943509ee903b946
AAGTCGTAACAAGGTCTCCGTTGGTGAACCAGCGGAGGGATCATTACTGAGTTTACGCTCTATAACCCTTTGTGAACATACCTATAACTGTTGCTTCGGCGGGTAGGGTCTCCGTGACCCTCCCGGCCTCCCGCCCCCGGGCGGGTCGGCGCCCGCCGGAGGATAACCAAACTCTGATTTAACGACGTTTCTTCTGAGTGGTACAAGCAAATAATCAAAACTTTT
>68fa9efe28a1b34a7912c6eef98d3318
AAGTCGTAACAAGGTTTCCGTAGGTGAACCTGCGGAAGGATCATTACCTGTACCTCAGGGGCGGGCTCCTAGCGAGCCCTGCCTGTCTGAACCTTACCCCTGCTTTTTGCGCACCCACTGTTTCCTCGGCAGGCTTGCCTGCCAGTAGGACCCCTTTTTAAACCCTTTTGCAGTTGCAGTCTGCGTCAGCCACAAATACAAATGGTTACAACTTTCAACAACGGA
>ab3fd918d9b00dd62b94f56cfad6d1b0
AAGTCGTAACAAGGTTTCCGTAGGTGAACCTGCGGAAGGATCATTACTTTTCAGCAATCTGGAGGCTGTCAGTCTATTTAATAGCAGGCCTCCGTTCTGAAACCCTTGTCTTTTGCGCACTCATTGTTTCCTCGGCGGGCTTGCTCGCCGGCTGGACACTCTTATAACCTTTTGAATTTTCAATCAGCGTCTGAATAAATTTAATTATTTACAACTTTCAACAAC
>d9fd27dcde970a4c8842cd2ce79d06ef
AAGTCGTAACAAGGTAACCGTAGGTGAACCTGCGGTTGGATCATTAACAAAATAATTGAAGAGTGGTAGCTTGTCTACCATACTTTTCAAACACCCTTGTGAACTGTTTATTGTATCTGGTGGGTTAAAACAGAGTGTATAATCATTCTGGTTCAGCAATGTTCACCCACCATTCTATGTTTAAACTTTATATTCAAATTTGTCTACTTGATTTTAAATTTTTAA
>3f75565ce92fd363dbf9146c6a642cca
AAGTCGTAACAAGGTTTCCGTAGGTGAACCTGCGGAAGGATCATTATAGTATATGGAATCTCCATTCTATAAACACCATCTGCGTATTTTATACCTGTTGCTTCCATGGGCCTTGAGCCCAGCGTTCGCATCGGCCTAACAGCTGGTGAGCGCCCATGGGAGGATAACATAAACCCTCTTTTTTGTGAACTAAGTCTGAGCTTGTTTAATATAAACGTTAAA
>5472bc4401542eaaa326ac4e4556daee
AAGTCGTAACAAGGTAACCGTAGGTGAACCTGCGGTTGGATCATTAACAAATCTTGAAGCAGGCCTAGCCTGTTTCTTATACACCTTACCTTTGTGATAACCTTACTGTATCTAGCGGGTTAAAACCGAAAGGGGTTGCAAGACCACCCGCAGTTTATTTAAACACCGTTTAATGATTATGACATTCAAAATTGTTTAAAATTAAACAACTTTTGGCAACGG
>75fbb3c23f515ea88072fb9af3a774b7
AAGTCGTAACAAGGTTTCCGTAGGTGAACCTGCGGAAGGATCATTAAAGAGATAGGGTCTTCACAAGGCCCGACCTCCAACCCTTTGTCTACCAAACCTCATGTTGCTTCGGCGGGTCCGTCCCTCGGACCGCCGGAGGGCAAAGGCCCTCTGGTCAGTGCTCGCCGCTAGCCAACCTACTAAAACTCTTAATTGAATCTTTGTCTGAAACTACTTTAAAA
>76440e0528d531346d845093b0b41da7
AAGTCGTAACAAGGTAACCGTAGGTGAACCTGCGGTTGGATCATTAGAAAATTTGAAGCCCTGCTTCAACAACACTGTGTGCACCGTTTGCCGTCTCTGGCAGGTTATTGGAGGATTCGCTTGTCCCTTATGTGACGGGAGTCCTCCTGCCTGCCGAAGGATCCCTTCCTCCAGGGGAAGGGTTTCCACTCTGAACAACTCTTGCTTTGAACTTTCATGTCTG
>932784235fbc58fe801ec2d46a1cc980
AAGTCGTAACAAGGTAACCGTAGGTGAACCTGCGGTTGGATCATTAAAAATTTTAACAGCCTCTCATTGCTCTATACTGGCAATGAATGTTGGCACCACATTTTGTGCACTGTAACGTCTTTGGTGGTTGGGCGGCTTGTTTTCTTGTAACAATTCCGTTCGTCAGCTTGGATTTTTTATAGTCCTCGCCGTGGACACGCCACCGTTTGTTTTTCAAACCTA
>20a54ab9934c1ca10270e2f000647d62
AAGTCGTAACAAGGTTTCCGTAGGTGAACCTGCGGAAGGATCATTATTGAATGTCGCCTTGACAGGCTGTCGCTGGTTGCCCAAAAGGCAGCATGTGCACGCCTGTCTTGACTTCTATTCATCCACCTGTGCACCTTTTGTAGTCTTTGGGGGGCTGGGAAGGAGTGGCTCATGTTGCTCTGAACCTTCCACCGGGGGCTATGTTTTTCATCACATACTCT
>2b825f9704d8fcfc221ab29778dc83e9
AAGTCGTAACAAGGTTTCCGTAGGTGAACCTGCGGAAGGATCATTCACAATAAGTGTTTAATGGCACTTGAAATCCATTACCCACCTTGTGTGCAATGTCGGGAGGAGATTGCCTTTTTCTCGCAAGAGTTTTGGGGATCACCTCTTTTCATACACTCTTTAATCTTCAGTATCAGTCTACAACCAATTTGGAGTAATAAAAAAAACTCGAAATACAACTTTCAA
>70454a61e38e838f8477d42f8486237f
AAGTCGTAACAAGGTTTCCGTAGGTGAACCTGCGGAAGGATCATTAAACATTTTTTGGCCGTAACAAGCCTTAAACCTTATCTATACGTACCTTCACATTCTCCTTCGGCGGGGTAACACCCGCCGTCGGAACAACAAACCCTCTTTGCATCTAGTATTCTACCAGTTCTGATAAAAAATTAATCGTTACAACTTTCAACAATGGATCTCTTGGCTCTGGCAT
>946f12adc309a54acaee665d2628b50a
AAGTCGTAACAAGGTTTCCGTAGGTGAACCTGCGGAAGGATCATCAGAGATAACAAGAAGTATAGAAAGAAGCACAACTCCCGGCAACGGATCTCTAGGCTCTCCCATCGATGAAGAACGCGGCAAACTGCGAAAAGTAGTGTGAATTGCGGAATTCGCGAAACATCGAGTCTTCGAACGCACATTGCACCCATATAGGGTATAAGCTGATGAGGGTCTATAA
>d060f4ef59557b387894e9cce6b1ec64
AAGTCGTAACAAGGTAACCGTAGGTGAACCTGCGGTTGGATCATTAAGAAAAATGATTTAGGCCCCTTGCTTGCCCCGTTAAAAGGGTAAAAAGGGGGAAAACCTAAACAACTGTGTGCACCATATCTGTCTTTGGCAGCTCGAGTGTCCTGAGTTGCGTAACTGCCTCAGGTTCCTACCAAGGCCTTCCCCTTCGGGGTTTGCCCAGGTTGGGCTGCCGCCATT
>0ea1fd1db25bb58b539cf4a93a495540
AAGTCGTAACAAGGTTTCCGTAGGTGAACCTGCGGAAGGATCATTAACAAATCCCTGTTTTCTTTGTGCCAGTGCAAGAAGATTCATTCTCTGCTTGCACCCGGTACAAGGATCACACAAGTTCCATGTTGCTGCATCCCTGCACAGCATGACATTTCTGCACATCGTCTGATTACACATCGTTCAAACAAACAAACTTTTAACAATGGATCTCTAGGCTC
>977d5d91d86bc89dd87445926aebfaee
AAGTCGTAACAAGGTAACCGTAGGTGAACCTGCGGTTGGATCATTACTGAATGTATCTCTAGTCGCAAGACTAGACCAACCTACCTTATGTGAACTGTTTTCCTTCTCTCTCTTTTATAGAGGGGGGGGGGAAGAATTACCAACTTTATTCTATACTTCAATTGTCTTACAACTTTAAGTATTTAAATATACAAACAACTTTTGGCAACGGATCTCTTGGCTCTC
>fdde136cea6224192d3767ce6a4c1e0f
AAGTCGTAACAAGGTTTCCGTAGGTGAACCTGCGGAAGGATCATTACCGAGTGCGGGCCCTCGCGGCCCAACCTCCCACCCTTGTCTCTATACACCTGTTGCTTTGGCGGGCCCACCGGGGCCTCCCTGGTCGCCGGGGGACATCCGTCCCCGGGCCCGCGCCCGCCGAAGCGCCCTGTGAACCCTGATGAAGATGGGCTGTCTGAGTACCATGAAAATTGTC
>344030604927f532ca5634c13f34ed60
AAGTCGTAACAAGGTTTCCGTAGGTGAACCTGCGGAAGGATCATTATCGAGTGCGACCCCCCGTAAAAAGGGGGTACCTCCCGTCCTTTGCTGGGTCCCCCAACTTTTGAGGGGCTTTTCAAACCTTCTGCTTCGGCGGGGTTATCCCCGCCGGAACAACCTCAAAAATTCTCGTTCAACTGTTCAGTCTGAGAAAAATTTTGAAAAGCGAAAAACTTTCAAC
>4741fb04df52b2bd765f992005ebde4f
AAGTCGTAACAAGGTTTCCGTAGGTGAACCTGCGGAAGGATCATTATTGATTGGTCGAAAGACCTTATCAGATTCTACCACCTCTGTGAACCGTTGACCTCCGGGTTAATAATCAAACATCAGTGTAACGAACGTAAGAGTATCTTAACGAAACAAAACTTTCAACAACGGATCTCTTGGCTCTCGCATCGATGAAGAACGCAGCGAAATGCGATAAGTAA
>880f1ac622b22ab9a41b19c64adc937f
AAGTCGTAACAAGGTCTCCGTTGGTGAACCAGCGGAGGGATCATTACAGAGTTGCAAAACTCCCTAAACCATCGCGAACGTTACCTTGAACCGTTGCTTCGGCGGGCGGCGCCCCTTTTCGCGGGGCGCCCCTGGGGCCCGTTTCACCGCGGGCTGCCCGCCGGAGGTATACAACCAAAAACTCTTGATATTTCTTTGGCCACTCTGAGTCTTCTGTTACT
>03add685eb90a08d85d0e4a00293ee5f
AAGTCGTAACAAGGTAACCGTAGGTGAACCTGCGGTTGGATCATTACCAATTGATTAACTCATGCATTCACTCTCGCGGCGTATGTCGCTTGAGAGGTTTGCGTGTGTCCACCTTTTGTGAACTGTCCTGTCTCTGGCGGAGGGGTTAGCGGTGCTATGCATCTGCTGTGGCCTGTCAGCTTGGCTAGCCTAATCAGCTAGTTTTCAAGCCGTGGACAAACCGCC
>11935818450f86213333c590eafa192f
AAGTCGTAACAAGGTTTCCGTAGGTGAACCTGCGGAAGGATCATTACCATGGCGCAGAAGGTTAATCCCCTTCACGCTCTTCTACCCTTGTCTATTTGCACCTTTGTCGTTCCCTCGGCGGGTCTTGAACCTGCCGGCGGCAACTTTCAAAACCTCTTTGCAGTTAGTATCTAATTCTTCTGATTTAAATATCAAATTATTACAACTTTCAACAATGGATC
>dcd022104790b0dc763fdf3116f9c90f
AAGTCGTAACAAGGTTTCCGTAGGTGAACCTGCGGAAGGATCATTACCAAAGAGTGAGAAATCACTTTCAACCCGCTCGGTGGCCCTCTGGGCTGCTGAACCGGTCAACCCTTTGTGAACCAAAAAACCTTTCGCTTCGGCAGCTGGGCCTGACAGCCTGTCAGCCTGCCGTTAGCACCAACCTTTAAACCTGTTGTCGAACATTGTCTGATAACCAAAATT
>fc662f542526b8840aaf879a7a590961
AAGTCGTAACAAGGTTTCCGTAGGTGAACCTGCGGAAGGATCATTATTGAATTAATGTAGAGTTTGGTTGTAGCTGGCCTCTAATTAACTTGGGGGCATGTGCACACCTTTCTCTTTCATCCCATACACACCTGTGCACCTGTGAGACAGATGTTTTCTAGGAGGGAAGGAACTTTATTGGACCTACTCTCCTTGGACTTCTGTCTACTTAATCTATATAAACTC
>026a8976d477c8d3baa43d05795afba5
AAGTCGTAACAAGGTTTCCGTAGGTGAACCTGCGGAAGGATCATTAGTGATATAGAAAATCTATTTTTCTAACCACTACTTATACCCCTTTGTCTACCTTACCTTTGTTGCTTCCACTGGACAGACTGTCCGTCCTCTGGCTCACTGAAAAGTGATGCTGGGGAGTGCCGGTGGAAAGATTTTTAAAACTCGTCTTTAGAAAAACTTGTCTGACAAATTTT
>0a92cbef0021a74d8b6b7a679eb2cc19
AAGTCGTAACAAGGTTTCCGTAGGTGAACCTGCGGAAGGATCATTATGAATCAGTAGCTTGCTACTGTGTTGGGGGAGAATGGGAAAGTCCTGGCTGAAAAGCTAATGTACCGGTACCTGCACCCCTATCATACCCTTGTCTTTTGAGTACTTATGTTTCCTTGGTAGGCTTGCCTACCAAAAGGACAAACTTGAAACCTTTTTAAGTATCAATCAGCGTCTG
>42fc3822ab042b402235681a0ccc72b5
AAGTCGTAACAAGGTTTCCGTAGGTGAACCTGCGGAAGGATCATTACAAGAAACGAGGCCGCGTGCGCTCGCCCGCCCGGCCCCGCTCCTTACCTTGCCTACTGCACCGTTTGTTGCTTCCTGGCGGCGGACTGCCCGCCGCCAGGGACGTTGATACAACCCTGTATAGAAGTATTGAAGCTCTGAGAAAACACGAAATCGTACAACTTTCAACAATGGAT
>52a52e4884bcdfa586ab58ef4d640aba
AAGTCGTAACAAGGTTTCCGTAGGTGAACCTGCGGAAGGATCATTACAAGAATGGAGGCTGGCGCTGCCCACTGCATGGGTCGCGTCCAGTCCCGCTCTCTACCTTGCCTACTGCACCGTTTGTTGCTTCCTGGCGGTGGCATCCCGCCGCCAGGTTCTTTCAAAAGCCAAGTATAAGCATTGAAACTCCTGACTTGCACTAAATCGTACAACTTTCAACAATGG
>61bad34e94546beee410f6b57779e8bf
AAGTCGTAACAAGGTCTCCGTTGGTGAACCAGCGGAGGGATCATTATCGAGTTTCCGAACTCCAACCCTTTGTGAACGTACCTCTCGTTGCCTCGGCGGTCCCGGCCGCCGCAGGACCAAACTCTTGTGTTTAAGCAGTATCTTCTGAGTGAACAAGCAAATACGTTAAAACTTTCAACAACGGATCTCTTGGCTCTGGCATCGATGAAGAACGCAGCGAAAT
>aaab3c93ee098c44b31fbc79d07cb939
AAGTCGTAACAAGGTTTCCGTAGGTGAACCTGCGGAAGGATCATTACCGAGAACCGGCGCCCTCGTGGCCCGACCCTCAAACCACCGCGTACCGAACTTGAACGTTGCCTCGGCGGGGCCCCCAGGGGACCCGCCGCAGGACGCAAACAAGACCGTTTTGTGTGACGAACGTCTGATATTCTTCTTCGCGAATGCGATAAAGTACAACTTTTAACAATGGAT
>88a175ad2877b7d8f0a63b3f3bc66cfc
AAGTCGTAACAAGGTTTCCGTAGGTGAACCTGCGGAAGGATCATTAAAGTGTTTCGGAGCCTGGTCCGGGCATCTCAACTTGAGGTGTCTGTGCCAGCGCCCCCACACGTGTTTACTCAACTTGGTTGCCTTGGTGAGCCTGCCCTCGTGGCTGCTGGGGATGCCTCACGGCGTCTCGGGCTCGCGCTCACCAGTGGAACAATTGAACTCTTTATGTATATAGTC
>f91b38c59e27dddf170e3813840ffe2f
AAGTCGTAACAAGGTTTCCGTAGGTGAACCTGCGGAAGGATCATTAACGATTTCGGTTTACACCGTTCTCTACCTATGTCTACGCGTACCACATGTTTCCTCGGGGGGCTTGCTCCCCGTTAGGACTCACTATTAAACCTTTTTGTAATAGAAGTCAGCGTCTGATAATAATTTAATTATTAAAACTTTCAACAATGGATCTCTTGGTTCTGGCATCGATGA
>1e100da57f7cb7343919105f40647a9d
AAGTCGTAACAAGGTAACCGTAGGTGAACCTGCGGTTGGATCATTAGTAAATTTTGGGAACTTTCTGTTCTCCAACACTGTGTGCACCATTGTCTGTCTCTGGCGGAACCAGGAGATCTTGGACCGGACCCTGCACCCGGAAACGGGTGTCAAGGTTCCATGGTCTGGGGTTTCCCTCCGCCGAACGTTTTATCATAACCCATGTCTTTGTATTTTGTCTGA
>2ab3e881771afd0ed70c2b77afe6a27b
AAGTCGTAACAAGGTCTCCGTTGGTGAACCAGCGGAGGGATCATTACAGAGTTGCAAAACTCCCAACCCTTTGTGAACGAACCTACCAGTTGCCTCGGCGGCGAGCCCTCTGGGCGGACCGCCGGAGGAATACAAACTCTTTGCATTACAGTATCTCTGATTGCTTATTCAATAAGTTAAAACTTTCAACAACGGATCTCTTGGTTCTGGCATCGATGAAGAACG
>2b249de530c03cd2b9efe9d3d3cfe386
AAGTCGTAACAAGGTTTCCGTAGGTGAACCTGCGGAAGGATCATTAATGAGTTGTGATGGGGTTCGATGCTGGCAGCCAATTTTTGGATGCATGTGCTTGCCCTAACAATCATCTTCCAAACACCTGTGCACATTTTTGAGGGAGTCTTGAGTTGGTTGCCGCTCTTGGGTGGTTTTCTCGCATTCCCTTAAACCATTATACGCTATTAACAATGTTGAACGT
>3ac108fc61827f0f03ab616643076582
AAGTCGTAACAAGGTTTCCGTAGGTGAACCTGCGGAAGGATCATTACAAATAAGTGAGGGCTTGTTTGAGAGGGGACCTAGGTTCCCAACCAGCAAGCACTCGCCTGACTTGCTCAGGTACCCTTGCTTCGTTTTTCGAGTACCATGTTGTTTCCTCGGCAGGCTTGCCTGCCAATGGGGACCCCAAATCAAACTCTTGTAGTAGCAGTATCAGTCTGAGAA
>c1848c6f5c8c265b8e087f84be2e4aef
AAGTCGTAACAAGGTTTCCGTAGGTGAACCTGCGGAAGGATCATTAATGATTTTGAAACACCTTTCAGTTGTGCTGGCTTCGGCAAGTGCACGCTGTCTGGTTTCATCCAACACCCTTGTGCACCTTTGGCCTCACGTTGTAATGTGCCTCAGTCCCTTTGGGGCTTTGGTGCGGAACGCGCGGGGATTTTACACAAACTCGTATGTAAAAGAATGTAGAT
>e228d3c48c201abdf8017946da63338f
AAGTCGTAACAAGGTAACCGTAGGTGAACCTGCGGTTGGATCATTAGAAAATTCTTGAAGCCAACGCTTCAGAAACACTGTGTGCACCGTTTTCTGTCTCTGGCAGGACCAGGGAGCAGCGATGCTCTCCCCTGCCAAAGGAGTGGGAGCTGCCTTCGGGCGGCTTCCACTCTGATTTGAACAACCCTTTGAATGTTTTTATTTGTCTGAATCATTCTTCACC
>3a7657cd6a0a3fbf0fd0fc65aae314eb
AAGTCGTAACAAGGTTTCCGTAGGTGAACCTGCGGAAGGATCATTATAAATGCATCCGCTTGATTTTTTATGACCGTGACGTCCTTCCAAACGATGTTTCCCTCGCCGGCCTCGGCCGAGAGGGAAGATCCCACATGTGAAAACACGTAAAGAAGTTCAATAAAATTTATGTAATAATCTTACACAACTTTCGACAACGGATCTCTTGGCTCTCGCATCGAT
>6d0ef83c24177a1124aff514df2fd8f9
AAGTCGTAACAAGGTTTCCGTAGGTGAACCTGCGGAAGGATCATTCACAATAAGAGTGTTTATGGCACTCTTCAAAAAATCCATACCCACCTTGTGTGCAATGTAAAAAGAGAGAGTGTGTAAAGAAGTCTTGACGATGCAAGTCGTTTATAGGCTTTTTTCTGCTTTCTTCTTTTCAATTTTAATATACACTTTTCTATAATACGATTGTCTGAAATTGTTAGA
>a3d3b1a1631627d7d9ff8ca86cd4bde5
AAGTCGTAACAAGGTCTCCGTTGGTGAACCAGCGGAGGGATCATTACAGAGTTATCTAACTCCCAAACCCATGTGAACTTACCTTTGTTGCCTCGGCAGTAGTTGCTGGGCGAGCCTACCCGGGAACGAGCTACCCTGTAGCGAGTTACCCTGTAGCGAGTTACCCTGTAACGCCTGCCGGTGGACTACTAAACTCTTGTTATTTTTAAAGTAATCTGAGC
>0fa3f7ced469e7fbbb1a87fdd0caffb1
AAGTCGTAACAAGGTCTCCGTTGGTGAACCAGCGGAGGGATCATTAAAGAGTTTCTTGAGCTCTAAACCCAACCGTGGACCGCGAAAACGTTGCCTCGGCGGGCTTGCCCGCCGGTGGCCCCAACTCAAAACGCTTCTTATGTTTGTCTGAGTGGCGCAAGTCTTACTGCAAAATAAGTCAAAACTTTCAGCAACGGATCTCTTGGTTCTGGCATCGATGAAGAA
>2f5868ada76835a581b96d9f9526cfbf
AAGTCGTAACAAGGTTTCCGTAGGTGAACCTGCGGAAGGATCATTATTGAATTAATAGTGGTAGTGCTGATGCTGGTGGTCAAACACATGTGCTCGCCCTGCCACTTTTATTACATTTCCACCTGTGAACTATTGTAGATGTTGAAGGTCACCTCTCAAGCTTTTCAGCAATGATATGCTTGGTCTGGCGTTTGCGGGCTTCATTCAGTTGAAGCCGGCTCT
>3b82b62dbc551666efef941a6e651c67
AAGTCGTAACAAGGTTTCCGTAGGTGAACCTGCGGAAGGATCATTAATGAGTGATGTGGCCCCTTTGCCCCTGAACTTCAGGTTCGGTGTGGTGAAGAGTGGTACCCTCCTCACCCTGTGTCTACAATGCGAATGTTGCCTCGGCCTTGGGTGGGCCGATGGGTCGGTTTAACTCTTGTTATGAGTGTTGTCTGAGTAAAAAATGAAAATCTTCAAAACTTTC
>54ea1cb301af6041502af5a392a676db
AAGTCGTAACAAGGTAACCGTAGGTGAACCTGCGGTTGGATCATTACAAAGTTTTTTTGGAGTTTGCAAAAACTCCTTTAACACTTGTGCACTAAATAATCTGGGTGTTCTTTATTCTTCTTTGCAAAGGGAAGAAAACCACCCAACCTTTTATAAACACTATTTTAATTGTCTGATACTTTATAATCTAATTATAAAAACAACTTTTGACAACGGATCTC
>58e2fbe03bf60e825119bca212adde95
AAGTCGTAACAAGGTTTCCGTAGGTGAACCTGCGGAAGGATCATTATCGAGTTTTGAAATGGGTTGTTGCTGGTCTCTTATGAGGCATGTGCACACTCAGCTCATCCACTCTTAAACCCTATGTGCACCTATGTAGAGTTTGGTGAAAATCAGTCGAAAGGCTGATAAGATCCTTCTCTATGTCTTTTATACAAACGTTTTAGTTATAGAATGTTACCTTGC
>9cdefcb213e7ad1190f5e15604dad27a
AAGTCGTAACAAGGTCTCCGTAGGTGAACCTGCGGAGGGATCATTACACAAAAATAAAAAAAAAAGTACAAGGGTGGTGTTCTGCCCGAGTATCTTTTTTTTATTTTTATTTTCACCCATGTCTTTTGCGCACTTTTTGTTTCCTGGGCGAGTTCGCTCGCCACCAGGACCCAACCATAAACCTTTTTTCTATGCAGTTGCAATCAGCGTCAGTATAATAATTCA
>a39e747c6aaa4fb0f63da34b46925a46
AAGTCGTAACAAGGTTTCCGTAGGTGAACCTGCGGAAGGATCATTATCGTGAGGCTTCGGCCTCTTCGAGGGAAAATCCTTGCCTTTTCGAGCACCTGTTTGTTTCCTCGGCAGCTCCGGCTGCCAATGGGGACCCTTTAAACTCTTGTATAAACCTGAATTAAACGTCTGAATAACAAAAATAAATCAAAACTTTCAACAACGGATCTCTTGGTTCTGGCAT
>d2a11c63d12b74f8d26a7ba2e38c9d1e
AAGTCGTAACAAGGTTTCCGTAGGTGAACCTGCGGAAGGATCATTCACAATAAGAGTGTTTATGGCACTCTTCAAAAAATCCATACCCACCTTGTGTGCAACGTAAAAAGAAAAAAAGAAAGATGCGAGTCATGAGGGGAACCTCGAGTCTTGCTCCCTCTCTCTTTTTCTTTTCCACATACACCTTTCTATTAGTTCCTATTGTCTGAAGCTGTTAGAGAATGA
>e9c810c71aabd225a3a1192425c46156
AAGTCGTAACAAGGTAACCGTAGGTGAACCTGCGGTTGGATCATTAAAAAGAAAAGCCGAAAGTGATCGCTGACCCGTTCGCTCCGCACCCACCAGTTGCAGCGTTCGTTCGTTCCCCACATCCGGGGGCGGGCTTCCGTGGCAAGAAAAAAGCGTGTCCCGGGAGCCTGGTGGGTTAACAGTCCCCGGAACCTTTGTCTCAGCTGGTGAGCGCAGGGTGCT
>555aa983cfeab5f835d9114fc9afa83b
AAGTCGTAACAAGGTTTATTCATCTATCTGGAAGCCTTGAATGGAGTCTACATCATTGTAGGCAACACCAGCCTGTTGCTAGAATCCCTTAGAGTCTAAGGTTCCTAGCAGTCGTTTGAAACACGATTCACAGATCAAGTACTGGTGGTTCACTCTTGGGTGAATTCTAACATGACCGGTTCTCTTCTTACCAGGGAGAGAAGTATACGTTCCGTAGGTGA
>76f64b30f06e7553f30594e5ed9881d1
AAGTCGTAACAAGGTTTCCGTAGGTGAACCTGCGGAAGGATCATTAATGAATTTTTAGGATGCTCTTTTTAGAGGTCCGACCAATTTCATTTTCCATACACCGTGAACACACATCTTTTTTACACCCATTTATAAACTCACAAGTCTATAAGAATGTTTAAAAGTCTCTTAATTGAGCATAAAAGTTAATACAACTTTCGGCAACGGATCTCTTGGCTCTC
>ae767f2b815c08b02227972904d089e3
AAGTCGTAACAAGGTAACCGTAGGTGAACCTGCGGTTGGATCATTAACAAATCGAAGGGTCTTAAAGACCTTTTCCAACACTTTGTGAACTGTAAATGTCTCTTGCGTGTCTTTCTGGCACGCATGTTTTAAACCCTTGCAAAAAACTTTTGTCTAGAAACTAATGAAAAAAGTAATTAAAACAACTTTTGACAACGGATCTCTAGGCTCTCACAACGATGAA
>3db8ddafaa4a2ee760efc037e944df7d
AAGTCATAACAAGGTTTCCGTAGGTGAACCTGCGGAAGGATCATTAATGATGCCCTCGACGCCTTTACCGGCTGGTAGGGTTGTGCCGGTCTCTTTGGAGCTGGCCTCATCTCACACACCGTGAACTGTGGCTTCGGCCATTTACACAAACTGTTAGTAATGAATGTAACATCATAACAAACATAAAACTTTTAACAACGGATCTCTTGGCTCTCGCATCG
>431f122b787102a406828dcd3e63339e
AAGTCGTAACAAGGTTTCCGTAGGTGAACCTGCGGAAGGATCATTAATGAAATTCAAGGACGCTCTTTTTAGAGGTCCGACCAATTACATTTACCTTTACTCTGTGCACACACTACTCTTTACACCATTTTTTAACTCTATAGTTTTAAGAATGTAAAACAAGTCTCGAAAGAGCAACATAACAAAACAAAACTTTCGGCAACGGATCTCTTGGCTCTCGCAT
>02143cc57132d9348d5fb0d379ed33b7
AAGTCGTAACAAGGTAACCGTAGGTGAACCTGCGGTTGGATCATTAAAAAGTTTACAGCTACATGGAGGCATGAAAATGCCAACATGTGGCGTGAGTGTGGCTCTTTCGTAGAGCTCCCTCGCAAACCACATAATGTGCACTGTACATGTCCCTGGTGGGTGGGCAGTGGTTGGTGATGCCAACCTCAGTCCAGCTTGCCTGCCGTTACATGGCCCACAAGGCTG
>352a60037b2e7fc41e277c15a03c10f2
AAGTCGTAACAAGGTTTCCGTAGGTGAACCTGCGGAAGGATCATTCACAATAAGAGTGTTTATGGCACTCTTTCAAAAAATCCATATCCACCTTGTGTGCAATGTAAAAAAAAAAAGGAGTTTTCTTGTGGTTTGGGAGTGAGAGTTGTTTTACAACGCTCATTTTTTTTTTTCCTCAAGAGACACTTTTTTTTCATTTCATATACACCTTTCTATAAGTTTCCT
>8e2c27e23886b38147643994096fa801
AAGTCGTAACAAGGTTTCCGTAGGTGAACCTGCGGAAGGATCATTATTGAATTTAATGTAGAGTTGGTTGTAGCTGGCCTAATTAATAATTTGGGCATGTGCACACCTTCTCTTTCATCCACACACACCTGTGCACCTGTGAGACAGAGTGGGAAATTTAATTTAATTTATTTGGACCCTCTGTCTACTTAATTCACACAAACTCTATCTATTATAAAATG
>d986018d0e5b54f1d4558732567f550d
AAGTCGTAACAAGGTTTCCGTAGGTGAACCTGCGGAAGGATCATTATCGTTGGGCTCGCCCAATCGAGATAGAACCCTTGCCTTTTCGTGTACCGCCTGTTTCCTCGGCGGGTCCGCCCGCCGATGGACCCCCTTTAAAACCCTTTTGTAGTTGTAGTAAACGTCTAAATTTTTGAATAATCAAAACTTTCAACAACGGATCTCTTGGTTCTGGCATCGATGA
>fe9c405ab7be7f7ea70261cd082551b0
AAGTCGTAACAAGGTTTCCGTAGGTGAACCTGCGGAAGGATCATTACATGAATTACGGGGGGCAGGACCCAATGTGCGCGTACTGCGTGCGCCTTGACCTGCTCTGTCCGATTTATTCTACCCATGTCTTTTGCGTACTTATTGTTTCCTCGGCAGGCTTGCCTGCCGCTAGGACACTATAAAAACCTTTTGTAATTGCAGTCAGCGTCAGAAATAACTTAAT
>0c1bc5207ebebde4c3ad571d9aa81b7d
AAGTCGTAACAAGGTTTCCGTAGGTACGTTGACACCCCAAGATTCTCATTCTGATGGAACCGTCGCTAACATCGCTTCCAGGTGAACCTGCGGAAGGATCATTACAGTGGTAGGCTTCGGCCTCATTCACACCCCCTGTGTTACCTCTGGTTTCTTTGGCGAGGCCTCTCGTCAAACTTTAACACTGAGAATGTGGTACTGTCCGAGTGCGATTGAATTAT
>876464fe78e2930a6a4e70006b6207aa
AAGTCGTAACAAGGTTTCCGTAGGTGAACCTGCGGAAGGATCATTACCGAGTGGCGCGAAATTCCTGTCGTGAGACGGGGAAGCTACCCGACCTTTTGTCATTTTGTCGAGTCTGGCTGGCGGGATTGCATTCGTGAGAAGCGAATGTGGATTTTCGGCAGACGGACCAAAACTTCGGCGGAAGAGGTAGGCGTGGACCTGCCCGCCGCCGGCCGTAGAAG
>96c37b527e55bc93416ee410e350e48f
AAGTCGTAACAAGGTTTCCGTAGGTGAACCTGCGGAAGGATCATTACAGTATATTGAATTCTTATTCATATCAACCCACACTGTGTACCTTTTATCTGTTGCTTCCATGGGACATGGCTCTGCCACGTCGGCCTTCGGGCTGGTGAGTTCCCATGGAAGGAAACCCAATACTCTTTTTATTTTTGACATCTGTCTGAATAGTTTTTATAAACGTTAAAACTT
>d302118a8f68d2aa1ce859f794b9443e
AAGTCGTAACAAGGTCTCCGTAGGTGAACCTGCGGAGGGATCATTACCGAGTTCATGCCCTCACGGGTAGATCTCCCACCCTTGTGTATTTTATTGTTTGTGTTGCTTTGGCAGGCCGTGGGCCGCGCCCACCACCGGCTCCCGGGCTGGTGCGTGCCTGCCAGAGGACCCTTTTAAACTCTGTTTGTCAGTGTCGTCTGAGTATGATAACAATCGTTAAAACTT
>febcb3ed9dbde48e5d0c0cd9f660d087
AAGTCGTAACAAGGTTTCCGTAGGTGAACCTGCGGAAGGATCATTACCGAGTGCGGGCCCTTCGTGGCCCAACCTCCCACCCTTGTCTCTATACACCTGTTGCTTTGGCGGGCCCACCGGGGCCACCTGGTCGCCGGGGGACGTTTTGTCCCCGGGCCCGCGCCCGCCGAAGCGCTCTGTGAACCCTGATGAAGATGGGCTGTCTGAGTACGATGAAAATTGT
>962d083f36e1d6c10fa09a5041fd2be5
AAGTCGTAACAAGGTTTCCGTAGGTGAACCTGCGGAAGGATCATTACCACATCCAAAATCTTATATCAACCCACAAGTGTGAAGTTTTGATGAGGAACTTTTTTTTCCTTTCATTTTGAACCCCTTTTGAACTTTTTAAGAAATAAGCAAGACTATAAATGAGAAAAGAGAAAAACAACTTTTAACGGTGGATCTCTTGGCTCGTGCATCGATGAAGAACGCAGC
>08c50eb5b6fa02d21d9ef671d68768bd
AAGTCGTAACAAGGTCTCCGTTGGTGAACCAGCGGAGGGATCATTACAAAACGGAGTATTCGTACTCTTCAACCCTTTGTGAACTTACCATTGTCTGTTGCTTCGGCGGGAGGCCCCTGGGAGGGGCCCCGGGGCCCGGTCCTGAGCCGGGCTCCCGCCGGAGGAGCGCAAAAACCGAACTCTTGTTGTATCTTCAGTGGCACATCCGAGTCAAAACAAAAA
>67f332339bc1cf5f2e773314ff073e49
AAGTCGTAACAAGGTTTCCGTAGGTGAACCTGCGGAAGGATCATTAATGATTGGTGGCTGTTGCTGACTAGTGTTTCTAGTATGTGCACGCCACACCTTCAATCCCACTTACACCTGTGCACCTTCTGTAATAGATCTATGTGGATACGGAGATGTGAAAGTTTGCGCTCTCCTACTCTGTTGAAGCAGTCTACTACGTTTTTTTACACACACACACAATAG
>95c5acf6292ec281b8530eb776d565d3
AAGTCGTAACAAGGTTTCCGTAGGTGAACCTGCGGAAGGATCATTAAAAAGATTCCAAAAAATTGGTTCTTAAGCCCCTTAAAAAAGGGTTTATGAGCTATATATTTATTTAACCTGAAATTTTTTGTCTGAATATTATTCAATTTTCGAATGAAAATTAAAACTTTCAACAACGGATCTCTTGGTTCTCGCATCGATGAAGAACGCAGCGAAACGCGATAGT
>d1fd30db5e39836ab07f4fede64b3665
AAGTCGTAACAAGGTCTCCGTTGGTGAACCAGCGGAGGGATCATTACTGAGTTGCAAAACTCCCACCATTGTGAACCTACCTAGACTGTTGCTTCGGCGGGGGGGCACTGCCCTGCTTTCCTCTGGGAAGCACCCGCCGGAGGCATTTAAACTCTGTATTATTGGCTTCTCTGAGTAACTTATTTAAATAAGTCACAACTTTCAACAACGGATCTCTTGGCT
>d7a4010e7ce2138435d732e570dcfc7d
AAGTCGTAACAAGGTCTCCGTAGGTGAACCTGCGGAGGGATCATTACACAATACAATATGAAGGCTGTCCGCAGCTGGAGTATTTTATTACCCTTGTCTTTTGCGCACTTGTTGTTTCCTGGGCGGGTTCGCTCGCCACCAGGACCACCAAATAAACCTTTTTTATGCAGTTGCAATCAGCGTCAGTACAAACAATGTAAATCATTTACAACTTTCAACAACGGA
>a693bf3f78299ed726efe93153259d50
AAGTCGTAACAAGGTAACCGTAGGTGAACCTGCGGTTGGATCATTAATGAATGAAACGCGCGAGCCTCTTCGGGGGTTCGCATGCGTCACACACCTTGTGCATTTACATCTGTCTCTGGTGGGTCCTGGAACTGTGAGTATGCTTTTGTTCTCTGATGGGGTTTTGCCTCTTGAAGGGTCCTCAGCCTTGCATTGTACCAGGTTCACCGTCCGAAGGAGGTCA
>72b2927333d994b43e68e292c9e5d787
AAGTCGTAACAAGGTTTCCGTAGGTGAACCTGCGGAAGGATCATTAAAAAATTTCTTGCTTGTTGGGGGATGTCTTGAACCCAGCGCATAGAAACCCTCCGTGTACCTATCTCTGTTGCTTCCCGGGTTGCGTGGGTAAAACCCGTGCCCGGGGAGGTCCACCTAAACTCTTTTTTATTATTGCAGTCAGTATTAGCGGCTCGTCCGCGAAAAAAAATTAA
>98ff424a7c83ab72cce6ff1ddd49271d
AAGTCGTAACAAGGTTTCCGTAGGTGAACCTGCGGAAGGATCATTAATGAATTTTGGAGTTCTACTGTGCCTGCCGTTCATTTGGATGTGTGCACGTAGTCTCTATAAATCCTTATCAACACCTGTGCACCTTTAAAAAGGGGAAACTGATTAAGCTTTTTACGGGCTTATGAGGAATAACCTTTTTTCTTATACAAACTCTTAATGTCTATTAGAATGTTC
>ba535e8bdd058d39fe8c40d7d113625f
AAGTCGTAACAAGGTTTCCGTAGGTGAACCTGCGGAAGGATCATTACTGCTTGCTTATGGCCACCGAGGGGGGAAACCTCCTCGGCGGTACGGCAACACCCACCCTTGACTATATATACCTTTCGTTATTTCCCTCGGCGGGGCAACCCGCCGCTGGGGACATTGAAACCCTCTTGTATCAAGCATCAAAACTTCTGAAACAAACCTAAAATATAACAACTT
>fefc34e04262b39980598e833faf6ea1
AAGTCGTAACAAGGTTTCCGTAGGTGAACCTGCGGAAGGATCATTACCGAGTTCTGGGTTCTCTCATCGAGGCCCGCTCTCCCACCCTTTGTGAACTTGACCTCTGTTGCTTTGGCGTGGCCAGCGCTGTAAAAAGCGCGGCCGGCGGGGCCTGGCCCCCGCTGGCAAGCTTGCCCGCCAGAGGACTATCAAACTCTTGTCAGTAAACGATGCAGTCTGAT
>0ae42b542dc78a94ce98ff0ad77e3327
AAGTCGTAACAAGGTTTCCGTAGGTGAACCTGCGGAAGGATCATTATTGAATTAATAGTGGTAGTGCTGATGCTGGTGGTCAAACACATGTGCTCGCTCTGCCACTCATTAACATTTCCACCTGTGAACTATTGTAGATGTTGAAGGTCACCTCTCAAGCTTTCAGCAATGATATGCTTGGTCTGGCGTTTGCGGGCTTCATTCAGTTGAAGTCGGCTCTCG
>104ed09e0509e588fff21d2ac43b4155
AAGTCGTAACAAGGTTTCCGTAGGTGAACCTGCGGAAGGATCATTACCGAGTTAGGGTCTTTTGGCCCGACCTCCAACCATTTGTTTATTATACCATGTTGCTTTGGTGGGCCTGCCTTTCGGGGCTGCCGGGGGCATCGCCGCCCCTGACTCGTGCCTGCCAGGAGCCTTCTCAAACTCAGTGTTCAACGGTGCTGTCTGAGTCCCAATATCAAAATATCAA
>1712825f721f3115c790c5d788bbf958
AAGTCGTAACAAGGTAACCGTAGGTGAACCTGCGGTTGGATCATTAAAAAGTTTAATACAGCGTGAGAGCAAAAGTTTCTCTCATGGCCTCTTTCTGAGTGCTTGAGAGGAGTTTGCCAATATACGCTGTGAGTGAGGCTTTTCACAAAGTCTCCTCACAATCCACATGATGTGCACTGTACATGTCCCTGGTGGGTGGACATTGGTTGGCGATCCCGGCC
>40665d237f3cd53048ecaeb5a0223074
AAGTCGTAACAAGGTAACCGTAGGTGAACCTGCGGTTGGATCATTAGTAAATGAACTATTACAGCGGGTCTTTTATGGCTTTGCTGTGCTGGTTGCTTCCCCTCATCCGGGAAGCAATTCAGTAAATACTCATTTGTGAACTGTGTTTTGTCTCTGGCGGTTGGGTTTCCTGATTCGTTAGGATGCCTGTCAACACTCTATTGGTGTCGTGGACAAGCCGC
>5fbbd227706ab228a24b76dc641b5df5
AAGTCGTAACAAGGTTTCCGTAGGTGAACCTGCGGAAGGATCATTAATGTAACCGGACCTTACAGGTGCCGTAAAACGCATTCGTTCGGAAAGGGAGATATCATACACCCTGTGTTTATTTACCTTTGTTGCTTTGGCGGGCCGTCCTTTTAGGCGTCGGCCCCGGCTGATCGCGCCCGCCAGAGGACCCAAACTCTTTTATCAGTGATGTCTGAGTACTA
>89f87f23b80685b7810ef07d90e12fd2
AAGTCGTAACAAGGTAACCGTAGGTGAACCTGCGGTTGGATCATTATCAAATTGATCGGGCTGGGCCTCAAACGGGGCCTGGCCAGAGTTTCTCTCGCGAAAGCGGGCTAGAAACCCAAACTCTCTTGTGAACCGTTTTCTGTCTCTGGCGGTGGGGCTTGCAAAGGTAGCCGTTTTTGCGGCTTCTTTTTCGGCCTGTCAGCAACATTGAGCATTCTTTGA
>9e6a0d8531986126ba2d651535f14682
AAGTCGTAACAAGGTTTCCGTAGGTGAACCTGCGGAAGGATCATTAGCGAGTGGTTTTCCCGCGAGGGAGCTGCCCGACCTGTTGTCATTTGCGCCGGGGGTGGGGGATGTGTCGGCGAGAGGGTACCCGGAGGGGACGTTTGTCTCGGAAGGGGGGCCTGGGGCCGGCGCACCGCCGCACCGGGATTTAAACTTCGGCGGAAGAGGCAGGCGTCGACCTGC
>217b1bbab575b83b9cd1388804774623
AAGTCGTAACAAGGTAACCGTAGGTGAACCTGCGGTTGGATCATTAAAAATTTGAACAGCCTCTCATTGGTCCATAATTGCTCAGCATTGAGCAATTGTTGGCAATGAATGTTGGCACCACATTTTGTGCACTGTAATGTCTTTGGTGGTTGGGCGGCTTGTTTTTTTGTAACAATTCCGTTCGTCAGCTTGGATTTTTCATAGTCCTCGCCGTGGACACGCCAC
>5bf3ca376a969350d90d881c70358148
AAGTCGTAACAAGGTTTCCGTAGGTGAACCTGCGGAAGGATCATTATTGAATTCAAATCATCTGAGGCTTCGGTCCGGATGTGCCAACAGGTAACACTGTTGGTAATTCTATCCATAACACCTGTGAACTGTTGGATGCTTGCATCCACTTTTATACTAAACATTATTGTAACAAATGTAGTCTTATTATAACATAATAAAACTTTTAACAACGGATCTCTTG
>a6961b19a00f24acaffcfafb177b71f9
AAGTCGTAACAAGGTTTCCGTAGGTGAACCTGCGGAAGGATCATTATTGAATGCCCTCACGGGCTTTAATATCCAACCAACCTCTGTGAATTGTCGTCTTCGGGCGCTATATAACAAACTATAACAGTCATGAACGTAGTATACAAAAACTAAACACAACTTTCAACAACGGATCTCTTGGCTCTCGCATCGATGAAGAACGCAGCGAAATGCGATAAGTAAT
>a9303f915a6c747619d650fe7de5feb9
AAGTCGTAACAAGGTTTCCGTAGGTGAACCTGCGGAAGGATCATTATTGAATATTCTTGATGGGTTGTAGCTGGCCCTTTGGGGCATGTGCACGCCTGTCTTGACTTAATTCATCCACCTGTGCACTTTTTGTAGTCTTGTGGGTTGAGAGCAGTCAACTATCGGACACGGTCCGGATGTGAGGAATGCTGAGTGCGAAAGCATATAAGCTCTTCTCAAACGA
>bd7627638bb8e050cca791e8c9846ea0
AAGTCGTAACAAGGTCTCCGTTGGTGAACCAGCGGAGGGATCATTACAGAGTGTAAAAACTCCCAAAACCCATGTGAACATACCTTTTTGTTGCTTCGGCGGGATCGCCCCGGGCGCCTTGTGTGCCCCGGAGTCAGGCGCCCGCCGGGGGACCCAAACTCTTGTTTTTAACGAGTATCTTCTGAGTAACGTTTTTAAATAAATAAAAACTTTCAACAACGGATC
>e17fa01a97073069f563b08784f4f9cc
AAGTCGTAACAAGGTCTTCGTAGGTGAACCTGCGGAGGGATCATTACCGAGTTAGGGTCCTCACAGGCCCGACCTCCCAACCCATTGTTTATGATACTCAGTGTTGCTTCGGCAGGCCTGGTCTTTGACCTGCCGGAGGGCCGTAACACGCCCCCCGGAGAGCGCCTGCCGACGGCCCCAACTTCAAAATTCTTAACTAAACATGTCTTTGTCTAAGTAAAGTCT
>e6354d231a3bb533327645269194b9e3
AAGTCGTAACAAGGTCTCCGTTGGTGAACCAGCGGAGGGATCATTACCGAGTTATTACTCCAAACCCTTTGTGAACCTTACCTATGTTCTGTTGTCTCGGCGGGGCGCCAGGCCTCTGGCCAAACCCCCGCCGGCAGCATAAAACTCTTGCATTTTATAGCGGATTATATTTCTGAATTAAACACAAAACAAATCAAAACTTTCAACAACGGATCTCTTGGTT
>2887ea9251f91a4aa9d57df1af72320b
AAGTCGTAACAAGGTCTCCGTTGGTGAACCAGCGGAGGGATCATTACCGAGTTTACAACTCCCAAACCCCTGTGAACATACCTTACTGTTGCCTCGGCGGATCAGCCCGCTCCCCGTAACACGGGACGGCCCGCCAGAGGACCCAAACCCTACTGTTTTTTAGTGTATCCTCTGAGTAACAAAAAACAAATAAATCAAAACTTTCAACAACGGATCTCTTGG
>7b3d311cfd09c67d44cf50f4f2ba6298
AAGTCGTAACAAGGTTTCCGTAGGTGAACCTGCGGAAGGATCATTACATGGCGGAGGAGGTGGGCATTTGGCGACACCGCCAGGTGCGATGCCTCCACGCTCTCCTACCCTTGTCTATTGGCACCCTTTGTCGTTCCCTCGGCGGGGCCTGAATCCGCCGACGGGCAACTTTACCAAACCTTTTTTTGCAGTTAGCATCCAATTCTTCTGATCAAAACGTTTT
>147395dfb50967fe961f24d535634718
AAGTCGTAACAAGGTTTCCGTAGGTGAACCTGCGGAAGGATCATTCATAATAAGTGTTTTATGGCACTTTAAAATCCATATCCACCTTGTGTGCAATGTCGGCCTGATCACATCCAGCAAATGGTGGGTGTGTGAAAGGTTTCATTATCCACATCAAATGGTTTTTTCTTTAGTCTACATTCTTTGAGTATAAAAACAAACTCAAATACAACTTTCAACAAC
>1a6f6e24af2943a632698562b8eae231
AAGTCGTAACAAGGTCTCCGTAGGTGAACCTGCGGAGGGATCATTACACAAAAAATATGAAGGCTGCACGCGGCTGTGTCTCCGGGCCAGTTTGCTGAGGCTGAATTATTTTTCACCCATGTCTTTTGCGCACTTGTTGTTTCCTGGGCGAGTTCGCTCGCCACCAGGACCACACCATAAACCTTTTTTATGCAGTTGCAATCAGCGTCAGTATAACAAATGTAA
>a478db37fa7aaac710f758cf70375306
AAGTCGTAACAAGGTTTCCGTAGGTGAACCTGCGGAAGGATCATTAATGAATTTTAGGACTCTCTTTTTAGAGGTCCGACCATTTCATTTCCTTACACTGTGCACACACTTCTTTTTCACACATTTTAAACACTATAGTATAAGAATGTAACAGTCTCTTAATTGAGCATAAATAAAAATAAAACTTTCAGCAACGGATCTCTTGGCTCTCGCATCGATGA
>3ceb384c3fce51d464152ffd41027d8d
AAGTCGTAACAAGGTTTCCGTAGGTGAACCTGCGGAAGGATCATTAATGATTGGCCTCAGGGCCTTATCAATTATTAATCCCAACACCTCTGTGAACCGTTTTCGGCCCTCGGGCTGATCTTTTTACAATACAAACACTGTGTAATGAACGTCTTGTTATCTTAACAAAACAAAACTTTCAACAACGGATCTCTTGGCTCTCGCATCGATGAAGAACGCAGC
>83ab5ad6d1ee737c7c1ad6a24f33278d
AAGTCGTAACAAGGTAACCGTAGGTGAACCTGCGGTTGGATCATTAAAAAATTACAAATAGCCTTTCATGGCCAGGTGCTCCGGACATTTCTGGACCCGCGCGCCGTGATATGTGGCACCACATTTTGTGAACCGTTCTGTCTTTGGTGGTGGGGTGAAACGCCTTTCTTTGGCCTTCGCCTGTCAGCTCTGACTCTACAAGTCTGAGCCGTGGACAAGCC
>89a58a6fc83ab7f92bcb2fb215a653bf
AAGTCGTAACAAGGTTTCCGTAGGTGAACCTGCGGAAGGATCATTAACGTTGGGGACTAACCATCCCTCAGCGAGATAGAACCCTTGCCTTTCAAGTACCACACGTTTCCTCGGCAGGTCCGCCTGCCAATGGGGACCACAACAAAACCTTTTGTAATAGCAGTAAACGTCTAAAAAACAAAAATTTAAAACTTTCAACAACGGATCTCTTGGTTCTGGCA
>921b63aba7130c19ffe6a6a967cd016e
AAGTCGTAACAAGGTTTCCGTAGGTGAACCTGCGGAAGGATCATTAACGCAATGGTAGGGGGTGAAACCCTCCTCACCGTTACTACCCTTCTTTACGAGTACCTCTTGTTCTTCCTCGGCGGGGCAACCTGCCGGTGGAACCTTTACAAACTCTTTTGCATCTAAGAAGTACTGTTCTGATAGACCAAAATCGTTAACAACTTTCAACAATGGATCTCTTGGC
>e05240c17a3a32613525d01715733ff1
AAGTCGTAACAAGGTAACCGTAGGTGAACCTGCGGTTGGATCATTAAAAAAGTTGGTTTTTAACCATCAACCTTGTGTGCACCGTATCTGTCTCTGGTCAATTGCGGTTGAGAACTTTATTGATCTCAACGGGTTGGCCGATGGGGGTCAACATTGATTTATCGTGTTGATCCTGTTAACAAACCTTATGATTATTTTTCTTGTCTGATACATTTGTTTAAC
>311e19e318f33d65b4513a5a154ebf3d
AAGTCGTAACAAGGTTTCCGTAGGTGAACCTGCGGAAGGATCATTGAGAAAGTGGGGGGAAGATGTTGGAATGTGGAGAGAGATATCACGTGACAAAAAATCACTTTTCAAAATGACTAGCCACCTGGGATCTCTGGGCTCTTGCATCGAAGAAGAACGCAGCAAAACGCGAAAAGTGTGATGATGTGCGACTTTTGAGAATCATGACTATTTGAACGCAG
>9bdc661c384f4bd3a2c431076088314e
AAGTCGTAACAAGGTTTCCGTAGGTGAACCTGCGGAAGGATCATTAACGAGTTACAAGTCGGTCGACCGTGCTGGCGGAGACGCACGTGCACGTCGGTCGCAAACCTCATCCACACACCTGTGAACGTATGGCCTTCGAGTCTCACGACCCGGGGCAAACTTTTTTACCCACTCTGTCTGTAAAGGAATGTCATATGTGCATAACGCATAAAATGAACAAC
>100fbe66e6d2a9c50dd5af539bb6f242
AAGTCGTAACAAGGTCTCCGTTGGTGAACCAGCGGAGGGATCATTACCGAGTTTACCGCTCATAACCCTTTGTGAACCTTTATACCTAGTTGCCTCGGCGGCGCGCCTCCGGGCGTGCCCGCCGGTGTTACAGTCTCTCAGTTTGAAACCGACGTTACTTCTGAGTGTTCTAAGCGAACTGTTAAAACTTTCAGCAACGGATCTCTTGGCTCCAGCATCGATG
>357c567c989b0162048da64143031b5e
AAGTCGTAACAAGGTTTCCGTAGGTGAACCTGCGGAAGGATCATTATCGAGTAACTAAACGGGGTTGTGCTGGCCCTCCTGGGCATGTGCACGCCTCTACTCATCCATTACACCCCTTGTGCACCTAGAGGCGACGACCCCCCTTGTGAGGTAGTCGCCTTCCTTTATACACGCTTTAGAAGTCTGTAGAATGTAATTTAGCCTAACGGCGATATAATACA
>4e20dd751e6c0e3a0b1953ac5bc832cb
AAGTCGTAACAAGGTTTCCGTAGGTGAACCTGCGGAAGGATCATTACCTATATATCGGGGTCAGAACCCAATGGCATAAGATAAAAACCTTAACTCATGCTTATTGCCCTGACCTGTTAGCATATACCCATGTCTTTTGCGTACATTTGTTTCCTTGGTGGGCTTGCCTGCCATTAGGACACTATAAACCCTTCTGTAATTGCAGTCAGCATCAGGTACCAA
>56bb45d25d85c32a1b4745cb690300f0
AAGTCGTAACAAGGTAACCGTAGGTGAACCTGCGGTTGGATCATTAAAAATACTGAACACTCGTGGAGGTGACATCGTCTCCGCCACGAGTATAATCTAAATCCACATCTTGTGCACCGTACCGTCTTTGGTGGTGGGGTGGACGCCGCGGCAAGCGGCGCGCCATCTGTCAGCTTGGAGCGAAAGCTCCGGGCCGTGGACAAGCCACCGCATGTATTCAAAC
>5f147e71f5ba6b554b30f4a8dc12e9f1
AAGTCGTAACAAGGTTTCCGTAGGTGAACCTGCGGAAGGATCATTAACGATTTCGGTTTACACCGTTCTCTACCTATGTCTACGCGTACCACACGTTTCCTCGGGGGGCTTGCCTCCCGCTAGGACTTTCTATCAACCTTTTTGCAATAGCAGTCAGCGTCTGATAACAAGTTAATTATTAAAACTTTCAACAATGGATCTCTTGGTTCTGGCATCGATGAAG
>8e884be7f70ec845c35c08a714690663
AAGTCGTAACAAGGTAACCGTAGGTGAACCTGCGGTTGGATCATTAAAAATATTAGAAGGCTCTTTATTAAAAAGGTGACCTTTCTAAACAAACTGTGAACCTTAAATAACTGTTTTATGTGTGTAAAAACATGTATATTCAGTCTATTTTTAACGTATTGTTTATTTAATTATGCCTAATATCTTGTTTTAAAAAGAAATAACAACTTTTGACAACGGATCT
>b412f62d5bc6052f17cb5db9c803886b
AAGTCGTAACAAGGTCTCCGTAGGTGAACCTGCGGAGGGATCATTACACAATAACAATACGAAGGCCGTTCGCGGCTGGACTATTTTATTACCCTTGTCTTTTGCGCACTTGTTGTTTCCTGGGCGGGTTCGCTCGCCACCAGGACCACCATATAAACCTTTTTTATGCAGTTGCAATCAGCGTCAGTATAACAAATGTAAATCATTTACAACTTTCAACA
>be9fc6207b7986dfe5e08a6eabb5b174
AAGTCGTAACAAGGTCTCCGTTGGTGAACCAGCGGAGGGATCATTACCGAGTTTGCTTTTCTAGCTCGAAACCCACTGTGAACATACCTCTTTACTCGTTGCTTCGGCGGCAGTCCCCCTCTCCCGTCCGGGAGTCGGGTTCGACCGTCGGAGGGACGCAACCACAAACTCTTTTAAATTACCTCTTGAGTATTATCTGAGTCGATATTTTTTAAATTATC
>f2561123ad09e73dd1d7f4db7c9100c6
AAGTCGTAACAAGGTCTCCGTTGGTGAACCAGCGGAGGGATCATTACAGAGTTGCAAAACTCCCAAACCATTGTGGACGAACTTGACAGTTGCTTCGGCAGGTCAGCTCAGCGCTGCGCGGTGGCTCCTCGCGAGCCCGCCTGCCGGAGTCACTTAAACTCTTGATTATTGTTGGCATCTCTGAGTAACTTATATAATAAGTCAAAACTTTCAACAACGGA
>fbec213dc733fe2421a190be265350a1
AAGTCGTAACAAGGTTTCCGTAGGTGAACCTGCAGAAGGATCATTATTGAATACGATTGGTACTGATGCTGGCTCTTTACTGAGCATGTGCTCGTTCCATCTATTTATCTTCTCTTGTGCACATCTTGTGGTCTTGAATTGAAACCTCTCGCATTCGTGCGGTTTGGGAGTCTGAATAAACTCTGCTCCTGCTTCGTTCAAGATCATGTTTTCATATACAC
>014027b4f4957ca69b0aaa15fdb45f67
AAGTCGTAACAAGGTTTCCGTAGGTGAACCTGCGGAAGGATCATTACAGTATTCTTTTGCCAGCGCTTAACTGCGCGGCGAAAAACCTTACACACAGTGTCTTTTTGATACAGAACTCTTGCTTTGGTTTGGCCTAGAGATAGGTTGGGCCAGAGGTTTAACAAAACACAATTTAATTATTTTTATTGATAGTCAAATTTTGAATTAATCTTCAAAACTTTC
>795d08534508a770da4d76e32b7ff140
AAGTCGTAACAAGGTTTCCGTAGGTGAACCTGCGGAAGGATCATTACCGAAGTACAGGCCCGCTCGCGGGCTAAACTTCCACCCTTTGTTGACCACACTTTGTTGCTTTGGCGAGACGCCGTCAGGCCACCGGCTCCGGCTGGTGCGCGCTCGCCAGAGGAAATCCAAACCCAAACCATTTTCGTGAATTGTCTGAAAACAAGTTTAATTATTTAAAACTTTC
>137174a2868035c42973fb51ed4555e3
AAGTCGTAACAAGGTTTCCGTAGGTGAACCTGCGGAAGGATCATTACCGAGTCGGGGTCGTCGAGGCCCGCGCTCCAACCCCATGTGTATACTACCTTGTTGCTTTGGCGGGCCCGCGGTTCCACAACTGCCGCCGGCTTCGGCTGGCCAGCGCCCGTCAGAGGACCTTCAAATCCTGCTTTATCAGTGTCGTCTGAGCAACTTCTAATGTTAAAACTTTCAACA
>4197392a9f9b338d4e55f841d93af06c
AAGTCGTAACAAGGTTTCCGTAGGTGAACCTGCGGAAGGATCATTACCGAGTTAGGGTACTCTTCGTGCCCGACCTCCAACCCTTTGTCTACCTGACCAGATGTTGCTTCGGCAGGCCCGCCGCCCCGCGAGGGGTGGCCGCCGGGGGTCCTTACCGGCCCCGGGTCCGTGCCTGTCGATGGCCCTTCTAAAACTCTTGCTTAAAACGTGTCGTCTGAGTAAA
>49c937963657fe38b1a166a5e264a36c
AAGTCGTAACAAGGTCTCCGTTGGTGAACCAGCGGAGGGATCATTACCGAGTTTACAACTCCCAAACCCCTGTGAACATACCGATCGTTGCTTCGGCGGATCGCCCCGGTGCCTTAGGCCCGGACCCAGGCGCCCGCCGGAGGACCCAAACTCTTGGATTTATGATGTATCTTCTGAGTGATAAAAGCAAATAAATCAAAACTTTCAACAACGGATCTCTT
>a9be25c1f5877c27b288acf18dd6e97f
AAGTCGTAACAAGGTTTCCGTAGGTGAACCTGCGGAAGGATCATTACCGAGTGCGGGCCCTCTGGGTCCAACCTCCCATCCGTGTCTATCTGTACCCTGTTGCTTCGGCGTGGCCACGGCCCGCCGGAGACTAACATTTGAACGCTGTCTGAAGTTTGCAGTCTGAGTTTTTAGTTAAACAATCGTTAAAACTTTCAACAACGGATCTCTTGGTTCCGGCATC
>21338f60dc4402f32feb4da117ab5bab
AAGTCGTAACAAGGTTTCCGTAGGTGAACCTGCGGAAGGATCATTAGTGAATTGCTCTCTGAGCGTTAACTATATCCATCTACACCTGTGAACTGTTGATTGACTTCGGTCAGTTACTTTTACAAACATTGTGTAATGAACGTCATGTTATTATAACAAAAATAACTTTCAACAACGGATCTCTTGGCTCTCGCATCGATGAAGAACGCAGCGAAATGCGA
>49018ae217f44ebaee269cdd0f81368d
AAGTCGTAACAAGGTTTCCGTAGGTGAACCTGCGGAAGGATCATTATTGATTGATAAAAGGATGTGCTGGCAAATACTAACTTTTTGCATTGTGCACTCCTGAAATCTTCATCCACCAGTGCACTTTGTAGACAAAAATCAATGAATTAATTTTGTTGTTTTTTTGTCTATGCTCCTAACACACATTATCAGTTTTATGGAAGATGTTCTTGACTTCAAAGTC
>56ce5e0758e171fe28b77c74e34a70fa
AAGTCGTAACAAGGTTTCCGTAGGTGAACCTGCGGAAGGATCATTAATGAATTTTAGGACGTTCTTTTTAGAAGTCCGACCCTTTCATTTTCTTACACCGTGCACACACTTCTTTTTTACACACACTTTTAACACCTTAGTATAAGAATGTAATAGTCTCTTAATTGAGCATAAATAAAAACAAAACTTTCAGCAACGGATCTCTTGGCTCTCGCATCGATGAAG
>a3372a90a785d6d32c086972ff36f681
AAGTCGTAACAAGGTCTCCGTAGGTGAACCTGCGGAGGGATCATTAACGAGTTAGGGCCTCTGGCCCGACCTCCAACCCTTTGTCTCCAAAACCTCGTTGCCTCGGGGGTGGCCCTGCCTCACAGCGGGTCCCCCGGAGGACCACTATAACTCTGCATCTGAATGTCGTCTGAGTGAGATTTTTAATGAAATCAAAACTTTCAACAACGGATCTCTTGGTT
>a94db5cfca8ee570455e6984cce042d5
AAGTCGTAACAAGGTTTCCGTAGGTGAACCTGCGGAAGGATCATTACAACGAAAAAAAACGTCTCGAAAGGGTCGTTTATTTCACACCATTGTGTACCAAACCTTTGTTGCCTCGGTGGGCTGGGCTGCTTGCCTACCCGGCCAGCCCCCTTAAGGGAGCCGCCCACCGCAGGACCTTTCAAACCAGTTCGTTGATGAACGTCTGATTTTACTTTTAAAAAGAAA
>52035172c5ba417dd7e3509b0d0d657c
AAGTCGTAACAAGGTTTCCGTAGGTGAACCTGCGGAAGGATCATTAATTACGATAGCAATAGCCCCTTCGGGGGTTATCGCACCCACCCTTTGTCTACAAGTACCTCTTGTTGTTTCCTCGGCAGGCTTGCCTGCCGCCAGGAACCCCCTAAACTCTTTGTATTTACAGTATTAAAATCTCTGATAACTATTTAAATTATCACAACTTTCAACAATGGATCTC
>541f1497237f341b322a18d2a7b2c758
AAGTCGTAACAAGGTTTCCGTAGGTGAACCTGCGGAAGGATCATTACATGTTTGAATTAGCTGCTCTCCCTTTAAAACGGGGCCAGTTATTCTTCTACCCATGCCTTTTTGCGTACTGCTTGTTTCCTCGGTAGCCTCGCCTACCGATAGGACAACTTCAAAACCCTTTTTTTGTAATTGCAATCAGCGTCAAAAGATAACTTAATAGTTACAACTTTCAACAAC
>711a31dfbfd98b5a16b3953429b429ed
AAGTCGTAACAAGGTTTCCGTAGGTGAACCTGCGGAAGGATCATTACCAAAGCACCTTCCTGTGGTGGACATGATTCCGTTCAGATTGCTCTCGCTTATATGCTTGGGCTGGTCCTACCGGTTTCTGTCTGCTACGCCTTTCAACCATCAAACTTGTCCTAGTATGGTTTTGAAATATTAAATATGAATATAACTTTCAACAACGGATCTCTTGGCTCTCGC
>746aec83bd5983864d7b4be4f2792fa3
AAGTCGTAACAAGGTTTCCGTAGGTGAACCTGCGGAAGGATCATTACTGATACACAAAATCCATTCTTCGCCACCGTGCGAGAGTGGTGCCGGTATGATGTCCTATCACCGCGGTGAGAGGCATGACTCGAACGAGTATTTGAGCACTATGTGTATAGCGAACACACTCGCGTCCACACGTCGAGTGTTTCGCGTGTCGGTGAATCCCGACAAACCTTTTTCCCC
>fb216a5e9b89eae4698ae51060e0f5c6
AAGTCGTAACAAGGTAACCGTAGGTGAACCTGCGGTTGGATCATTACAAATTAAAAAAGTTCAGTCAAAGGGGAAAGGATGGTGCATCCTGCGAAAGATGATGTCATCCTTTGCAGAAGGTGTTGGTGGGTTCCAACGGAAGCGTTGTTGGAGCCCGTTTTCGGATTGCCTTTTAGAGGATTGGCCGCCGCTGCGTTAAGTCACAGTGGTTTCCGGGTACACCTA
>2b9deb989b2bcd7418a1644f1ed731d5
AAGTCGTAACAAGGTTTCCGTAGGTGAACCTGCGGAAGGATCATTATGAATCAGTAGCTTGCTACTGTGCTGGGGGAGATGGGAAAGTCCTGGCTGAGAAGCTAGCGTACCGGTACCTGCACCCCTATCTTACCCTTGTCTTTTGAGTACTTATGTTTTCCTTGGTAGGCTTGCCTGCCAAAAGGACAAACTTGAAACCTTTTTTAAGTATCAATCAGCGT
>3e4735080a171760717083e41c7bec3e
AAGTCGTAACAAGGTCTCCGTTGGTGAACCAGCGGAGGGATCATTACTGAGTCTAACAAACTCCCAAACCCCTGTGAACATACCTACTGTTGCTTCGGCGGGACCGCCCCGGGCGCCTTCGCGGTGCCCCGGAACCAGGCGCCCGCCGGGGACATCAAACTCTTGATTGTTATAGTGGCATTCTCTGAGTAAAACATACAAATAAGTCAAAACTTTCAACAAC
>5517d8c716cb82e8bae5c698aaf0776f
AAGTCGTAACAAGGTTTCCGTAGGTGAACCTGCGGAAGGATCATTATTGAATTTAATGTAGAGTTGGTTGTAGCTGGCCTGATTTATTTTTTAAAAAATTATCTTGGGCATGTGCACACCTTCTCTTTCATCCACACACACCTGTGCACCTGTGAGACAGATGTGGGGACTTAATTGGACCCCTCTGTCTACTTAATTCACACAAACTCAATTTATTTTAAAA
>792bb05b217e8f2979535491e4dab5be
AAGTCGTAACAAGGTTTCCGTAGGTGAACCTGCGGAAGGATCATTAACGAATTACTGAGGGTTGATGCTGGCAGTCTGACTGCATGTGCTCGCTCTTATTAATCCATTTACACCTGTGCACTTAGTTTCGAAGGTAGGGTAGAACCTGCCTTTGAGACTTAACAAATTCTTTATTTGATTAATGGGTATTCATCTGCTGCAAGGCAAATTTTAATACAACT
>91ff69abd59a80e445c10f79b38837da
AAGTCGTAACAAGGTTTCCGTAGGTGAACCTGCGGAAGGATCATTACCTTTTGCTCAAGGCAGCCTCTAGGCAATACTTAGAGGGCGTGTCTTAGCAGTCTAACCTTGCTTACTTCTATGCACTGTTTATCCTTTGGTAGGTGCTATGCCTGCCAAAGGTAACTATTGAACTATGTTATGGCCTGTATTCTGACCTTATTGAAAAGTATTACAACTTTCAACA
>a391fd422f435cea3bff9be6be7b5544
AAGTCGTAACAAGGTTTCCGTAGGTGAACCTGCGGAAGGATCATTATTGAATTGTCTACTCGATGGGTTGTCGCTGGCTCTTTGGAGCATGTGCACGCCTGTCTTGACTTCATTCATCCACCTGTGCACCATTTGTAGTCTTTGTGGGGTTGAGAAGTGGCCGACTTGTCAGGAAAACAGTGTTGACTCTTTTCCTGGATGTGAGGACTGCAGTGCGGAAGC
>69eb32f5f3d2e0489de19be947a5a901
AAGTCGTAACAAGGTTTCCGTAGGTGAACCTGCGGAAGGATCATTAACGAATCTAAGTCGATACACTGTGCTGGTGGAAACACATGTGCACGTGTGTCGCAAACATCCACACACCTGTGAACCCTAGACTCTGTGGTGATTGACCGCCCTGACCTTTGGTCTACGCGAAAGAGGGTCTCTGAGCCCTCCGTCTCCCAGGGTATTTTTATCATACTCCGAATGT
>7c6a4d3494282973a9396fc3ccc2af09
AAGTCGTAACAAGGTCTCCGTTGGTGAACCAGCGGAGGGATCATTACTGAGTTTACGCTCTATAACCCTTTGTGAACTTTATAAACCTGTTGCTTCGGCGGCGCGCCTCCGGGCGTGCCCGCCGGTGTTCAGAATCTCTTGTTTCTCCATGAGTTACCTCTGAGTGTTCCAAAGCGAACTGTTAAAACTTTCAACAACGGATCTCTTGGCTCTAGCATCGATG
>b4175f291576f8a18ff9275c6d073705
AAGTCGTAACAAGGTTTCCGTAGGTGAACCTGCGGAAGGATCATTACCGTGGGGCTTCGGCCCTGTCGTGATAGAACCCTTGCCTTTTGAGTACCGTCCGTTTCCTCGGCAGGCCCGCCTGCCAATGGGGACCCCCAATAAACCCTTTTATGTACCTGTATCAGTCTGAAAAACAAACAAAAGTTAAAACTTTCAACAACGGATCTCTTGGTTCTGGCATCGATG
>beba12cbd7298eabab03e6f6cf0331ad
AAGTCGTAACAAGGTTTCCGTAGGTGAACCTGCGGAAGGATCATTGATGCAAAAAACATTGCAAGGGAACTTCACTGATCCCTTGGTATAACCTGTGCACTTGCCAGTGTTTGGTTACCTCAGGGTAACATCCTTCTTTGGGGAACGACACGTTGATTTACTGTGGGTGTGGTGTGCAGCGTTATAGTCTATAACACTGTACTTTACAACTGCTTTAGATC
>2a4d6ed2a421a739118aba90b8276285
AAGTCGTAACAAGGTTTCCGTAGGTGAACCTGCGGAAGGATCATTATTGAATAAACCTGATGTGGTTGTTGCTGGCTCTCTCGGGAGTATGTGCACGCCCGTCATCTTTATATTTCCACCTGTGCACCTTTTGTAGACCCAGGAGACTTTTTACAAGTCAAATGGGCCTATGTTTTATCATATACCCCATAGTATGTAACTGAATGTATCATTGGGCTTCAT
>4abdf0e516b39e612cee30af47018dfb
AAGTCGTAACAAGGTTTCCGTAGGTGAACCTGCGGAAGGATCATTAACCGTTACAAACAGTGTGTGATGCGGCCGCCGAGGTGAATAGCCTCTGGTTGGTATGGGGTTCGCCCCTTCACGCTCACGCGTCTGCCATCCTTACTTTACGAGCACCTTCTGTTCTCCCTCGGCAAGGGCCTCGCCCTGCCGTTGGAACTACAAAACTCTTTTTTGCATCTAGCATTA
>6dc3b9c52de4651da8dbf37c982c6171
AAGTCGTAACAAGGTTTCCGTAGGTGAACCTGCGGAAGGATCATTACCGAGTGTAACCCTCCTGTAAAGGGGGTACCTCCCGTCCTTTGCTGGGCCCCCTCTTTTTTGGGGGGGGCTTCTTAGAACTTTTCTGCTTCGGCGGGGTTAAACCCGCCGGATCACCCTCAAAAAATTCTTGAAAAACTGTTCAGTCCGAGAAATTTTTGAAAAATTAAATAAAACT
>85133c56cfda8ff5f5308c483b6001ea
AAGTCGTAACAAGGTTGATTCTTCGCACACTTGCGGAAGCCTTTGCAGCTGGAAACAGTAGCCAAAGCGACATGAAATAATTTTGGCTTTATGCAAGTCAGCGTTCGCTGGCGACACTTTCGAATTGCGGGAAACCCCTAAGAGCCTTTTACACCAAGCCAGACCTGGGAAACCTTCTGGTGGCATGTGGGAAACTACATGGTATGGTAATAGCTAAAAGG
>9d5fa3cd057ab7f7ab4980316a860ed9
AAGTCGTAACAAGGTTTCCGTAGGTGAACCTGCGGAAGGATCATTACATTCAGTAGCCTAGCTACTTGTTTATACCCTTGTTTTTTGCGTACCTATTGTTTCCTCGGTGGGCTTGCCCACCGGCTGGACAAACTTTATAACCTTTTTTAAATCTTCAATCAGCGTCTGAATTATACATAATAATTACAACTTTCAACAACGGATCTCTTGGTTCTGGCATC
>24b772b825f1e42721c54ba4f57ac623
AAGTCGTAACAAGGTTTCCGTAGGTGAACCTGCGGAAGGATCAGTAGAGAAAACTGGGTCTAACGACCCGATCTACCCCACACACACCTGTGAACATGTTGTTAATGCCCGACGGCCTCGCGGCCCGAGGGCTACTTTACAAAACGTCTTATAGTGTCCTGAACGTGATGTTATATCTTAACAAAACAAAACTTTCAACAACGGATCTCTTGGCTCCCACATC
>3e2c5f71729587e921f991d33d3d1eb2
AAGTCGTAACAAGGTCTCCGTTGGTGAACCAGCGGAGGGATCATTACCGAGTTAACAACTCCCAAACCCTTTGTGAACATACCTATCGTTGCTTCGGCGGCACACGCCCCGGCTCCCGGAATCAGGCGCCCGCCGAAGGACCCAAACTCTTGTCTTTACTGGATGTATTATCTGAGTGAAAAAACAAAATAAATCAAAACTTTTAACAACGGATCTCTTGG
>5f1a302af0393147bf99fdf2ca237847
AAGTCGTAACAAGGTCTCCGTTGGTGAACCAGCGGAGGGATCATTACGAGAGTGTCACCACTCCCAACCACTGTTTACCTACCCGTCCACCGTGCCTCGGCAGGCAGCCCTGTGGGACAGAGCCTCGCCCCCCCGCCGCGGGGGGTGCCTGCCGCTGGCCGACCAACAACTCTAGCTGTTTAGTACCATCTGAGTCTTCCACAAATGAACAAAACTTTCAAC
>6a36ae46cf2d0fc5defa72c41004c34c
AAGTCGTAACAAGGTTTCCGTAGGTAAGTTGGAGAAGCTTTCCATCTTTACAACCCCCTAATTACCATCTTTCTATGCTTGAATAATGTGCTGACTTTTCTCTTTTAGGTGAACCTGCGGAAGGATCATTACCGAGTGTGGCCCCCTTTCTATATAAGAGGGGTACCTCCCGTCCTTTGCAGGGCCCTTTGGGGCTTTTTGAACTTTGCTTCGGCGGGGTTAC
>91c3afc5965b6d47b1ed86264ca4191b
AAGTCGTAACAAGGTTTCCGTAGGTGAACCTGCGGAAGGATCATTACCAACCTTTGGTGAGCCTTGGACTCGTCCATGGTCTCGCGAAATCTTGTATTTAAAACCCGCTCATACAAACTAAAAACATGTAGTAATATGATAATTAAAGATCACTTTCAACAACGGATCTCTTGGCTCTCGCATCGATGAAGAACGTAGCGAAGTGCGATAAGTAGTGTGAATT
>2a585c1a1c3d65e3f54f073933931c43
AAGTCGTAACAAGGTTTCCGTAGGTGAACCTGCGGAAGGATCATTACACATATTACGGGGGGTCGGTCACCCAGAGCGTCGCCTCTTAGCACCTCTGGGCCCTGCCCTGTCTGAATATTCTACCCATGTCTTTTGCGCACTCTTCGTTTCCTCGGTGGGCTTGCCTGCCGATAGGACACTATAAAACCTTTTTGTAATTGCAATCAGCGTCAGAAAAACTTTT
>c18e7369ab95d2e627782848dbe7a3da
AAGTCGTAACAAGGTTTCCGTAGGTGAACCTGCGGAAGGATCATTACGTATTTTTAGGCCGGTCTGACCGGTTCTATTTAACCCTGTTTTTTGCGTACCTTTTGTTTCCTCGGCAGGCTTGCTTGCCGGTTGGACATATGAACTCCATTGTTAGCAATCAGCGTCAAAATGAAAAAAATACAATCGTAACAACTTTCAACAACGGATCTCTTGGTTCTGGCAT
>c95cd788b618c6369da69ecb72c6ad00
AAGTCGTAACAAGGTTTCCGTAGGTGAACCTGCGGAAGGATCATTAATGAATAAACCTGGCTGGGTTGTCGCTGACTTCTTGAAGTATGTGCACGCCCGCCATCTTTATCCATCCACCTGTGCACTTTCTGTAGTCTTGGGAAAAAAATTGGCTATACTTCGACAGACTTACTTGTCTGCGGATTGGGAGATTGCTTCTATGCTTTCCCCGTTAGCACAATC
>e5af3765edaecc4118dd37b66c63cc13
AAGTCGTAACAAGGTTTCCGTAGGTGAACCTGCGGAAGGATCATTAGTGAATATTAGGACGTTCAATTTAACTTGAAGTCCGAACTCTCACTCTCTAACCCTGTGCATTTGTTTTGGTTAGTAGGATCTTAGTATCTGAACGCCTCTTCATTTTACAAACACAAAGTCTATGAATGTTTAAATTTTATAACAAAACAAAACTTTCAACAACGGATCTCTTGGCTC
>2b6fe457ab438f79e219f34297a29626
AAGTCGTAACAAGGTTTCCGTAGGTGAACCTGCGGAAGGATCATTAGTATGACCAATGTAATTGGCAGACCAACCTAGTTGTTGGCGTCCCTTTTTTTTTAAACTCCTGTTTTCTCTGAAATCAGTCTGAACTTGTTTATTATTAAACGTTAAAACTTTCAACAACGGATCTCTTGGTTCTCCCATCGATGAAGAACGCAGCGAAATGCGATAAGTAGTGTG
>772298d9636a4bf63a391652cb78a7a3
AAGTCGTAACAAGGTTTCCGTAGGTGAACCTGCGGAAGGATCATTACATTTGCAGTCCCCCATAACTGCGTCGGGGGTTTTGGAGCTTCGGCCCAAGCCTTCGTCTACACCCTTGTCTTTTGCGCACTTATGTTTCCTCGGTGGGCTTGCCTGCCGATAGGACACCACAAAACTCTTTTTAATTTTCAATCAGCGTCTGAAAAAACATAATAATTACAACT
>84427dbc1bfce32d920e0d75f2f05101
AAGTCGTAACAAGGTCTCCGTAGGTGAACCTGCGGAGGGATCATTACTGAGTTTTTAACTCTCCAAACCATGTGAACTTACCACTGTTGCCTCGGTGGATGGTGCTGCTCCCTCGGGGGTGGTGCTGCCGCCGGTGGACAAACTAAACTCTTGTTAATTTTTGGCATTCTGAATCAAATCAAGAAATAAGTTAAAACTTTCAACAACGGATCTCTTGGTTCTG
>d484c1451a23998a049e9b847eea16a6
AAGTCGTAACAAGGTTTCCGTAGGTGAACCTGCGGAAGGATCATTACTGAGTATTTGTCTTTTCAAGACATCTCTCTATCCATAAACTCTTTTTTTTAAAAAGACATGATTTATAACAATTAGTCTGAATGATTATTTTTAAATCTTCAAAACTTTCAACAACGGATCTCTTGGTTCTCGCATCGATGAAGAACGCAGCAAATTGCGATAAGTAATGTGAA
>7efe2520f47bb2e8a5448ea2a3d7c90b
AAGTCGTAACAAGGTTTCCGTAGGTGAACCTGCGGAAGGATCATTACCGAGTTTTCGGGCTTCGGCTCGACTCTCCCACCCTTTGTGAACGTACCTCTGTTGCTTTGGCGGCTCCGGCCGCCAAAGGACCTCCAAACTCCAGTCAGTAAACGCAGACGTCTGATAAACAAGTTAATAAACTAAAACTTTCAACAACGGATCTCTTGGTTCTGGCATCGATGAAGA
>d165b7f4bfc80ab91260a3b0d6ed6108
AAGTCGTAACAAGGTAACCGTAGGTGAACCTGCGGTTGGATCATTAATAAATGATTTGCCAGTTCTCTCTGTTTACAGAGATTGAGCAGGCATTAACCCTTTGTGAACAATTATTGTGCTTGACAACTTTGTTGTCTTGCGCTATAAACCCTATATGATTATCTGAATAAGAGTTAATGAGAAACAACTTTTGACAATGGATCTCTTGGCTCTCGCAACGATG
>df8f0add05c07fd2ca1454f62d6c2dfc
AAGTCGTAACAAGGTCTCCGTTGGTGAACCAGCGGAGGGATCATTACAGAGTATTACACTCATCACCCTTTGTGAACCTTTATAACCTGTTGCTTCGGCGGCGCGGCCTCCGGGTCGTGCCCGCCGGTATCATCAGAATCTCTGTTCGAACCCGACGATATTTCTGAGTGTTCTAAGCGAACTGTTAAAACTTTCAACAACGGATCTCTTGGCTCCAGCATCG
>6c7528ac00e246ef316da9de6b0380d4
AAGTCGTAACAAGGTTTCCGTAGGTGAACCTGCGGAAGGATCATTATCAATTGAAGCGAACCCTTAAAGGTTTCGCGTTCCTTCTTGTATTTAAAACCCGCTCTTTTAAATGTAACATACTTTACGAATGAACGAATGATAAGATCACTTTCAACAACGGATCTCTTGGCTCTCGCATCGATGAAGAACGTAGCGAAGTGCGATAAGTAGTGTGAATTGCA
>6deef4ca20fe7124d27a3e9c0bce78ba
AAGTCGTAACAAGGTTTCCGTAGGTGAACCTGCGGAAGGATCATTACTGTGGGGGCCCCCCGGGGCCTCTGCCGAGATAGCACCCCTTGTCTTTTCGAGCACCAACCGTTTCCTCGGCGGGCACGCCCGCCAACGGGGACCAACCCAAAACCTCAACCGCAGTATCAGAAGTCGAAAACGTACCAAAACAAAAAATCAAAACTTTCAACAACGGATCTCTTGGTT
>a2060f4dbdbfe4d01c1c10c9da845cb6
AAGTCGTAACAAGGTTTCCGTAGGTGAACCTGCGGAAGGATCATTACCGGGTATAGTGGGTACTGAGCCGGGCAACCGGCGCTTTGCCTTACTACCTTCCACCCTCCGTAAACCCGTCCACTTTGTTGGCGTAGGGCGTGAGCAATCCGCCTGCCAGCAAACCTTACAAAACTCTGCTCGAACAGTTACGTAGTCTGAGTAAAAAAATTCAAATAAAAAAA
>f063b772e084a6eccdede074c364c227
AAGTCGTAACAAGGTCTCCGTTGGTGAACCAGCGGAGGGATCATTACTGAGTATCTTACTCTCTAAACCCATGTGAATCTTACCACTGTTGCCTCGGTGGTTGGCTGATCGTCCCCTTTTATTAGGGGTCGACCGGCTATAGCCACCGGTGGACTCTTAAACTCTTGTTTTTAGTGTCTCTCTGAATAACTATAAAAATAAATCAAAACTTTCAACAACGG
>3b5932d7b0794e8918b6e56a786aeea2
AAGTCGTAACAAGGTTTCCGTAGGTGAACCTGCGGAAGGATCATTACCGAGTGGCTTGGCGTCCTGCGAAAGCGGGGTAGCGCCGGTTACCCGACCTTTATGTCATCAGCACCGGACTTGTCGAATTTGGACTTTGTTTTCTTTGGAAGCGAAGGCGAGGACGACGAGGATGGAATGTATATTTCGGCGGAGGTGGTAGGCGTCTCCTTCTTCGGGAGGAG
>53038e1601eb0704a65cc8a8052fe518
AAGTCGTAACAAGGTTTCCGTAGGTGAACCTGCGGAAGGATCATTAGTGAACATAGGACGTCCAACTTAACTTGGAGTCCGAACTCTCACTTTCTAACCCTGTGCATTTGTTTGGGGTAGTAGCCTTTCGGGGCGAATCCCTATTCACTTATAAACACAAAGTCTATGAATGTATTTAATTTTATAACAAAATAAAACTTTCAACAACGGATCTCTTGGCTCTCG
>e4b1b4f52e47b13151b51882cdb34259
AAGTCGTAACAAGGTCTCCGTTGGTGAACCAGCGGAGGGATCATTACCGAGTTTCTACTCTCAAACCCTTGCAAACCTACCTGTAAACGATGCTTCGGCGACCGGCCCTCGGGGGGGCGTCACAAACGGTCGCCGATAGTATTCAAAAATCAATTTTTTTTCAGAGTCTCTGAATGACCTAAAAAAAAACAAATCAAAACCTTCAACAACGGATCTCTTGGTTCT
>1b1110ff12567e5f8aba8b3ab387e4a1
AAGTCGTAACAAGGTTTCCGTAGGTGAACCTGCGGAAGGATCATTAAAAGTAAATATGTATTCGTCATGAATATGCATTTCAAACCCCCCCCTGCGTACATTTCCTGTTGCTTCCTCGAGTCAGTGATCCTCGATCACCTCCAGACGATGCGCGATGCTATCGGTATGACGGAGAGCACTCGAGAATGGTCCACATCAAACCCTTGAATTTTCTATGTCATCTGT
>1f8a3f5319d78bd47b7cd984049dec01
AAGTCGTAACAAGGTTTCCGTAGGTGAACCTGCGGAAGGATCATTAAAGAGTAAGGGTGCTCAGCGCCCGACCTCCAACCCTCTGTTGTTAAAACTACCTTGTTGCTTTGGCGGGACCGCTCGGTTCCGAGCCGCCGGGGATTCGTCCCAGGCGAGCGCCCGCCAGAGTTAAACCAAACTCTTGTTAATCATAACCGGTCGTCTGAGTAAAATTTTGGAATAAAT
>3468069d098dbbb92da3bbd4eaafbf9a
AAGTCGTAACAAGGTTTCCGTAGGTGAACCTGCGGAAGGATCATTACCGATTTTAGCGAACCTTGGTCGCTTTTGACCAAGTTCTCGCGAAACTTGTATTTAAAACCCACGCTTTTTTAAATAATAAAATTATCGTATCATCAATTATGATAAAAAAAAGATCACTTTCAACAACGGATCTCTTGGCTCTCGCATCGATGAAGAACGTAGCGAAGTGCGATA
>69cd7f575b2b6026def16c2127b38450
AAGTCGTAACAAGGTTTCCGTAGGTGAACCTGCGGAAGGATCATTAATGAATAAACTTGGTCGAGCTGTTGCTGGTCCTCCGGGATATGTGCACGCTTGCCACCAATTTTAACCACCTGTGCACTTTTTGTAGACTGGAAACGTTTTCTCGAGGCAACTCGGATTGGGAACTGCCGCGCGAAAGCCGGCTGTTCTTGTGTTTCCCAGTCTATGTTTTCATAT
>9a469604e1b36d6ad94f8d74103fc112
AAGTTGTAACAAGGTTTCCGTAGGTGAACCTGCGGAAGGATCATTAACAAATCCATATTTTATGCCGCAAGGCGTAGATATAAATTCGCTTGGCTGGCGCAAGCTGCCAAGTTGAAAGATTGTGTATATATTTATTATATATATATAAATGTGTGTAGTGTAGACAAGTGTGTGTAAAAACAAAAATAATTGACAACTTTTAACAATGGATCTCTAGGCTCTT
>ed473c4b9221ee0feadb6dc067d4f0cf
AAGTCGTAACAAGGTCTCCGTTGGTGAACCAGCGGAGGGATCATTACCGAGTTTACAACTCCCAACCCTTCTGTGAACCTACCCATCGTTGCTTCGGCGGAACGCCCCGGCCCCTCGAGGCCGGACCCAGGCGCCCGCCGGAGACCCTTAACCCTTCTGTATTTTTCGAGCATCAGCACCATCGTCTGAGTGGCAAACGCAAACAATCAATCAAAACTTTTAACA
>06e814dcda6229008480d9bc7d193f6f
AAGTCGTAACAAGGTCTCCGTTGGTGAACCAGCGGAGGGATCATTAAAGAGTTGCAAAACTCCCAACCATTGCTAAACAACCACTGTTTCTTCGGCGGGTGGCCGCATGGCCGCGCGCACCCCTCTCGGGGGTGACGCACCCCGCCGGAGCACACCAAACTCTTGTCATTATTGATGCTCTGAGTAAAAAACAAAATTATTACAACTTTCAACAATGGATCTC
>09e9987159b548294517559d5d7d0c55
AAGTCGTAACAAGGTAACCGTAGGTGAACCTGCGGTTGGATCATTAACAATTTGGACGCATGGGACAAGGGGTGTGATCCTGCGCAACAGATGCGCTTCGGCGCCATCTGCAGTTGCATCTCCCCTCGTCGCATCGCGCCCGGCTCACCAACCCCAAGTCAGTGAATTCTTCACTGGATTGGGGCGGAACGTGGGGGACCCATTTGTGAACTGTACTGTCTCT
>139954f536c37f419a2ab1b3c36a4c52
AAGTCGTAACAAGGTCTCCGTAGGTGAACCTGCGGAGGGATCATTACAAGTTGACCCCGGCCCTCGGGCCGGGATGTTCACAACCCTTTGTTGTCCGACTCTGTTGCCTCCGGGGCGACCCTGCCTCCGGGCGGGGGCCCCGGGTGGACATTTCAAACTCTTGCGTAACTTTGCAGTCTGAGTAAATTTAATTAATAAATTAAAACTTTCAACAACGGATCTC
>1f6ded8cf4a4867db0751831472bb761
AAGTCGTAACAAGGTTTCCGTAGGTGAACCTGCGGAAGGATCATTACATTCAGTACTTTCGGGGCTGTAAGTCTATATCACTATAGCGTGCCTCTGTCTGAACCCTTGTCTTTTGCGTACTTATGTTTCCTCGGCGGGCTTGCTCGCCGTTGGACAACTATAAAACCTTTTTAATATTCAATCAGCGTCTGAACAAACATAATAATTACAACTTTCAACAACG
>90df4cd8e2a3a02b98b2e217a75de2b7
AAGTCGTAACAAGGTCTCCGTTGGTGAACCAGCGGAGGGATCATTATAGAGTTTACAAAAACTCCCAAACCCATGTGGACATACCTCGAGTTGCCTCGGCAGGTCGCGTCTACCTGGTAGCGTCCTACCCTGTAGGGCGCCTACCCTGTAGTCGCGGGCAAGCCTGCCAGTGGACCAACAAACTCTGTTTACTTTTGAATTCTGAACCTATAACTTAATAAGTTA
>c2b4df33c8334123b90eb337e6119820
AAGTCGTAACAAGGTTTCCGTAGGTGAACCTGCGGAAGGATCATTAATGATTTTTAAAGCGAGTCGAGCGTTAAGCGAGGCTTGCGAAAATATTTAAAACCCCACTCTTTTTAACTTTAAAAAAATAAATCATGATACATGAATTTTGAAAAAAAGATCACTTTCAACAACGGATCTCTTGGCTCTCGCATCGATGAAGAACGCAGCGAAATGCGATAAGTAG
>0909b2b419c6b5ac48c5fc386a2fd303
AAGTCGTAACAAGGTTTCCGTAGGTGAACCTGCGGAAGGATCATTAACGAGTTGAGGGTTTCAGACCCAAACCTCCCATCCTTATGTTGACTTGTACCATGTTGCTTTGGCGGGCCCGTCATTAATTTGACCGCCGGGGAGATTTAATTATTTCCCGGGCCAGTTTGCCCGCCAATAGCCCTAAACTTCAAAACTCTTTGTTAAAAACTTTGAAATTCTTG
>21738e9be4ed23ff1fd7f3bc4351edb8
AAGTCGTAACAAGGTAACCGTAGGTGAACCTGCGGTTGGATCATTAGTAAAACTTTTGGGAACTCTGTTCCTGAACACTGTGTGCACCATTGTCTGTCTCTGGCGGAACCAGGAGGGGTTTGCTGGGTTCTGAGGCTCTGTGCGTCCGGAAACGGGCTGCCGTGAGTTGATGAACTCGGTGAGCTCTCCCTCCGCCGAATGTTTTTGAACCAACCCATGTCT
>3cd76beae8c98c86dd113c1323ea148e
AAGTCGTAACAAGGTCTCCGTTGGTGAACCAGCGGAGGGATCATTACCGAGTGAAAACTCCCAAACCCCATGTGAACCTTACCTATCGTTGCTTCGGCGGAGTCGCCCCGGCGCCCTCGGGCCCGGATCCAGGCGCCCGCCGGAGACCCCAAACCCTCATGTTTTTAGTGGTTTTCTCCTCTGAGTGACACATAAACAAATAAATAAAAACTTTCAACAACGG
>55a723c8d7de813750d2cd8244e2c0b3
AAGTCGTAACAAGGTTTCCGTAGGTGAACCTGCGGAAGGATCATTAGTGAATATAGGACGTTCCATTTAACTGGAAGTCCGAACTCTCACTTTCTAACCCTGTGCATTTGTTTTGGTTAGTAGGATGCTTGCGTCCGAACACCTCTTCATTTACAAACACAAAGTCTATGAATGTTTAAATTTTATAACAAAACAAAACTTTCAACAACGGATCTCTTGGCTCTC
>6a4684cf6fe991cfe86b64f9b5c88ce2
AAGTCGTAACAAGGTCTCCGTTGGTGAACCAGCGGAGGGATCATTACAGAGTTGCAAAACTCCCAAACCACTGTGAACTTACCTTCTCGTTGCTTCGGCGGGTGGCGCCTGCGCCGCCCCTCGCGGGGAGCCCGCCGGAGGATACCGAACTCTTGTATCATTTTGGCCTCTCTGAGTCTTCTGTACTGAATAAGTCAAAACTTTCAACAACGGATCTCTTGGT
>82c67165003c190721d0e5c2c5b2e2d2
AAGTCGTAACAAGGTTTCCGTAGGTGAACCTGCGGAAGGATCATTAATGATTTGGCGAACCTAACGTTAGTTAGGTTTTGCGATCACTTATTTAAAACCCAACTCTTAAATGTATAATTATGTATTTCTTGATAAGAAAAAATAAAGATCACTTTCAACAACGGATCTCTTGGCTCTCGCATCGATGAAGAACGTAGCGAAGTGCGATAAGTAATGTGAATTG
>ef597039927575d2183b6f38ac688ed3
AAGTCGTAACAAGGTTTCCGTAGGTGAACCTGCGGAAGGATCATTACCCAGGAGAGGGGGACTTTAAAGGGACATAACCCGAATACGTGGGGATATAACCCGTCACGTATTTGGGCTATGTCCCTGGAGCCTGCCCACACTCATGTCTTTTGCGTACAACTTGTTTTCCTCGGGGAGGCTACTCTCCAATAGGATCATCATACCAACCCTTTTGTAATTGCAG
>169c6fbbbcbd69c6323462609d69085f
AAGTCGTAACAAGGTTTCCGTAGGTGAACCTGCGGAAGGATCATTATCAATTTTACAGTCCTGGGATGGGGGTAAAAACTCCATCCCATGCTGTTCAACCCTTTGTCTTTTGCGTACTGTATGTTTCCTCGGCGGGTTCGCCCGCCGATAGGACACTTCAAAACCTTTTGTAATTGCAATCAGCGTCAGAAAAACTATAATAGTTACAACTTTCAACAACGGA
>3fe89c82d5d12d90899d8140fa5b73ec
AAGTCGTAACAAGGTAACCGTAGGTGAACCTGCGGTTGGATCATTAATAAAACCTTTGGGAACTCTGTTCCTGAACACTGTGTGCACTATTGTCTGTCTCTGGCGGAACCAGGCGGGTTTGCTTTGGTTTTTGAGACTCTGGGTGTGTCCGGAAACGGGCTGCTCGGAGCTGATGGGACCAGGGTGGACTCTCCCTCCGCCGAATGTTTTTGAACCAACCC
>6d84b49677a7b0e3456264180afa7fca
AAGTCGTAACAAGGTTTCCGTAGGTGAACCTGCGGAAGGATCATTCACAATAAGTGTTTAATGGCACTTGAAATCCATTACCCACCTTGTGTGCAATGTCGGGGGGAGAGTGAACCCTTTTCATGGGGGGAATCTCTTTCCTTTTCATACATACTCGTTCTTTCAGTATCAGTCTACAACCTATTTGGAGTAATAAAAAAACTCGAAATACAACTTTCAACA
>995cbec3de9c547fc6ff6e79f0d03f54
AAGTCGTAACAAGGTTTCCGTAGGTGAACCTGCGGAAGGATCATTACCTAGAGTTTGTGGGCTTCGTGCCTGCTATCTCTTACCCATGTCTTTTGAGTACCTTCGTTTCCTCGGCGGGTTCGCCCGCCGGTTGGACAACACTTAAACCCTTTGTAGTTGCAATCAGCGTCTGACAAAAAACTTAATAGTTACAACTTTCAACAACGGATCTCTTGGTTCTGGCAT
>a5c7cfb75c2fc48fc9b0cc12a7ce795b
AAGTCGTAACAAGGTCTCCGTTGGTGAACCAGCGGAGGGATCATTAAAGAGTTGCAAAACTCCCTACAACCATTGCGAACGTTACCCCATGACGTCGTTGCTTCGGCGGGCCCCGCGCCCGCCGGGGGGACGCCCACACAGGCTCTTTGCAGTTACTGGCCTCTCTGAGTTTGATTTTACCAAATCAGTCAAAACTTTCAACAACGGATCTCTTGGTTCTGGC
>158b5821a4c6a797e0f8c61e83edab51
AAGTCGTAACAAGGTTTCCGTAGGTGAACCTGCGGAAGGATCATTAACGAATAGTGAGGACTTGGCTGTCGCTGGCTTTCCTTCTGGGAAGCATGTGCACGCCGAGTTCAAACCTTTCACTCTTTAACCTCCTGTGCACTTTTGTGGATCGTAGACGGATAAATCTCTCAAAGTAACATTTGGTCTTGGGGTTTGCGCCTAACACGCGCTTTCTCCCTACAATCT
>405028609ffa1c6b514d983516f6d05d
AAGTCGTAACAAGGTCTCCGTAGGTGAACCTGCGGAGGGATCATTACTGAGTTATTACAACTCCAACCCATGTGAACTTACCACTGTTGCCTCGGCGCAGAGGCCTGCTGGAGACTCGTCTCTGGTGGGTGGACGCGCCGGTGGACTACTAAACTCTTGTTAATTTTGGTATTCTGAATCAAAAACTTAATAAGTTAAAACTTTCAACAACGGATCTCTTGGT
>55be5b129eb71804963894466b25a92e
AAGTCGTAACAAGGTTTCCGTAGGTGAACCTGCGGAAGGATCATTATAAGAGTTGGATACTGCGCTCCTCTTCGCGAGGAGCCGTTGCTCTTCGGAGGTGGTGTCCATAAACATTGCACACTGTGAACGGTTGGGCTACTAGCCTACATTTTTCATTTACTCTTGTCATGAACGTCAAATACTATAATATAAAGAAAACTTTCAACAACGGATCTCTTGGCTC
>56a74a1ec205ed700f20e06c7e50c0ed
AAGTCGTAACAAGGTTTCCGTAGGTGAACCTGCGGAAGGATCATTAATGTAACCGGACCTGACCGGTGCCGTAAAACGCATCGGTCTGGGAAGGGAGATATCATACACCCTGTGTTTATATACTTTTGTTGCTTTGGCGGGCCGTCCTTTAAGGCGTCGGCCCCGGCTGATCGCGCCCGCCAGAGGACCCAAACTCTTTTATCAGTGATGTCTGAGTACTA
>58e013972a51b64dc90fdfb88ec60157
AAGTCGTAACAAGGTTTCCGTAGGTGAACCTGCGGAAGGATCATTACAATAAAGGCGTCTTCGGGCGCCGCCTGTCTAACAGGAATTCTTGTATTTTGTACCATTGTTGCCTCGGTGGGCTCGCCCACCGGTATAGGCCCCCTTCAAACTCTTTGCAATTGCAGTATCAGTCTGAAAACAAAAACAATTAATCAAAACTTTCAACAACGGATCTCTTGGTTC
>73f17d2eb7213c5c408e70f4d6553522
AAGTCGTAACAAGGTAACCGTAGGTGAACCTGCGGTTGGATCATTACCAAAGCAGAAGGGCAGTCCAAAAGACGGCCCGTCTACACACAAGTGAACCGTTTATGTCTCTGGTGGGTGCGAGCCCACTGCTCTTGAACCTAGCAGCATTAGTGTCTTATAAAGTAGTTAATCTCAACAACTTTTGGCAACGGATCTCTAGGCTCTCGCAACGATGAAGAACGCAGC
>982fdfc1a467d82777ef1aca9f68fa04
AAGTCGTAACAAGGTTTCCGTAGGTGAACCTGCGGAAGGATCATTATTGAATAAACTTTTCCAAGTTTTTTTCATATTCCCTGTTTATATCAAATACGTTCCTTCCATCGGACAGGTCTTTTAGGACCCTCTAGCTTGAGCAAAATGTTTTTGCTGGGGAGTTGCCGGTGGCGTTTCTAAAAAAAAAAAAAACTTTTTGTTATTATGAAATGTCTGAATATA
>9f27270544e572f374b7020e2fe40505
AAGTCGTAACAAGGTTTCCGTAGGTGAACCTGCGGAAGGATCATTAGTGATATAGAAAATCTATTTTCTAGTCTCTATATACACCCTTTTGTCAACTTATACCTTTGTTGCTTCCACTGGACAGATGGATACGCCTTGCTGCGAGTCCATCCTCTGGCATCCTCACAGATGACAGGGAGTGCCAGTGGAAAGAATACAATTAAAACTTTGTCTTTAGAAAA
>cc2027a3dd2487e48e67b78e54abb8e3
AAGTCGTAACAAGGTTTCCGTAGGTGAACCTGCGGAAGGATCATTACTGAGAGCCCGGTATAGGTAGCCCTAATCAGCTGCCTACATCGTGTGCCTTCTTCTACCCTTTGTTTATGAGCACCTTTTTTTATTCCTCGGTAGGGAGACCTGCCGCTGGAATCATTCTTAAACTCTTGCATCTAGCATTCTAAATTCTGATAACCTAATTAATTATTACAACT
>e8683cf162d02d4b1ff3bf51e0851632
AAGTCGTAACAAGGTTTCCGTAGGTGAACCTGCGGAAGGATCATTACCAATCTTTTAGTGAGCCTGGATTCGTTCATGGTCTCGCGAAATCTTGTATTTAAAACCCGCTCATATAAACTAAAAACATGTAGTAATATGATAATTAAAGATCACTTTCAACAACGGATCTCTTGGCTCTCGCATCGATGAAGAACGTAGCGAAGTGCGATAAGTAGTGTGAATT
>3342c41c179b839d722403568951c03b
AAGTCGTAACAAGGTCTCCGTTGGTGAACCAGCGGAGGGATCATTATAGAGTTTTCTAAACTCCCAAACCCATGTGAACTTACCATTGTTGCCTCGGCAGAGCCTACCCGGTACCTACCCTGGAACTAGCTACCCTGTAGCTACCCAGGAACGGGCTACCCTGTAACGTCCTGCCGGTGGACTTCTAAACTCTTGTTATTTATAGTAATCTGAGCGTCTTA
>436637cafb7bcdace671ce960a1264a5
AAGTCGTAACAAGGTTTCCGTAGGTGAACCTGCGGAAGGATCATTATCATGTTGTATCGGGGGGGCCCTGGTGGAGGGAAAATCTCCCTCCTCCATCGCCTCTGTCTGATTCTACCCGTGATTTTTGCGTACTCACTGTTTCCTCGGCAGGCTTGCCTGCCAGTAGGACCCCTTTTACAAACCTTTTGCAATTGCAATCAGCGTCAGATCAAACTTAATAGTT
>486dd5a7a4daa664fb0ad02f6588da6c
AAGTCGTAACAAGGTCTCCGTTGGTGAACCAGCGGAGGGATCATTACCGAGTTTTCAACTCCCAAACCCACTGTGAACATATACCTTTGTTTTCGTTGCCTCGGCGGTTCGCGCCGCCGGGTGACACCTAAACCCTGATTTAATTACAGAAGTCTTTCTGAGTAAAAACATTCTAAATGAATCAAAACTTTCAACAACGGATCTCTTGGTTCTGGCATCGA
>520f8f9338239bb992e9ce3728163d1a
AAGTCGTAACAAGGTCTCCGTTGGTGAACCAGCGGAGGGATCATTACCGAGTCTTTACAACTCATAACCCTTTGTGAACCATTATACCTAGTTGCTTCGGCGGCGCGCCTCCGGGCGTGCCCGCCGGCCAATTATAGTCTCTTAGTTGTGAATCGACGTTACATCTGAGTGTTCTAAGCGAACTGTTAAAACTTTCAACAACGGATCTCTTGGCTCCAGCAT
>55324ffe4dd13317d55c41d4e0b10301
AAGTCGTAACAAGGTAACCGTAGGTGAACCTGCGGTTGGATCATTAATAAATTTTGGAAATTTCAAATTTCCGAACCTTGTGTGCACCTGTATCTGTCTCTGGCAGGGTTCAACTGGGATTTGAGCCAGGGTTTAATCGCCCTGAGTGGGAATCCTTGCCTGCCGAAAGGCACCCGGTTTCATCCGGGCGCCTTGTTAAAGAACCATTGTGTTTGTTGTATTT
>b04840795ff9b3c86b996984429a6cea
AAGTCGTAACAAGGTCTCCGTTGGTGAACCAGCGGAGGGATCATTACAGGACGTCACACTCCCGTAATACCATTGTGAACCCTACCTATCGTCGTTGCCTCGGCGGCCCTCCGCCTCCCTCCCGGGGGAAGGCGGCCCCGCCGGCGGCCCCATTACTCTCTGTTTCCACGCGTTGGCATCTCCGAGTACTATACAAACGAGTCAAAACTTTCAACAACGGATC
>c9b2b57eb1bcc47bb2838965d6e909b1
AAGTCGTAACAAGGTTTCCGTAGGTGAACCTGCGGAAGGATCATTATTGAATTAAACTTGAAACGGGTTGTTGCTGGCTCTCCTCCTTGGAGTTGCATGTGCACGCTTGTTTTTTTCTTAATTTCTCCAACTGTGCACGAATTGTAGACCTGGTCTATGTTTTTCACAATCTCTGAATGTATTAGAATGGCTGGGAACAAAAAATATACATACAACTTTCA
>ff56645d87c35a71c3f3cd706b8df85d
AAGTCGTAACAAGGTAACCGTAGGTGAACCTGCGGTTGGATCATTAGAAAATTTTGGAGCATCCGCTTCAGAAACACTGTGTGCACCGTTTTCTGTCTCTGGCAGGACCAGGGAGCAGCAATGCTCTCCCCTGCCAAAGGAGTGGGGAGCTGCCCTCGGGTGGCTTTCGCTTCTGATTTTGAACAACTCTTTGTCTTTTTTAATTTGTCTGAATCATTCTTC
>020e534bf5f297eb2a6ebc327f903ce0
AAGTCGTAACAAGGTCTCCGTAGGTGAACCTGCGGAGGGATCATTAACGAGTAAGGGTCTTCCCGGCCCGATCTCCCAACCCTTTGTCTACTCGACCATCGTTGCTTCGGCGAGCCCGTCCTCACGGACCGCCGGAGGGCCCTCGCGCCCTCTGGCCCGCGCCCGTCGACAGCCCCCACATTTAAAATCTTAACTAAACGTGTCTTGAATCTAAGTATTATT
>37aa5ee8122d6a27c80c2d90eeeef295
AAGTCGTAACAAGGTCTCCGTTGGTGAACCAGCGGAGGGATCATTACCGAGTTTACAACTCCCAAACCCAATGTGAACGTTACCAAACTGTTGCCTCGGCGGGATCTCTGCCCCGGGTGCGTCGCAGCCCCGGACCAAGGCGCCCGCCGGAGGACCAACCAAAACTCTTTTGTATACCCCCTCGCGGGTTTTTATATCTGAGCCATCTCGGCGCCTCTCGT
>98f6391fd1d34a30dfd372a5f575091c
AAGTCGTAACAAGGTTTCCGTAGGTGAACCTGCGGAAGGATCATTAGAGAGTGATCTGGTTTTGCCGAGAGGCTGAGACCGGTTACCCGACCTGATGTCATGTGTTTTTGTGCGCTGTGAACGCTGTGGCTGTGCTGGAATGGCGTAGCCACGGCGTTTTGGCGACAGCAAAACTTCGGCGGAAGCGGCGACAGTCGATTGACGGTAGCCCGCCGCCGGCC
>b7d4848041578e242c83f12086d16d16
AAGTCGTAACAAGGTTTCCGTAGGTGAACCTGCGGAAGGATCATTACCGATTTTTAGCGAACCTGGTCGCTTTTTTGACCAAGGTCTCGTGAAATTTGTATTTAAAACCCACGCTTTTTTAAATAATAAGATTATCGTATCATCAATTATGATAAAAAAAAGATCACTTTCAACAACGGATCTCTTGGCTCTCGCATCGATGAAGAACGTAGCGAAGTGCGA
>c834d6d5f2c10482d48224b1f94ce00a
AAGTCGTAACAAGGTTTCCGTAGGTGAACCTGCGGAAGGATCATTCGTAATAAGTGTTTTATATGGCACTTTAAAAATCCATATCCACCTTGTGTGCAATGTCGGCCTGATCACATCCAGCAAAATGGGTGTGTGAAAGGTTTCATTTATCCACATCAAATGGTTTTTCTATCTAGTCTTTTACATTGAGTAAAAAACGAAACTCAAATACAACTTTCAACA
>dffc6f2984055625e5f46c185cff1f0e
AAGTCGTAACAAGGTTTCCGTAGGTGAACCTGCGGAAGGATCATTACAGTGTCGGCACGGCGGCCTCCGGGTCGCCCGCTACTGACCACCCTTGTCTACCTTAACCACTGTTGCTTCGGCAGGCCGGGCGCCCCCGCGAGGGGGTGGCACACCTGAGGCCCAGGCTTAACCGCCGCTCAGGGCAGCGCCTGCCGGAGGATTAGTTGAAACTCTTTGCTGATTAGT
>e4c6fdf3dd43598bd6854761c65a9725
AAGTCGTAACAAGGTTTCCGTAGGTGAACCTGCGGAAGGATCATTATTGAATTGTTTGTTTGAATTGGCTTAAAACCCCAATTCAGCATCCATATCCATAACACCTGTGCACTGTTGGACGAACTCGACTCTCTGGGTCGTGCAAGTCCACTTTTACACCAAACAATTTGTAACAAATGTAGTCTTATTATAACATAATAAAACTTTCAACAACGGATCTCTTGG
>0219e6d6f19db3dcd2e12863e6b013a0
AAGTCGTAACAAGGTCTCCGTTGGTGAACCAGCGGAGGGATCATTACCGAGTTTACAACTCCCAAACCCAATGTGAACATACCTCAAGTTGCTTCGGCGGGAACGCCCCGGCGCGCCCTCCGACCCTCCCGTCCGCGGGGGGATCGGGGAGCCTAGCCCGGACCCAGGCGCCCGCCGGAGGTACCTAAACTCTTGTCTTCAGTATATTCTTCTGAGTGGCAAA
>0d04c87a44109d749d97c21d3857ec09
AAGTCGTAACAAGGTCTCCGTTGGTGAACCAGCGGAGGGATCATTACCGAGTTTACAAACTCCCAACCCTATGTGAACCTTACCTATCGTTGCTTCGGCGGGCTTAGCCCCCGCGCCCTCACCGGCGCCGGGAGACAGGCGCCCGCCGGGGACCCCAAACTCAATGTTTTTCATGCAGTATTTCTGAGTGGCAAACGCAAAAAATAAATCAAAACTTTTAACA
>235d3357eaf78bfc7070e2a91d21e487
AAGTCGTAACAAGGTTTCCGTAGGTGAACCTGCGGAAGGATCATTATCCATCCAAAACCAGCTGCGGTCGCGGCCCCACGCTTACCCGTGGCGGTACGCGCCGCACGTCTGCACCCTTTTTTTACGAGTACCTTCGTTCTCCCTCGGCAGGGCAACCTGCCGTTGGAACCATACAAAACCTTTTTTTGCATCTAGCATTACCTGTTCTGATACAAACAATC
>30db43ffd5018f1a99a22c7a897cc891
AAGTCGTAACAAGGTTTCCGTAGGTGAACCTGCGGAAGGATCATTACTGCTTGCTCATGGCCGCCTGGAGTTCTGCTCCGGCGCGGTACGGCAACACTACCCTTGTCTATACATACCTTTTGTTATTTCCCTCGGCGGGGTCACACCCGTCGATGGGGACACTATAAACCCTTGTATCTTAAGCATCAAACTTCTGAAACAAAACAAAATAATCACAACTTTCAA
>40a4b01326f5ba911799dfbe6d036fcd
AAGTCGTAACAAGGTTTCCGTAGGTGAACCTGCGGAAGGATCATTACCGAGATAGGGTCCTCCGGGCCCGGACCTCCAACCCTTTGTCTACCGTACCTTTGTTGCTTTGGCGGGCCCGTTGGGGAAACCCACCGCCGGCGTTGAGCCGGTGAGCGCCCGCCGGAGGCCCTTGAAACTCCGTCTGCCGGTGTCGTCTGAGTGCCATATAATAGTTAAAAACTT
>62c63a5b001f336a73463da5356652aa
AAGTCGTAACAAGGTTTCCGTAGGTGAACCTGCGGAAGGATCATTAAAGAAATGCGGCGGAGGGGCCCCAAAAGGCCCCCGAGCCAACACGTTCTACCCTGTCTTTTCGATACCTCTACCTCCTCCCCGGCCCCCGGGCCGGGATGGCTACTTCGAAAAAACCTTTGCAGTTTACAGTCAATTCAGTATTTTGTAACAAAATTACAACTTTCAACAATGGATC
>979bbce87755c35fae7cd6fd111a85f0
AAGTCGTAACAAGGTAACCGTAGGTGAACCTGCGGTTGGATCATTAACAAATTGATCAGGCTGGGCCTCAATGGCCAGGCCGGAGTTTCTCTCGCGAAAGCGGGCCAGAAACCCAAACTCTCTTGTGAACCGTTTTCTGTCTCTGGCGGTGGGGCTTGTAAGGCAGTCGTCTTTGGCGGCTTGCTTTTTCAGCCTGTCAGCAACAATTGAACATCTTTTGGG
>e1f8abec0c6dbee644ab508503642824
AAGTCGTAACAAGGTTTCCGTAGGTGAACCTGCGGAAGGATCATTATTGAATAAATCTGATGTGGTTGTAGCTGGCTCTCAGGAGCATGTGCACGCCCGTCACCTTTATCTTTCCACCTGTGCACACACTGTAGTCCTGGATACCTCTCGCTGTAAGGCGGATGCAGAGGCTGCCACGCTTTCGAAAGGAGGTTGGCTTCCTCTGAATTTCCAGGTCTATGATTT
>f7378ac6b57c4efb492cc5ea4a14a7e9
AAGTCATAACAAGGTTTCCGTAGGTGAACCTGCGGAAGGATCATTAATGATGCCCTCGACGTCTTTGTTGACTGGTAGGGTTTGGGTCTGGCCTCTGGCCGACTCTCATCTAATACACCGTGAACTGTGGCTCCGGCCATCTTTACACAAACTCTTAGTAATGAATGTATTATCATAACATAATAAAACTTTCAACAACGGATCTCTTGGCTCTCGCATCGA
>277fc71824a0b242e133f17e58d69db1
AAGTCGTAACAAGGTTTCCGTAGGTGAACCTGCGGAAGGATCATTATCGAATTGTAAGGACTTCAGTTGTCGCTGGCTCTCTCTGGGAGCATGTGCACGCTGGGTTCAAACTCTTCAACTTTAACCTCCTGTGCACCTTTTGTGGACTGTGGTCAGATAACTCGTCGAGGTCACACTCGGTCTTGCAGGTTGCGCCTCATCCGCGCTCTCTGCTGCATCTG
>461965e6e15ce4edd46acb03bf767590
AAGTCGTAACAAGGTTTCCGTAGGTGAACCTGCGGAAGGATCATTACCGAGTGGCACGAATTCCGGTCGTTTGAGACTGGGAGGCTACCCGACCTTTTGTCATATTCTGTCGACCGGGGAAGCTTCGAATTTGGGTTCGAGGATGCCGGACGAGCCAAAACTTCGGCGGAAGAGGTAGGCATGGACCTGCCCGCCGCCGGCCGCAGAACAGCACAGATTCTTGAA
>97e7774f19aa66211161760abc9ca42b
AAGTCGTAACAAGGTTTCCGTAGGTGAACCTGCGGAAGGATCATTAATGGATTACAGGGGGTTGATGCTGGCAGTTTAGCTGCATGTGCTCACTCTTCTGGTTTATTTACACCTGTGCACTTAATTTTTCAAAGGGAGGGTAGAACCTGCCTTTGGAACTTATAAACCCCTTGTATTGAAACAATGAATGTTTATCTGCCACAAGGCGAATTTTAATACAA
>d5528e062238758087b1254adc407d7e
AAGTCGTAACAAGGTTTCCGTAGGTGAACCTGCGGAAGGATCATTATCATATTTTATCGGGGGGTGCCTGGTAGAGGGAAATCTCTCTCTTCCATCGCCTCTGTCTGATTCTACCCATGATTTTTGCGTACTTACTGTTTCCTCGGCAGGCTTGCCTGCCAGTAGGACCCCTTTAAAAACCTTTTGTAATTGCAATCAGCGTCAGATCAAACTTAATAGTT
>d5dc8eb3e2b126a119e41182f87c5604
AAGTCGTAACAAGGTTTCCGTAGGTGAACCTGCGGAAGGATCATTAAGAGAATGAGGAATGAATGTTTGCAAGCAATTAGCTCGACCAGAGCTAAGGGTCGCGCAGCGACTGTAATCTTATCTTACTGGTGACTTACAACGTAACCCTAATACATGAGCACCTTGCCGCAATGGATCTCTCGGCTCTTGCATCGAAGAAGAACGCAGTCCATTGCGAAAAG
>f971d4310051ba7a70cd767ccfa259bb
AAGTCGTAACAAGGTTTCCGTAGGTGAACCTGCGGAAGGATCATTATCAATTCCTTGAAAAGTTGGGTATCCCCTAGCTTGGATAGGTTTGACATTGCCCCTGTTTTTTGCGCACTTGTGTTTCCTCGGTGGGCTTGCCCACCGTTAGGACCAATCTACAACCTTTTTAATCTTCAATCAGCGTCTGAATAAACTAAATAATTACAACTTTCAACAACGGATC
>7bc1c976d2661ccb06e79c466132c402
AAGTCGTAACAAGGTTTCCGTAGGTGAACCTGCGGAAGGATCATTAACGAGTTAGGGTTGGCCCCTCGCGGCCGCCCGAACCTCCCAACCCTTGTGTCTACCAAACCCAATGTATGTTGCTTCGGCGGGCCGGTTTCCCCGTCACACGGGAGACCGCCGGGCCTCTTGCGCCTGGAGCGCGCCCGCCGACGGCCCACACCAAAACTCTTGAACCAAAACAGTG
>88440d0557346f16aef3048006ef0d47
AAGTCGTAACAAGGTTTCCGTAGGTGAACCTGCGGAAGGATCATTAACAATGCTTCGGCAGTGCTTTAGGGCTTTCTTGCAAGGCCCAGGGTGAGCACCGATCACTCTAACAACCCCTATGTATGATGCACTGAGCACATAATGTCTATGACAACTTTTGACAACGGATCTCTTGGCTCTCGCAACGATGAAGAACGCAGCGAATTGCGATAAGTAGTGTGAA
>a2c2971d5deca8fdc4fc5474e4e23106
AAGTCGTAACAAGGTAACCGTAGGTGAACCTGCGGTTGGATCATTAACAAAATTAGAAGGGTTGTCCAAAAGATGACCATTTCTAGACCAAATGTGAACAGTTTATGTCTCTGGTGGGTTAAAATATTAGAAGGCTAATATATCGTTAGTTAGCTAATAGGCCTTTAGGTCACCCACTGTTAACCTAACTTAATAATTTAAAGTGTCTTAATGTTTTTTAAAA
>b76f7b7586ab651c7aa5c614e03d9d27
AAGTCGTAACAAGGTTTCCGTAGGTGAACCTGCGGAAGGATCATTAATTGGACAGAGAGGTTGCCCTGGCGCGCCGGTTCCCGGTGCCTGGGGTGGTCTTGCTGCGCCCACCCACATCCGTGTCTTTGGTGGATTGTCTGTTTCCTCGGCGAGCTCGCTCGCCAATGGGGACCAACACAAACACTTTGTAGTTGTAGTTGTACTGTCAGTAAACAAACCTATT
>db8539b26b9c6b954c35d2bcf7b500a7
AAGTCGTAACAAGGTCTCCGTTGGTGAACCAGCGGAGGGATCATTACAGAGTTGCAAAACTCCCAAACCATTGTGAACGTTACCTTTATCGTTGCTTCGGCGGGCGGCGCCCAGCGCTCCCAGGCCCCCTCGCGGGGCGCCCGCCGGAGGTTATCTAACTCTTGACAACTGTATGGCCTCTCTGAGTCTCTATACTTAATAAGTTAAAACTTTCAACAACG
>fb3e9ab102ae544632b26a184b41dad7
AAGTCGTAACAAGGTCTCCGTTGGTGAACCAGCGGAGGGATCATTACCGAGTTTTCTACTCAAAACCCTGCGAACCTACCTGTCCGATGCTTCGGCGACTGGCCCTGGGAGGGCGTTCAAAACGGTCGCCGATAGTATTCAAAATCTCTGTCAGAAGTTCTCTGAATCACAAAAAAAACAAATCAAAACCTTCAACAACGGATCTCTTGGTTCTGGCATCGA
>0bc442285c652b11f68330581f320d18
AAGTCGTAACAAGGTTTCCGTAGGTGAACCTGCGGAAGGATCATTACCGAGTATGCCCTTCTGGGCGGACCTCCAACCCACTGTATACTACTTTTTGTTGCTTTGGCGGGCCCGCGCAAGCTACTGGCTTCGGCTGGTAAGTGCCCGCCAGAGGAAACTAAACCCTAACAATTTTTGTTTTGTCTGAAAAAAAGTAAATATTTAAAACTTTCAACAACGGATC
>3524ad898b99eb6c80807192ec0cb19f
AAGTCGTAACAAGGTTTCCGTAGGTGAACCTGCGGAAGGATCATTACCGAGTTAGGGTAGTCACTCACTGCCCGACCTCCCAACCCTGTGTCTACCACACTTTGTCGTTGCTTCGGCGGACCGGTTGACCAACTGGTCATGACCGCCGGGGGCTGGCTCTGTCACCCCTGGAGAGCGTCCGCCGATGGCCCAACCACAAACTCTTGTACCGAAACGTGTCG
>6ab999368985f34b6fdd56483f1dca59
AAGTCGTAACAAGGTTTCCGTAGGTGAACCTGCGGAAGGATCATTGCTAAAACACTTTGCTTTAAATCCTTTTCGGAGGATTTAATGATCCCCCAAAACACCCTTTGTGCACCGTTGGACCGATGACCGGTCATACAGTCACATTACTTTCGGGCCCAGATTTTATTTGGGCCCAAAGGTGTTGTGATCATTGGTGACCTGTCCCATTTATCAAACTCCCA
>adff3ef8a94f3b88e7b2d356f5a0487e
AAGTCGTAACAAGGTTTCCGTAGGTGAACCTGCGGAAGGATCATTAAAACAAATTGTCTTTTATGATTATTTCAACCACTTGTGAACCAAAAAAACATACGCTTCGGTAGCAAGCTTGTTGCCTTTTACTGGGCTTCAAGCTGTCAGCCTGCCGGCAGCACTTAAACCAAACTTGTTTTAAAACATTGTCTGAACAAAACCATTTTCGAATGAAAATTAAAA
>d7cdbf382979c18f38d8f178bf3a7446
AAGTCGTAACAAGGTAACCGTAGGTGAACCTGCGGTTGGATCATTAAAAAATATTTGGTCTCGTGCCAAATCAACATCTGTGTGCACCATTGTCTGTCCTTGGCAGTTCGAGTTGCCTTTCCCGGAGCTCAACACTCTGGGATCGGCCTACCTCCCGCCTCGTGCGGGGGGTTGGGCTGCCGCCTTTTTTATGAAGAACCTTTTGTTATTTTTTGTCTGAAC
>fc85d51997f820dbb5bd8169553ed816
AAGTCGTAACAAGGTCTCCGTTGGTGAACCAGCGGAGGGATCATTACCGAGTTTACAACTCCCAAACCCAACTGTGAACCTTAACCTCTCGTTGCTTCGGCGGGAACGCCCCGGCTAGCCCGGACCCAGGCGCCCGCCGGAGACCCCTCAAACCCATGTTGTCTCGTTTGATATCTGAGTGAAAACGCAAAATAAAATCAAAACTTTCAACAACGGATCTCTT
>12680cca9413af5c884bf3fec1405117
AAGTCGTAACAAGGTAACCGTAGGTGAACCTGCGGTTGGATCATTACAAAATTGGTTTTATACCAAACTTTTTGTGCACTATATCTGTCTCTGGTGGCTCTCGTGCTGAGAACTTCCAACGGTTCTTGGCCTGCTTAGTTGCTGGGTCACCAATGGTGGGCTATTACTTTGATGGCCCATTAACAACATTTAATTTACATATTGTCTGAAACTTCACTTACG
>1ead1d97fdb0c2c44e1145b206bed8d8
AAGTCGTAACAAGGTTTCCGTAGGTGAACCTGCGGAAGGATCATTACAGAGAAATTGCCCTTCGGGGTAGATCTCCCACCCTATGTTTACATTACCTTTTGTTGCTTTGGCAGGCCCGTCTTTTGACCACTGGCTTTGGCTGGTCAGTGTCTGCCAGAGGACCCATAAACTCTTGATATTTTTGTTGTCTGAGTAAATACATAATAGTTAAAACTTTCAACAA
>2be86fdbd315a58e62ccad2b23aa5c52
AAGTCGTAACAAGGTCTCCGTTGGTGAACCAGCGGAGGGATCATTACCGAGTTTTCAACTCCCAAACCCCTGTGAACATACCTATCGTTGCCTCGGCGGGAAAGCCCCGGGCGCCGGCCTCACGGCCCCGCACCGGTATCAGGCGCCCGCCGGAGGACCAAACCAAACTCTTGTATTCCAACGAATCCTCTGAGTGATTATAAGCAAATAAATCAAAACTTT
>62dfe83efabb34c004b2e90951890384
AAGTCGTAACAAGGTTTCCGTAGGTGAACCTGCGGAAGGATCATTATTGAATAAACTTGGTTGGGTTGATGCTGGCTCCTAGGAGCATGTGCACGCTCATTCCATTTTTAACCACCTGTGCACCTTGTGTAGATCTGAACAACTCTCGGGGTAACTCGGTTAGAGGATTGCCGTGTGTAAAACCAGCTTTCCTTGAGTTCAGATCTATGTCTTTATATACT
>76a153b3b2f0568265a29e68adba16a0
AAGTCGTAACAAGGTTTACGTATGGAAGGATCATTTCTCGGCAGTAATCTGAAATATATGGTTAATTTTAGATGTGCAATAATATTATTTCGCGAAAATCTTTAATGATATTCTACCAAATTTTGATGCATACAGTCAAAGCTGAGTGCGATTAATACCCATATTTTTGAACATTACCTCAAATCAGGCAGGAGTACCCACTGAACTTAAGCATATCAATAAG
>7ba91c471901d37ab2c386f64b34d9d3
AAGTCGTAACAAGGTCTCCGTTGGTGAACCAGCGGAGGGATCATTACGAGAGTGTCACCACTCCCAACCCATTGTTTACCTACCCGTCCACCGTGCTTCGGCAGGCAGTCCTGTGGGACAGGGCCTCGCCCCCTCCGGGGGGTGCCTGCCGCTGGCCAACCAAAAATTCTAGCTGTTTTTTGTAACATCTGAGTCTTCCACAAATAAACAAAACTTTCAAC
>7d5cbbe496a048a31b41174ecb2ce6d6
AAGTCGTAACAAGGTCTCCGTTGGTGAACCAGCGGAGGGATCATTACAGAGTTGAAAGACTCCCAAACCATCGCGAACGCTACCCCTATCGTTGCTTCGGCGGGCGTTATCTCCCCAACCGACCCCTCGCGGGCGGGCGGGGGGAGCCCGCCGGCGGCACCCTAAAACTCTTGTTTTTACCACTGGACTTCTCTGAGTATACTGTATCAAAATCAGTTAAAACTT
>85ebc99c1e89cf8e6140732f3ba81924
AAGTCGTAACAAGGTTTCCGTAGGTGAACCTGCGGAAGGATCATTACCTTTCAATGCAGCAGAGCTGGGACGGTTGAGTATCTCGCCTCCCAGCCCTGCCTGTGTTCTACCCTTGTTTCTCTTATACTATTATTTCCTCGGCGGGCTTGCCTGCCGAGTGAAACCACCTATAACCTATTTAATTTTCAATCAGCGTCTGAAAACTATAATAATTACAACTT
>b58831d0651ff43715468fd15be87f6d
AAGTCGTAACAAGGTCTCCGTAGGTGAACCTGCGGAGGGATCATTACACAATAACATATGAAGGCTGTACGCGGCTGCGCCCTCGGGCCAGTTGGCTGAGGCTGGAGTATTTATTACCCTTGTCTTTTGCGCACTTGTTGTTTCCTGGGCGGGTTCGCCCGCCACCAGGACCACATGATAAACCTTTTTTTATGCAGTTGCAATCAGCGTCAGTACAACAAATGT
>c823ffc630d71cf6f7bf04e0edd187a7
AAGTCGTAACAAGGTAACCGTAGGTGAACCTGCGGTTGGATCATTAGAAAATTCTCGAAGCAAACGCTTCAGAAACACTGTGTGCACCGTTTTCTGTCTCTGGCAGGACCAGGGAGCAGCGATGCTCTCCCCTGCCAAAGGAGTGGGAGCTGCCTTCGGGCGGCTTCCATTCTGATTTGAACAACCCTATGTTTGTTTTAATTTGTCTGAATAATTCTTCACC
>d6a29c6571b725b6ad6682c3f5c6b56e
AAGTCGTAACAAGGTCTCCGTTGGTGAACCAGCGGAGGGATCATTACCGAGTTATCAAAACTCCCAAACCCATGTGAACTTACCTCTCGTTGCCTCGGCGGTAGCCCCGGCGCCCTCTGGCGCCGGAACCAGGCGCCGCCGCAGGACCCCGAAACTCTGTCTCAGTGGAGCATCGTTCTGAGTGAATATTCTAAATCAATCAAAACTTTCAACAACGGATCTC
>ec91ea09256b379017deaf8e60c90db6
AAGTCGTAACAAGGTTTCCGTAGGTGAACCTGCGGAAGGATCATTACATGGCGGAGAAGGTGGGCACCTGGCCAAAAAAACTCCAGGTTGTGATGCCTTCACGCTCTTCCACCCTTGTCTATTTGCACCTTTTTGTCGTTCCCTCGGCGGGTTTCGACCCGCCGGCGGTACCCATTGAAAACCCTTTTTGCAGTTTAGCATCCAATTCTTCTGATCAAAATAT
>f49ed82b85df782740edb7085be315d6
AAGTCGTAACAAGGTTTCCGTAGGTGAACCTGCGGAAGGATCATTAATAAAAATACTGTGACCCATAAGGGTCTAATGTATCCACCCTTTGTGAAACTTCTAATTTTGCTTCGGCAGCACTCTCAGTGGATAACTCTGCTGGCGGGGTAAGGCTGTCAGAAGACCCAATAAAACTAGTTTGATGAAATGTCATGCAGTCTGATAACCATTCTTTGAGAAATCAAA
>ff211c770136f99730d2fc1aa74fb0fe
AAGTCGTAACAAGGTTTCCGTAGGTGAACCTGCGGAAGGATCATTATGAATCAGTAGCTTGCTACTATGCTGGGGTAGACGGGAAAGTCCTAGCTGAAAAGCTAGAGTGCCGGTACCTGTACCCCTATCATACCCTTGTCTTTTGAGTACTTATGTTTCCTTGGTAGGCTTGCCTGCCAAAAGGACAAACTTGAAACCTATTTAAATATCAATCAGCGTCTGA
>006e8f55204ae563136d74a1957a39fd
AAGTCGTAACAAGGTCTCCGTTGGTGAACCAGCGGAGGGATCATTACCGAGTTTCTACTCTCAAACCCTTGCAAACCTACCTATAACGATGCTTCGGCGACCGGCCCTCGGGGGGGCGTCACAACGGTCGCCGATAGTATTCAAAAATCTATTTTTCAGAGTCTCTGAATGACCCTAAAAAAACAAATCAAAACCTTCAACAACGGATCTCTTGGTTCTGGCATC
>04b96d5037caec452b95b21f4dca2731
AAGTCGTAACAAGGTTTCCGTAGGTGAACCTGCGGAAGGATCATTAAGAATTGATAATATTTGTGAATTTATTACAGCAAACAATAATCATACAATCAAAACAAAAAAATCAAAACTTTTAACAATGGATCTCTTGGTTCTCGTATCGATGAAGAACGCAGCGAAACGCGATATTTCTTGTGAATTGCAGAAGTGAATCATCAGTTTTTGAACGCACATTG
>20e4b810c969854cad9a2d2c157ed2b3
AAGTCGTAACAAGGTTTCCGTAGGTGAACCTGCGGAAGGATCATTACCGAGTTCACGGGGTTCCTTCTCGGGCCCCAAACTCCCCACCCCTTGTGTACATCACCTTGTTGCTTTGGCGGGCCTGCGCCCCAAGAAGGCGCTGCCGGCTCTGCCGGCCCGCGCCCGCCGGAGGACCCTCAAACCCCCGTCTTTATCGTCGCCGTCTGAGCTTAAAACAAAACAA
>296a4bbec64e7756a91499488e322fa0
AAGTCGTAACAAGGTCTCCGTTGGTGAACCAGCGGAGGGATCATTACCGAGTTTACAAACTCCCAAACCCCTGTGAACTTATACCACAAACGTTGCTTCGGCGGGTTTTACGCCCCGGAACGCCGCCCCCTCAGGGGACCGGCACCGGATCCATGGCGCCCGCCGGAGGACCCAAACTCTTCTGTATTTTACAATGCATGTCTGAGTGGATTTAATATCAAA
>2bdc801526aa7d0b6395db521797eaee
AAGTCGTAACAAGGTTTTGTTGGTCCTTCCACAGGTGAACGCCACAACGGAAGCCTTTGCCGCCAGAAATGGTGCATATACCGCGACTCTAAATAAGTAAGTATATCAAGGGCAAGTCATGTCCTCTAATGGTTATGGCAACGCTGTCAAATTGCGGCGAGTCCCTAAAGACCCGTGCGACCAAGCGCCATCCGAAAGGGTGGCGTGGCCGAGTTAGCAGC
>54efb7bda6b0cd50ae8db0be90105c53
AAGTCGTAACAAGGTTTCCGTAGGTGAACCTGCGGAAGGATCATTAAAAGATTAAGAATCGTATATTCTTAAACCCATTCTGAGTACTTGAACTTGTTGCTTCCGTGGGGAGCATGAGCATATGCACTTGCACCTGCGCCTGTAGGTATCCCACGGAAGATATTCATAAATCCAGTATTTTTGTGATATTAGTCTGAACATGTTTATTCAATAAACGTTAAA
>684a30b1a301c7ddb3c2c160e48d7ff8
AAGTCGTAACAAGGTAACCGTAGGTGAACCTGCGGTTGGATCATTAGAAAATTGGAGCTCTCCGCTTCAAAAACACCGTGTGCTCTGTTTGCTGTCTCTGGCAGGTTCGAGGTCGGGGCCTTGGTCCCGATCTCCCTGCCGCGGGAGTGGGTCTGCCTTCACGGGCAGATGCCTCCCCTGATTGAATAACTCATGTTTGGTTTGTCGAGTCTGAAGTATTC
>8fef995147f87e0606c67e05d99332e2
AAGTCGTAACAAGGTAACCGTAGGTGAACCTGCGGTTGGATCATTAAAAAATTTTGGTCTCGTGCCAAAACAACCTTTGTGTGCACCATTGTCTGTCCTTGGTAGTTCGAGTTGCGTCCTGGGAGCTCAACACTCCGATTTCGGGACGTCTACCCGAGCACTCACGGTTTCGTGGTGTTCGGGTTGGGCTACCGCTTTTTTGAACAAACTTTTTTGTATCTG
>9fedc1ab6cbbea7c14de3d1f2594156b
AAGTCGTAACAAGGTCTCCGTTGGTGAACCAGCGGAGGGATCATTACCGAGTACTACACTCATAACCCTTCTGTGAACCTTTATAACCTGTTGCTTCGGCGGCGCGCCTCCGGGCGTGCCCGCCGGCATCATCAGAATCTCTGTTCGAACCCGACGATACTTCTGAGTGTTCTAAGCGAACTGTTAAAACTTTCAACAACGGATCTCTTGGCTCCAGCATC
>d9ee2f305e4e8ee88218ed2980781987
AAGTCGTAACAAGGTTTCCGTAGGTGAACCTGCGGAAGGATCATTAATAAACATACTGTGACTCGTAAGGGTCTAATGTATCCAACCCTTTGTGAAACTTCTATTTTTGCTTCGGCAGCACTCTCAGTGGATAATACCTCTGGCGAGGTAAGGCTGTCAGAAGATCTAATAAAACTAGTTTGATGAAATGTCATGCAGTCTGATAAACCATTCTTTGAGAAATCA
>e690236c0ec7e5cded0da2e2c8b59805
AAGTCGTAACAAGGTTTCCGTAGGTGAACCTGCGGAAGGATCATTACTGAACTGTCGACATGAGCTGTTGCTGGTCTCCAAACGGGACATGTGCACGCTCTGTCAACACATCCACTCACACCTGTGCACCCTCTGTAGTCCCGTTGCCTGGGGGGCTCTGCCCCCCTGGTGTGGTTCTACGTCTTTACACATACTCTGTAACAAAGTCTCATGGAATGTGCATCG
>ff027d175a5818a758541f31ac3bc51e
AAGTCGTAACAAGGTTTCCGTAGGTGAACCTGCGGAAGGATCATTACAAATCATGAGGTTAGGGGGTGGGTTGAGTTGGCGGGAGCTGGTCTGGGTTAAACTCTGGGCTAGACACACGCCGCTTGTATCCCACACCCGCATACCACATTTACGCTTGTTGTGTTTGACAGAGTAACTTGTACCCATATAAATGAGACAACTTTTAACAATGGATCTCTTGGCT
>ffc2f297dc736401cc5c432d886358cd
AAGTCGTAACAAGGTAACCGTAGGTGAACCTGCGGTTGGATCATTAATAAATTTGCTTAGGCCTCCCCAAGCAGCAGCGAGGGGAGATCACCTAAACACTTGTGTGCACCATATCTGTCTTTGGCAGTTCGAGCGTCCCGGGTTGCGTAACTGCCCCGGGTACCTACCGAGGTCGGCCTTTCGGGGCGGACCAAGGTTGGGCTGCCGCCTTTTTTTAATAAC
>27cfd542da2bac697a8f7873eacad435
AAGTCGTAACAAGGTTTCCGTAGGTGAACCTGCGGAAGGATCATTAGTGAATATTAGGGCGTCCAACTTAACTTGGAGCCCGAACTCTCACTTTCTAACCCTGTGCATCTGTTTCTGGTCAGTAGCTCTCTCGGGAGTGAACGCCATTCACTTAAAACACAAAGTCTATGAATGTATAAAATTTATAACAAAACAAAACTTTCAACAACGGATCTCTTGGCT
>3a620571455b952b506ecd3a508fc6e0
AAGTCGTAACAAGGTTTCCGTAGGTGAACCTGCGGAAGGATCATTATTAAACGCGAAGCCATCACTGGCCTAGCTTTATAATCCTTATTACACCTGTGCACCTTATTGTCTCCGGACAATCTTTACAAACAACAGTGTAACGAATGTAAACTATTATAAAATAATACAACTTTTAACAACGGATCTCTTGGCTCTCGCATCGATGAAGAACGCAGCGAAATGC
>572e88c8728642510d9f0ded0bcec046
AAGTCATAACAAGGTTTCCGTAGGTGAACCTGCGGAAGGATCATTAGTGATTGGCCCTCTGGGTCTTTTACATCCCACACACCTGTGCACCTCGGTTTCCACAGGGAGCCGTTGAAACGCTTTTTCAAACCTTTTTTGCATGTCTAGAACGTCTTATGAATCTTAATACGAAACAACTTTCAACAACGGATCTCTTGGCTCTCGCATCGATGAAGAACGCAGC
>8a43d4149f5a59af5210e5e8dec1d3ff
AAGTCGTAACAAGGTCTCCGTTGGTGAACCAGCGGAGGGATCATTACAGAGTTTCTAACTCACAACCCATCGTGAACATACCTTTGTTGCTTCGGCGTGCCTAACCGCCGCCGAAGACCCTAAACTCTTGTTTTCTCATGTGTTACTCTGAGTAAATCTTGAAATAAATCAAAACCTTCAACAACGGATCTCTTGGCTCTGGCATCGATGAAGAACGCAGC
>ec77f51f013cc20b8ace56258da2f7b1
AAGTCGTAACAAGGTTTCCGTAGGTGAACCTGCGGAAGGATCATTATCGTGGGGCTCCGGCCCCGTCGAGATAGAACCCTTGCCTTTTTCGAGCACCGTCCGTTTCCTCGGCAGGCCCGCCTGCCAACGGGGACAACCGAAAACCCTTGCTGTACCTGCGTCGTCTGAACAAAAGCAAAACAATCAAAACTTTCAACAATGGATCTCTTGGTTCTGGCATCG
>ee6d47a2ebfec5eb60dc685803507f41
AAGTCGTAACAAGGTTTCCGTAGGTGAACCTGCGGAAGGATCATTAGTGATTGCCATCTTGGCTTAAACTATATCCATCTACACCTGTGAACCGTTTGATTGAATCTTCTGATTCAATTTTACAAACATTGTGTAATGAACGTCATTAGATCATAATAAGAAAAAACTTTCAACAACGGATCTCTTGGCTCTCGCATCGATGAAGAACGCAGCGAAATGCG
>243db2df71acb19c740c28448177af9d
AAGTCGTAACAAGGTAACCGTAGGTGAACCTGCGGTTGGATCATTACTGAAATGATGAGGAACGTTAGGCTTGTTCTCTCTTTTGAGAACTTGCCCATCGTTTCTTGCACCTCGCTGTGCAAACACCTTATTGTGCAATGTACATGTACGCTGGTGGGTGGCTGCTCTTACTTTATTGTGAGTAGTCGCCAAGTCCCTTGTCAACTGCTGGCATTCATTCGTGAG
>4d91f12d576eacfc17e36fcea6eac8b8
AAGTCGTAACAAGGTTTCCGTAGGTGAACCTGCGGAAGGATCATTACCGATTTTTAGCGAACCTGGTCGCTTTCGACCTAGGTCTCGCGAAACTTGTATTTAAAACCCACGCTTTTTTAAATAATAAAATTATCGTATCATCAATTATGATAAAAAAAAGATCACTTTCAACAACGGATCTCTTGGCTCTCGCATCGATGAAGAACGTAGCGAAGTGCGATA
>4f0731fb927961dea27755adca334f9a
AAGTCGTAACAAGGTTTCCGTAGGTGAACCTGCGGAAGGATCATTAATAAACATACTGTGACCCGTAAGGGTCTAATGTATCCAACCCTTTGTGAAACTTCTATTTTTGCTTCGGCAGCGCTCTCAGTAGCTAACGCTGCTGGCGAGGTAAGGCTGTCAGAAGACCCAATAAAACTAGTTTGATGAAATGTCATGCAGTCTGATAAACCATTCTTTGAGAAA
>5ad22e23269bf429ea1aefeed8ea0ad5
AAGTCGTAACAAGGTTTCCGTAGGTGAACCTGCGGAAGGATCATTAAAGAAATAAACTTGATGAGTTGTCGCTGGCTCTAAATTTGAGCATGTGCACGCTTGTCATTTTTATCTTTCCACCATGTGCACTTTGCATAGGTCTGAAAATCAAGGTCTCTACCTTGATGTCTTGGGAATTGCAGGTTGCTTTTGCAATCAGCTTTTCCTGTCTTCAGGCTCTAT
>61f3ef3a2c52f43e72905fc8c7552b85
AAGTCGTAACAAGGTTTCCGTAGGTGAACCTGCGGAAGGATCATTCATGATGTCTCATATCTCACAATATATGGACACCATATCCATATTCACCTTGTGTGCATTGTAATTACGTTAATCTTTGGCAAGTTTTTGATGGCCCTTTTTTCACTTGGGCTGTTCGACTCTTTGGTGAAAAGCCTTGGAGCCGGCTTGCCAGAGTTTTATCTAAACACTCTTTGAA
>79b993ca0c52756672bf2de35f2c7ce1
AAGTCGTAACAAGGTTTCCGTAGGTGAACCTGCGGAAGGATCATTACCGAGTGAGGGTCCTCGTGGCCCAACCTCCCACCCGTGACTACTGTACCACTGTTGCTTCGGCGGGCCCGCCAGCGTCTGCTGGCCGCCGGGGGGCTTCTGCCCCCGGGCCCGTGCCCGCCGGAGACCCCAACACGAACACTGTTTCTGAAAGCCTGTATGAATCCGATTCTTTGTA
>7b13ba36e6b0eb19819a4909ee4f09ac
AAGTCGTAACAAGGTTTCCGTAGGTGAACCTGCGGAAGGATCATTACTGAAGTACAGGCCCGCTCGCGGGCTAAACTTCCACCCTTTGTTAACTACACTTTGTTGCTTTGGCGAGACGCCCCCTGGGGCCACCGGCTGCGGCTGGTGCGCGCTCGCCAGAGAAAACCCAAACCCAAACCTTTTTAGTGTCGTCTGAGAACTAAGTTTAATTATTTAAAACTTT
>903ca21274f8ef429a63f5c6f8811055
AAGTCGTAACAAGGTCTCCGTTGGTGAACCAGCGGAGGGATCATTACTGGGTGGCTTCGGCCTAAACCCCCCAACCATTGTGAACGATACCAGTTGCTTAGCTGGTGGCGGTGAACAACTGCCCTACCGGCGGCACAAAACTCTTCTAATGTCATCTCTGAGTTACTTTTAAATAAGTCAAAACTTTCAACAACGGATCTCTTGGTTCTGGCATCGATGAAGA
>9502634b5abf98d6dfc2775f48014b2e
AAGTCGTAACAAGGTCTCCGTAGGTGAACCTGCGGAAGGATCATTACCCGGTGGAGCAGGACTCTCCTGCACCTCCCTCCCTTGTGTATTGTTACTGTTTGCCGGTTGGCGTTCGCGCTGACTGTGCCATTCAAACCCTTTTTAAGATTGTCTGACTAAATTATAATGAATAAAACTTTCAACAACGGATCTCTTGGCTCCAGCACCGATGAAGAACGCAGCGAA
>9dda52bb7deb079c539603d5fde1723b
AAGTCGTAACAAGGTAACCGTAGGTGAACCTGCGGTTGGATCATTAAAAAGATCTAGCCCGGAGTGGGACTGAGAGGTCGGAGAGAAGTATCAGCGACACTGTCGTGGGTCTTCGCCGATCACTCTAACCCATACCGGGTTTTCTCACCTCAAAAGTGAGTCAACATTATGTGAACTGTTCTGTCTCTGGCGGTGGGGTGGTGTCAAAACCACCTGTCAGCA
>9f342d1b6ecc2c10e79b4add6aa8fa3c
AAGTCGTAACAAGGTCTCCGTAGGTGAACCTGCGGAGGGATCATTACAAGTGACCCCCGGATTACCTCCGGGATGTTCATAACCCTTTGTTGTCCGACTCTGTTGCCTCCGGGGCGACCCTGCCTTACGGCGGGGGCCCCGGGTGGACAAATTCAAACTCTTGCGTAACTTTGCAGTCTGAGTAAATTTAATTAATAAATTAAAACTTTCAACAACGGATCT
>c4ea87714a95e8b33db3ea5f8fd37bf5
AAGTCGTAACAAGGTTTCCGTAGGTGAACCTGCGGAAGGATCATTATCGAGTTAGGGTCCTCGGGCCCCATCTCCAACCCTTGTCTATCTTACCACGTTGCTTTGGCGGGCCCGTCTTTGACCGGACCGTTGGGGGGCTATGCTCCCTGACCCGCGCCCGCCAGTAGCCCCCCAAAATTCCTTGAATAGTGTCGTCTGAGTCCAAGTAATAACCAAAACTTTC
>ce418bfdae8361d6376426c7d6ff130d
AAGTCGTAACAAGGTCTCCGTTGGTGAACCAGCGGAGGGATCATTACGAAAGCGTTTTTACAGCGCAAAACCCACTGTGAACGTACCTGTTTGTTGCTTCGGCAGGCGGCCCCAGGGCGGGGCCAGCAGCCTGTGTTTTTCAGGCGCCTGCCGGAAGCTACTTCAAACTCTTTTGTCTACGTACTGTCTGAGCCTAAAACAAAATACGTTAAAACTTTCAACA
>01e058cfafeade4dc583eb3d82e70633
AAGTCGTAACAAGGTTTCCGTAGGTGAACCTGCGGAAGGATCATTAACATGTTGGAGTGGCCTCCGGGCCCGTCCTCCATAAACCCACCTCTGCGTACCTTTTCCTGTTGCTTCCGCGGGACATCGAGGCTAGCCTCGGACGTCTGGCGAGGAGGGATGCCGTATTCCTCCGTAGCCACGGCGGAGCGCCCGCGGGAGGTTATCCGAAGAAACCCATCTGC
>0667af37a03c8fdc8ee8385bd790e4f7
AAGTCGTAACAAGGTTTCCGTAGGTGAACCTGCGGAAGGATCATTATTGAGTAAATTTGATAGATTGTTGCTGGCTCCTACTATTGAGCAGGTGCACGTCTGTCATCTTTATCTTTTCACCATGTGAACCATGCATAGACTTGATAATATTTGTTCGTCAAAGGTCACTTTGATTTCTGGAAACTGCTGTTGTATTACAATAGCTTTTTCTGTATTTCAGG
>1007a6f2ec84d96572e2d4864049a88e
AAGTCGTAACAAGGTAACCGTAGGTGAACCTGCGGTTGGATCATTAAAAATTTGGTTCAATACCAAACACTGTGTGCAACGGATTTGTCTCTGGCGATGGTGCTCGTCTTAAACATGTTATATCCTTTCGGGATTAACCTCTGGCCATCGCCGAAGTATACTGCGGGATGCTCTTCGTGAGCGACCTACGGTATACACTACAAACCAAATGTGTATTTGTC
>11f38fe99015d4055d3c7705d5ceaf90
AAGTCGTAACAAGGTTTCCGTAGGTGAACCTGCGGAAGGATCATTACAGAGTTAGGGTCTTCTCAGGCCCGATCTCCCAACCCTTTGTCTATTGAACCACTTGTTGCTTCGGCGGGCCCGTCTGGAAACAGACCGCCGGAGGACCGTAAGACGTCCTCTGGCCCGTGCCCGCCGATGGCCCTAACAAATAAACTCTGAATAACCGTGACATTTATCTGAGT
>161e698bb61c9f826dcc734f1b914bce
AAGTCGTAACAAGGTTTCCGTAGGTGAACCTGCGGAAGGATCATTACCGATGGCCACCGCGAACGCCCCCGGGCGGGAGCGGCGGCCGTTACCAACACCCCTACTTTACGCGTACCTTCTGTTCTCCTTCGGCGGGGCGACCCGCCGCTGGAATCAAACAAACCTTTTGCATGCAGCATACACGTTCTGATAACTTTTAATAGTTACAACTTTCAACAATGGA
>593045cca8eaee43e516c24c6c3b6018
AAGTCGTAACAAGGTTTCCGTAGGTGAACCTGCGGAAGGATCATTAACGAGTTAGGGTCTTCTAGGCCCGACCTCCCAACCCTTTGCTTACTTGACCATTGTTGCTTCGGCGAGCCCGTCTTGACTGACCGCCGGGGGACCGTAAGACGTCCTCTGGTCCGTGCTCGTCGGTGGCCAACTCTTATAAATTCTTAACTAAACGTGTCATTATCTAAGTACTA
>703f85ef406cc24a7a72e02ef1a3785b
AAGTCGTAACAAGGTTTCCGTAGGTGAACCTGCGGAAGGATCATTAATGAAATGCAAGGACGCTCTTTTTAGAGGTCCGACCCAATTCATTTTCTCACACTGTGCACATTACTACTTTTTACACCATTTTTAACACTTAAAGTCTAAGAATGTAAAGAGTCTCTTAACTGAGCATAAAATTTAAACAAAACTTTCAGCAACGGATCTCTTGGCTCTCCCATC
>79282efd395ab0b5af6eb2883dda8b62
AAGTCGTAACAAGGTTTCCGTAGGTGAACCTGCGGAAGGATCATTAACAAGTCCTGCTGTGCGTGCGGAGCAATCTGCATGCGCACATCCGTTCCATGTGCACCCGCACATGACATTTCTGCGAATCGTCTGATTGTCGCTCTTCAAACAATAAAACTTTTAACAATGGATCTCTAGGCTCTTGCATCGATGAAGAACGCAGTGAAGTGCGAAAAGTAATG
>830b19150ccdc267fa53c2f94f39efb3
AAGTCGTAACAAGGTTTCCGTAGGTGAACCTGCGGAAGGATCATTAATGTGTTTCGGAGCCTGGCACACCCATCTCTACTTGGGATGGGTGTGGCAGCGCCCCCACACGTGTTTACTGAACTTTGTTGCCTTGGTAGGCCTGCCGTTCTGGCTGCCAGGGGCGCCTAACCGTGCCCTCGGCGTGTGCCTACCAGTGGAGCATTTGAACTCAAGAGAAGATT
>a99d375f1d8f2ae2405fff2f84adf5c4
AAGTCGTAACAAGGTTTCCGTAGGTGAACCTGCGGAAGGATCATTAAAAGATATGGCATGTCCCTCGTGGATATTACCAATCAACCCATTCTGAGTACCTTACCTGTTGCTTCCACACAGTGTCTGTGCATTAGTACGGACATCCTGATGATAGGTGAAAGCCTTTTCGGAGGGAGATGTGTGGAGGGTATACTTATAAACTCTTGCATTACCATGTATTCTG
>a9b221138de056573f47865ff5c019de
AAGTCGTAACAAGGTCTCCGTAGGTGAACCTGCGGAGGGATCATTAACGAATGGTCTTGGTACCTTCAAAACCCCTCAAACCAGTGGACATGAAAAATGTGCTTCGGCGCTCCGGCGCCGCTTTTATGCTGTAATCCTGTCATTTGTGTCTGAATTTAAAGCAAAGAATGAAAACTTTCAACAAAGGATCTCTTGGCTCTCGCATCGATGAAGAACGCAGCGA
>c6c6f40fea4ff5bde6881f52f86e1fd6
AAGTCGTAACAAGGTTTCCGTAGGTGAACCTGCGGAAGGATCATTAATGTGTTTGAACCGCAAGGTTCTTCATTCCAAAGTTGTGCGCTTTCGGGCTGCACACGGAGGAAAGCGCTCTTCCACACCTGTGCACTTACACGGTGGTGGGCTTAATTGCCTGCCGCCGATATCACACACACCATTAATAAGTCTTGTATGTAACCCTTTTATAAACACAACTT
>ded23cc9de4fd9b84f9b368473e05431
AAGTCGTAACAAGGTCTCCGTTGGTGAACCAGCGGAGGGATCATTATAGAGTGTAAACTCCCTAACCTTTGTGAACATACCTGTTGCTTCGGCGGTCCTCACCGGCCGCCGAAGGCCTATATTCTTGAATTTACATGAATTTCTGAGTATCAAACAAAAATAAATAAAAACTTTCAGCAACGGATCTCTTGGCTCTGGCATCGATGAAGAACGCAGCGAAAT
>eb41c9cdc3042b1abcf5e2c43cd90a00
AAGTCGTAACAAGGTTTCCGTAGGTGAACCTGCGGAAGGATCATTATTGAATATTCTCGATGGGTTGTAGCTGGCTCCTCGGAGCATGTGCACGCCTGTCTTGACTCTATTCATCCACCTGTGCACCTATTGTAGTCTCATTCGAGAGTAGTCGGTCGGCAAGACCGGATGTGAGGGATGCAGTGCGAAAGTGCGTGCGGCACCTCTCTGGCTCTCGGTGGAC
>ebef23ca7e6f59d52352b462c0ba7617
AAGTCGTAACAAGGTCTCCGTTGGTGAACCAGCGGAGGGATCATTACAGAGTTGCAAAACTCCCAACCCTTGCTAAACAACCACTGTTTCTTCGGCGGGTGGCCTCCTGGCCGCGCGCACCCTCCTCGTGGGGGGACGCACCCCGCCGGAGCACACTAAACTCTTGTCATTACTGATGCTCTGAGTACAAAACAAAATTATTACAACTTTCAACAATGGATC
>fcfb4d295c844a34c9fa65c8841e8c7d
AAGTCGTAACAAGGTTTCCGTAGGTGAACCTGCGGAAGGATCATTGGGAGATTGAGGGGTGAGAGAGTTGGAACGAGATGACAGCTTATTAATATACAACAAACACACACAACTGCTGACAATGGATCTCTGGGCTCTTGCGTCGATGAAGAACGCAGCAAAACGCGAAATGTGTTATGACGTGCAGTCTTTGTGAATCATGAATCTTTGAACGCACCTTG
>1582621517c3f5401e24159409b916f0
AAGTCGTAACAAGGTAACCGTAGGTGAACCTGCGGTTGGATCATTAAAAAGATCTAGCCCGAACTTGGACTTGGTCATTGATCTCGTCCGACGCCGGGTATTCTCACCTAAAAAGTGAGTCAACATTATGTGAACTGTTCTGTCTCTGGCGGTGGGGTGGCGTCAAAACCACCTGTCAGCATCCGGGTTCTCTCGGTGTGCCGTGGACAAGCCGTCAATGGTG
>21d10bff4cc632d9b019e7be93f15a25
AAGTCGTAACAAGGTTTCCGTAGGTGAACCTGCGGAAGGATCATTACCGAGTGTGGCCCCCTTTCTATATAAGAGGGGTACCTCCCGTCCTTTGCAGGGCCCTTTGGGGCTTTTTGAACTTTGCTTCGGCGGGGTTACTCCGCCGGATCACCCTCAAGAAAATCTTTTTTAAAAAAAATTGTTGTCTGAGTTGCGAAAATATAAAACAAAACTTTCAACAACG
>2344ca308eb7609782723b51b323bdb2
AAGTCGTAACAAGGTAACCGTAGGTGAACCTGCGGTTGGATCATTAACAAATTGATTAGGCCTCCTGGCGTCCCGAAAAGGGCAAAAGGGGGAGCAACCTAAACATTTGTGTGCACTGTATCTGTCCTTGGCAGTTCGAGTGTCCTGTGGCGTAACTGCTTCAGGTACCTACTGAGGCTCACGCCGATGTTGGGCTGCCGCATGTGTGAACCAACCACTTGA
>374b1f4db6b679d2882d8660336432b1
AAGTCGTAACAAGGTAACCGTAGGTGAACCTGCGGTTGGATCATTAAAAAATGTTTGGTCTCGTGCCAAATCAACACCTGTGTGCACTATTGTCTGTATTTGGTAGTCTAGGAGGGGCGACCCGCAAGGGCCTGCCCATATACTCCGTGACCCAGTCAACTTTCAGTTGGTTGGTGTCGGGCTACCGCCATTTTGAAAAACCTTTTGTTTGTTTTGTTTTTGT
>442f50ecc8f4b1618c90acf5f9fe4e4e
AAGTCGTAACAAGGTTTCCGTAGGTGAACCTGCGGAAGGATCATTCATAACAAGTGGTTATGTCACTTTTTCAAAAATCCATTACCCACCTTGTGTGCATTGTCGAGGAGAGGACCTCGCGGTTCTCTCTTTCATATACATACTACTTTACATATCAGTCTACAATCTATTTTAGAGGATAAAAACTCGAAAATACAACTTTCAACAACGGATCTCTTGGC
>5560c45fe8cd4b445039deb654daba5d
AAGTCGTAACAAGGTTTCCGTAGGTGAACCTGCGGAAGGATCATTAATGTAACCGGACTGTTCGGGTGCCGTAAAACGCATCTGTTCGGAAAGGGAGATATCATACACCCTATGTTTATTTACTTTTGTTGCTTTGGCGGGCCGTCCTTTTAGGCATCGGCTCTGGCTGATCGTGCCCGCCAGAGGACCTAAACTCTTCTATCAGTGATGTCTGAGTACTATATA
>6b869ed267f0229961be82dbeb8c578d
AAGTCGTAACAAGGTCTCCGTTGGTGAACCAGCGGAGGGATCATTACTGAGTTTACAACTCCCAACCCTTCTGTGAACATACCCACCGTTGCTTCGGCGGAACGCCCCGGCTCACCGAGCCCGGACCCAGGCGCCCGCCGGAGACCCCTAACCCTTCTGTATTTTGAGCATCAGCATCATCGTCTGAGTGGCAAACGCAAAAAAATCAATTAAAACTTTTAA
>6faec8971db61bd312039019ae7711b4
AAGTCGTAACAAGGTTTCCGTAGGTGAACCTGCGGAAGGATCATTAAAGAATTTATTTAGGTTGTCGCTGGCCTCTGTCTGAGGTATGTGCACGCCTATTTTAAACTCTCTACCCCTGTGCACCTTTTGTGAGCTTTTTTTTGAGTTTGGATTTTGCGGATTTGAGAATATGCGCCTAACACGCGCTTTTCTTGTTTCCAGTCGCGGATTCAAACTCTTTAAAAG
>c3a1d25932d20a20dd4cc6f4f261466b
AAGTCGTAACAAGGTTTCCGTAGGTGAACCTGCGGAAGGATCATTATAGTATATGGAATCTCCATTCTATAAACACCATCTGCGTATTTTATACCTGTTGCTTCCATGGGCCTTGGGCCTAGCGCCCGCATCGGCCCAACGGCTGGTGAGTGCCCATGGAAGAAAAACATAAACCCTCTTTTTTATGAATCAAGTCTGAAATTGTTTATTATAAACGTTAAAACT
>e66825fdc55d06e9f967fb2645cafd77
AAGTCGTAACAAGGTTTCCGTAGGTGAACCTGCGGAAGGATCATTACCTTTCTTTCAGTACGGGGGCTTACAGTTCGCTGTAGCTCCTTGTCTGTATCCATGTCTTTTGCGTACTTGAACGTTTCCTCGGCGGGTGTGACCCGCCGAACGGACAACCACATAAACCTTTTTGTAATTGCAATCAGCGTCTGAATAAATATAATTATTTACAACTTTCAACA
>fc6087b90156f8784a74b8a83aa0e8e6
AAGTCGTAACAAGGTTTCCGTAGGTGAACCTGCGGAAGGATCATTACTGAAAGAAACTATTTTAGTTTTTTTTCATCCATCTCCCTTTGTTAATTGAATCCATATTTTTTCTTCCACCAGACAGTGTTCCCTTTTTTTTTTAAAAAAAGGAAACCCTCGGGCTTGAGTAGATTTTTCCCTCTATTCTTGTCAGGGAGTGCTGGTGGTAAGACTCCTCTTTCCAAA
>32adaa5edccec029c051d828c0814ab4
AAGTCGTAACAAGGTTTCCGTAGGTGAACCTGCGGAAGGATCATTACCGAGTGAGGGCCCTCTGGGTCCAACCTCCCACCCGTGTTTATTATACCTTGTTGCTTCGGCGGGCCCGCCATTCTGGCCGCTAAGGGGCACCTGCCCCTACGCCCGCGCCCGCCGAAGACATCTCGAACTCTGTCTGAAGATTGAAGTCTGAGTGGAATTACAAATTAGTTAAAAC
>3ca2e34b0ec5ee40065ab94bead42023
AAGTCGTAACAAGGTTTCCGTAGGTGAACCTGCGGAAGGATCATTAAAAAATATTCGTCCTGGGGCCGACCGACCGGCGCCGTCTGGCGCGTTCGGCCGGGTCATCGGAACAAACCCCCCCGCGTACCTCTCCCGACTTTGCTTCCCGCGCCTCCGGGCGCGGGCAAGAAACCCTCTTTCCATTCTTTTTTGACGTCAGTCTGAAGCGGAAAAACACAAAGAAAA
>4f8e0a2dca3cbab604264e76f51fbd61
AAGTCGTAACAAGGTTTCCGTAGGTGAACCTGCGGAAGGATCATTACTGCTTGCTTACGGTTTCGCTCGGGCAACCGAGCGAGGCCGGGCATTGCTACCCTTGCTTATGTATACCTATTGTTATTCCCTCGGCGGGGAGACCCGCCGCTGGGATCACATAAACCCTTTTGTATGAAGCATCAAAACTTCTGAAAACAAACTAAATAATCACAACTTTCAACAA
>77ff6b10b28c3ef39bca8ee57fed1343
AAGTCGTAACAAGGTTTCCGTAGGTGAACCTGCGGAAGGATCATTATTGAATAAACCTGATGGGTTGTAGCTGGCTCCCTTGGGAGTATGTGCACGCCTATCATCTTTATATCTCCACCTGTGCACCTTTTGTAGACCTGAATATCACTCTGAGGCGACTCAGTTGGGAGGACTGACGCGCATCTAGTTATGCCGCCTTTCCTTAAACTTTCAGGTCTATG
>7d3039f654fa439c0cce3acbe9a6676d
AAGTCGTAACAAGGTTTCCGTAGGTGAACCTGCGGAAGGATCATTAATAAATGCTTTATTGCATCCACCTTTTGTGCACTGTAAAATTTTCACTTGAATTTTGTCTGATTAATCCTTGTTCTGAAAGGAACATGAATTATAATCTAATACAACTTTTAACAATGGATCTCTTGGCTCTCGCATCGATGAAGAACGCAGCGAAATGCGATAAGTAATGTGAATTGC
>88d8ad97a7736028ca00e5ff1d43a441
AAGTCGTAACAAGGTTTCCGTAGGTGAACCTGCGGAAGGATCATTACAAGAATCGAGGCTAGCGGTGTCCATTCCATGGGCCACGTCTAGTCGCGCTCTCTACCTTGCCTACTGCACCGTTTGTTGCTTCCTGGCGGTGGGATGCCGTCGCCAGGACCTTTCAAAAGCCAAGTATAAGCATTGAACCTCCTGACATACACTAAATCGTACAACTTTCAACAAT
>a184d3796016041d5f501906d1bc4741
AAGTCGTAACAAGGTTTCCGTAGGTGAACCTGCGGAAGGATCATTACTGAAAGAAACTATTTTAGTTTTTTTTCATCCATCTCCCTTTGTTAATTGAATCCATATTTTTTCTTCCACCAGACAGTGTTCCCTTTTCTAAAAAAAAAGGAAACCCTCGGGCTTGAGTAGATTTCTACCTCTATTCTTGTCAGGGAGTGCTGGTGGTAAGACTCCTCTTTCCAAAAC
>dbe7329d1fba060984c8b9d733e0027e
AAGTCGTAACAAGGTCTCCGTAGGTGAACCTGCGGAGGGATCATTACAGAGTTCGTGCCCTTACGGGTAGATCTCCCACCCTGTGTTATTATACCTTTGTTGCTTTGGCGGGCCGCCCTCGGCTACCGGCCCCGGCTGGTACGCGCCCGCCAGAGGACCCTAAACTCTGAATGTTAGTGTCGTCTGAGTACTATACAATAGTTAAAACTTTCAACAACGGATC
>f1583ec0c274f852336ca1593c825691
AAGTCGTAACAAGGTTTCCGTAGGTGAACCTGCGGAAGGATCATTCCAGAATGCGCGCACCGGTGCCTCGGCGCCGGCGTCGCCTTTCACCCATCCATCCTGTGTTGTTGACCACTAGGTGTGCGCGTGTGGTGCGGCCGTGCCTGCGGGTGCGCGCCGTGCCGCGAGTGGCGAGAGCTGCTCAGCGCGCGCACGCTGACGTGGACTTTTCGTCTCACACCCTGA
>f61ed795bb25ab3dc7707f2a3769b27a
AAGTCGTAACAAGGTTTCCGTAGGTGAACCTGCGGAAGGATCATTACAGAATTTCAAGATTGGGAGCTGTGCTGGCTTTCGAGCATGTGCACGCTTCTGGTCGAAATCTTCTTCAACCACTGTGCACCTTTTGTGGACGTTTGCAGAAAGCGCGCGCGTCGAGACTTTGTTTTGCGCGCGCGCGCATATATGCAGAGGTTCATGTTTTACTACACACCATAAA
>418e61dcfbf0984b9d40b02e7d658ea9
AAGTCGTAACAAGGTCTCCGTTGGTGAACCAGCGGAGGGATCATTACTGAGTATAACGCTCTATAACCCTTTGTGAACCTACCTATTTGTTGCTTCGGCGGCTCGGCCCTCGCGGGTTGGCCGCCGGAGGTACCCAAACTGATTGCCTTTTGGCGTGGATTATCTTCTGAGTCTTCATTTACGAATGAATTAAAACTTTCAACAACGGATCTCTTGGTTCTGGCA
>5fdd6c22b89a56df9659daa46dc5027f
AAGTCGTAACAAGGTCTCCGTTGGTGAACCAGCGGAGGGATCATTACCGAGTTGCAAAACTCCCAAACCCATTGTGAACCAATACCACTGTTGCTTCGGCGGACACGCCCCGGGCGCACCTCCTCACGGGGGCGTGCCCCGGAACCAGGCGCCCGCCGGGGGACCGAAACCTCTGTATTTACCATTTGAGTACTCTGAGTGTGATTTACAAAATCAAAATTA
>e71ae614eee0f803554fe6ee43ef5c34
AAGTCGTAACAAGGTTTTCGTAGGTGAACCTGCGGAAGGATCATTAGTGAATTCTGGGAGTCCCTCCTAACCGGAGAAGGCCCGCTTACACTTATTCTTACACACTTGTGCATCTGTCACCTTTTTCATAACCCTACCATTTTTAACACTTGGTGCATTACAAAAAGTGATTGGATTACAAAACGAAAGTTGATTATAATAGAAAAACTTTCAGCAATGGA
>f5063f852adbb4da9959160ce287c697
AAGTCGTAACAAGGTCTCCGTTGGTGAACCAGCGGAGGGATCATTACAGGGTCTAACGACTGCCCAAAACCAACCGTGCTCCTTTCCATTTTCTCTTGCTTCGGTGATCGCCTGCTGGGGAGGCCACCGGCCGGGCGTCATGCCTGGTGGTTGCCGAAGCATACCACTATAAACTTTTTACTTTGTAACGTATCTTCTGAGAACTTTCTACAAAAGAACAATC
>0bb3fe4409b5325d3904a297149c595e
AAGTCGTAACAAGGTCTCCGTTGGTGAACCAGCGGAGGGATCATTAGCGAGTTCAGCTCTCTAAACCATTGTGAAAGCACCTATAGTGTTGCTTCGGCGGGGTCACACCCGCCGACAGTACCAAACTCTGTAGTTATTGTATCTCTGAGTAAACTTTTAATAAGTCAAAACTTTCAACAACGGATCTCTTGGTTCTGGCATCGATGAAGAACGCAGCGAAAT
>0cf81ce963104cc1a93b26899c9dff51
AAGTCGTAACAAGGTTTCCGTAGGTGAACCTGCGGAAGGATCATTCATAATAAGTGTTTTATGGCACTTTTAAAATCCATATCCACCTTGTGTGCAATGTCGGACCCTGATCACATCCAGCAAAAATTGGGTGTGTGAAAGGTTTCATTATCCACATCAGATAGTTTTTTCTTTCTAGTCCACATTCTTTGAGTAAAAATGAACTCAAATACAACTTTCAA
>3498ec05d17fad6fdc61e7bd3ee14bf0
AAGTCGTAACAAGGTAACCGTAGGTGAACCTGCGGTTGGATCATTAAAAAAGATTCATCGATACTTTTCCCTAACCCCCCTCAAAAGGGGCTAGGGTTAAGACCATCGAAACCACTTGTGAACTGTGGAAAGGTGATTTTGTTCTTGACAGTTAGGGTTGCCTTTGTGCTTCTCATGCTGTTAGGGATGAGATCATTTTTTTTCCCCACTTTTTCCTGTCTA
>3cfd579b6dad2e4317adc721ebc3bd48
AAGTCGTAACAAGGTTTCCGTAGGTGAACCTGCGGAAGGATCATTACCGAAGTATAGGCCCTTTTATAGGGCTAAACTTCCACCCTTTGTTTACTATTCTTTGTTGCTTTGGCGAGACGTCTTCGGACCACCGGCTCTTGGGCTGGTGAGCGCTCGCCAGAGGAAAATCAAACCCAAACCTTTTTTAGTGTTGTCTGAGAAACAAGTTTAATTATTAAAACTT
>615a8a3d2aeb24a0fcda20327e995a32
AAGTCGTAACAAGGTTTCCGTAGGTGAACCTGCGGAAGGATCATTACAAACAGTAGATTTTCTACTGAACAGAGCGGGTCTGAAAGCGCTTCGGCGTGAGTAGGCCCTCTGTCTACACCCTTGTCTTTTGCGCACTCATGTTTCCTCGGCGGGTCCGCCCGCCGGATGGACAACTCTATAAACCTTTTTAATTTTCAATCAGCGTCTGAATACCTATAATTATTT
>88b3905672615ded7ec130c99688488e
AAGTCGTAACAAGGTTTCCGTAGGTGAACCTGCGGAAGGATCATTACCAATACAAGCCGGCCGGTTTGCTGTTGCAGCTTGTTCGAAAGAGCGGTTGCGCTGTCTTCCGGTTGGTAAGCCAGCACCCGCCTCCCCGCAAGGGGCAGGTTTGGGTACCTGGTAAACCCTTTGTGAACCAAAACAAACCTTTCGCTTCGGCAGCTGGGCCCCGTTTGGGACCCGT
>b6730c1a3ac79ceef240ffbedd6d2473
AAGTCGTAACAAGGTTTCCGTAGGTGAACCTGCGGAAGGATCATTCACAATCAGTGTTTAATGGCACTTGAAATCCATTACCCACCTTGTGTGCATTGTAAAAAGGGAGAGACGACTGCTTTTGAGCCGTCTCTCCTTTTTCATTACATACCCTTTTGTTTCACTGATCAGTCTACATTATAGAGTAATAGAAAAAAACTCTAATACAACTTTCAACAACG
>bba17e5330b14bde72ba6720ca897a48
AAGTCGTAACAAGGTTTCCGTAGGTGAACCTGCGGAAGGATCATTACCGAGTAAGGGTGTCCCCTCAAGGACGCCCGACCTCCCAACCCTTTGTCTATGATACCTCACAGTTGCTTCGGCGTGGCCGAGGGGTCACACCCTCGCCGGATCTCCGGTCTGGAGCGTGCCCGCCGATGGCCTCAACTTAACACTTGAACCCAAAACCTGTCGTCTGAACATTTGT
>2fbadc83883b269d0c51f8dd125b6aea
AAGTCGTAACAAGGTCTCCGTTGGTGAACCAGCGGAGGGATCATTACCGAGTTTTCAAACTCCCAACCCGTGTGAACGTTACCTCTCGTTGCCTCGGCGGGACTCGCCCCGGTGCCCTCGGGCCCGGATCCAGGCGCCCGCCGCAGGACCCCAAACGCTGTCTTCATGATTGAGCATCGTCTGAGTGAAAAACAAACAAATAAATCAAAACTTTCAACAACGG
>375308f72ac9e69597a9cd1fe5367c57
[truncated: 2,375 more rows]
